# Supplementary material for: Pharmacological assessment of Coffea arabica compounds as potential therapeutics for cervical cancer
Source: Bioinform Adv. 2025 Jun 5;5(1):vbaf132. doi: 10.1093/bioadv/vbaf132 (PMC12212767; doi:10.1093/bioadv/vbaf132)
Supplement: vbaf132_Supplementary_Data [file vbaf132_supplementary_data.zip]

Archive with 8 entries (8 files):
- CC_C_arabica_Manuscript_Supp_Figure_1.pdf
- Supplementary_file_1.csv
- Supplementary_file_2.csv
- Supplementary_file_3.csv
- Supplementary_file_4.csv
- Supplementary_file_5.csv
- Supplementary_file_6.csv
- Supplementary_Table_1.pdf
