# Supplementary material for: Pharmacological assessment of Coffea arabica compounds as potential therapeutics for cervical cancer
Source: Bioinform Adv. 2025 Jun 5;5(1):vbaf132. doi: 10.1093/bioadv/vbaf132 (PMC12212767; doi:10.1093/bioadv/vbaf132)
Supplement: vbaf132_Supplementary_Data [file vbaf132_supplementary_data.zip › Supplementary_file_1.csv]

logFC	logCPM	F	PValue	FDR	Expression	Gene
11.841037207151263	7.2657004377471	58.82478924433729	1.6990345207484944e-13	4.3583929010504856e-13	Up-regulated in Tumor	FDCSP
11.701832461734726	2.974593222784389	206.407973392296	3.869643816754433e-36	2.8127995477361584e-35	Up-regulated in Tumor	ASPRV1
10.678874112454425	6.5958626508141895	167.2083995129627	1.4353463783371932e-31	8.710138720795443e-31	Up-regulated in Tumor	MMP1
10.344098339512822	3.096697762353484	43.11829158300977	1.848433476218814e-10	3.96836329037893e-10	Up-regulated in Tumor	FGF4
10.0467785668693	4.230769980509188	55.53485353372036	7.165226468779237e-13	1.778763069629686e-12	Up-regulated in Tumor	MAGEA4
9.909732864288644	4.268544430979622	68.0186903882743	3.253648992032295e-15	9.173088525496003e-15	Up-regulated in Tumor	CTCFL
9.733890210378773	5.815474443618948	97.94562613984115	1.5411671648128436e-20	5.672702273762392e-20	Up-regulated in Tumor	MMP13
9.656511929356485	2.3953129595998086	52.3286721760288	2.949900344390022e-12	7.064902069245793e-12	Up-regulated in Tumor	MAGEA1
9.625717402107684	7.395610091345284	59.206087908598505	1.4392040610467853e-13	3.7059848440398746e-13	Up-regulated in Tumor	NTS
9.590687231485273	6.742077008978402	83.80799938448794	4.517378976488471e-18	1.4670138315370153e-17	Up-regulated in Tumor	KRT81
9.527381147229088	2.3900330380166595	43.07749453982938	1.8830944033450668e-10	4.0417026187568175e-10	Up-regulated in Tumor	AMBN
9.438807346701624	2.543622674135808	71.26289232519477	8.240561922014022e-16	2.3925453310215278e-15	Up-regulated in Tumor	ACTL8
9.339505033461837	3.81932122532191	50.19348164040243	7.623602460655316e-12	1.7825160164731535e-11	Up-regulated in Tumor	REG4
9.331437512075532	3.917204116521315	86.63484968389565	1.4286669976258279e-18	4.789678698386382e-18	Up-regulated in Tumor	AMTN
9.02814128040325	3.089716093597744	48.72102822110788	1.4722588900026496e-11	3.3797979573676275e-11	Up-regulated in Tumor	MAGEA3
8.90668986188661	1.5678644207491395	42.36382860185929	2.6071842598353545e-10	5.541380586970594e-10	Up-regulated in Tumor	FGF3
8.863501446939525	5.390750888275206	217.70200755219736	1.0555425705451276e-38	8.489503082304743e-38	Up-regulated in Tumor	MMP12
8.592407479159077	1.7608956254043804	41.632261405733985	3.6419445778098246e-10	7.664107790272536e-10	Up-regulated in Tumor	SI
8.555394148636731	2.4826167218698703	48.561780988286856	1.5811338786005538e-11	3.61638515583709e-11	Up-regulated in Tumor	CDX2
8.550450275971466	2.4835368124058723	45.692440240485624	5.750535086885946e-11	1.2665279320789944e-10	Up-regulated in Tumor	SOHLH1
8.53657107973266	6.858837222378058	3719.9959615754306	2.3471829952733775e-189	7.905116729497797e-187	Up-regulated in Tumor	NELFCD
8.532369886304764	1.7652636202741643	45.18926165401289	7.219840723334066e-11	1.5810883924873817e-10	Up-regulated in Tumor	PRSS56
8.301635581845888	4.22976030476564	227.55315011246685	5.089105270162774e-40	4.2983529674739504e-39	Up-regulated in Tumor	ZIC2
8.267284781797516	4.113460689151118	39.203528809045196	1.110710806916803e-9	2.2757605709273814e-9	Up-regulated in Tumor	FGF19
8.218355165925225	3.5458969119620987	38.930882667950776	1.2594842065416092e-9	2.5734102228199764e-9	Up-regulated in Tumor	CGA
8.05137510474346	3.335116635610424	56.563727469570686	4.562050157755452e-13	1.1398779420444303e-12	Up-regulated in Tumor	PAX7
7.87238744595891	4.915129446743872	63.60413380854161	2.1479054459517716e-14	5.802646965116367e-14	Up-regulated in Tumor	CTSE
7.6939393236065285	2.391987745108153	44.73496010660083	8.868993329917631e-11	1.9302119839990362e-10	Up-regulated in Tumor	PRR9
7.665934596704133	3.3317149972688993	95.73802175729564	3.695565858890628e-20	1.3323487438632e-19	Up-regulated in Tumor	IGF2BP1
7.651988721537928	7.37824849351232	181.46256557315175	1.1865317752487806e-33	7.854820916737014e-33	Up-regulated in Tumor	KLHDC7B
7.432883625732258	7.578615267992737	683.7940468394335	1.521293358273245e-84	7.637648580697291e-83	Up-regulated in Tumor	CDKN2A
7.413227282997237	4.136208949893957	86.89095531593269	1.2876692548727413e-18	4.325947874952771e-18	Up-regulated in Tumor	KRT75
7.391106735774417	1.1350197054932987	53.67925671407639	1.622756001744272e-12	3.9236424654797936e-12	Up-regulated in Tumor	TLX1
7.354568785778956	2.7276612114919114	39.175045858059505	1.1253871053401085e-09	2.3052468252569937e-9	Up-regulated in Tumor	MAGEA6
7.189878436814618	3.649312070998612	45.262087323468386	6.985802175078214e-11	1.5306651933086801e-10	Up-regulated in Tumor	VIL1
7.072045561266781	3.187339731656791	38.075675979487244	1.8695383259649e-9	3.788287362440282e-9	Up-regulated in Tumor	TM4SF4
7.063576529300556	5.0153187147751765	115.37627480771667	1.7996186868355324e-23	7.619862674537249e-23	Up-regulated in Tumor	MMP3
6.988599622425191	2.7582290502382665	46.36195925835057	4.2505769988469734e-11	9.464852309002778e-11	Up-regulated in Tumor	MUCL1
6.943696425863976	0.49081507912318273	35.717047599918054	5.588212591177756e-9	1.0987478076986086e-8	Up-regulated in Tumor	UGT2A3
6.897929541585514	6.548075114772263	46.02334206992123	4.9522451561558623e-11	1.0957842211116298e-10	Up-regulated in Tumor	MUC13
6.8802800122338414	3.413498628925237	46.83827223342528	3.4294341953286756e-11	7.689352732549704e-11	Up-regulated in Tumor	CST1
6.858893807166271	6.550780504307665	65.58966303479731	9.166377556928809e-15	2.5175613249288333e-14	Up-regulated in Tumor	MMP10
6.839406101790761	0.9681342215578604	55.35519559778188	7.75396202450562e-13	1.9178480735642266e-12	Up-regulated in Tumor	INSM1
6.813938849566898	3.1784957825636933	50.12918479839717	7.845418118826408e-12	1.8327894408807473e-11	Up-regulated in Tumor	HNF4A
6.7845131193078725	4.760135829819848	40.63278509374909	5.756787879097637e-10	1.1974296558606844e-9	Up-regulated in Tumor	SPINK1
6.721641559808734	4.022186365313576	26.484688317209663	4.4220956052993974e-7	7.823112010863433e-7	Up-regulated in Tumor	FABP1
6.721295954285655	4.626188594588866	34.893320379951916	8.207468644028856e-9	1.6008921102723275e-8	Up-regulated in Tumor	ALPG
6.563471341863062	1.233778367876528	57.34001070594957	3.2478072582724107e-13	8.178201267481588e-13	Up-regulated in Tumor	SLC13A2
6.5209259734233935	2.838151354779034	40.68212219763824	5.627949873146193e-10	1.1715353804955107e-9	Up-regulated in Tumor	SLC1A6
6.512322322938788	4.51803243355505	54.551310866609796	1.1045365457992108e-12	2.7021697638302125e-12	Up-regulated in Tumor	NOTUM
6.443416076631274	1.4890170645010186	41.665994177533115	3.586185699345675e-10	7.554636176130074e-10	Up-regulated in Tumor	CSAG1
6.434704219005784	4.798346853570051	117.5177867293066	7.993016837188518e-24	3.4256391884938913e-23	Up-regulated in Tumor	CXCL13
6.434073478366712	0.32602110779614907	36.376315496466304	4.111395670300784e-9	8.141208036021861e-9	Up-regulated in Tumor	TAAR1
6.402755355121401	2.19479801988824	40.32999248854184	6.615183963242486e-10	1.3717427392223967e-9	Up-regulated in Tumor	NEUROD2
6.385331126412409	12.358083287301605	154.07448880972996	1.343047156999454e-29	7.471335285634264e-29	Up-regulated in Tumor	KRT17
6.3725834179341465	3.980000052035786	29.576648199970897	1.0067730355032949e-7	1.847388523489928e-7	Up-regulated in Tumor	SST
6.338313682604125	1.4691680564163803	40.79150787024114	5.352557812340278e-10	1.1156453016283256e-9	Up-regulated in Tumor	MAGEA10
6.296421826688862	3.6421785104784563	42.959642116526595	1.986940502875047e-10	4.2589339922405207e-10	Up-regulated in Tumor	TFF1
6.2741381649318635	2.8058910667646986	45.735470920781076	5.6398071320888173e-11	1.242817912995472e-10	Up-regulated in Tumor	BARX1
6.245761828566804	2.004100901156209	43.99905986360325	1.2383933109286216e-10	2.678601319838386e-10	Up-regulated in Tumor	CLDN6
6.208945876786735	2.0248106429037676	29.309041576149014	1.1435826128127409e-7	2.0913072984989557e-7	Up-regulated in Tumor	LCN15
6.137376462115286	5.234598693214442	104.24575424956544	1.3015683479106151e-21	5.0604025763162584e-21	Up-regulated in Tumor	CXCL11
6.109574765592269	4.094330278526759	32.09132951132875	3.058470523416555e-8	5.7936764098373595e-8	Up-regulated in Tumor	PNMA5
6.063344803353419	4.223706211351746	55.098416905207294	8.680963751252238e-13	2.1425413740876895e-12	Up-regulated in Tumor	CXCL5
6.055151113712723	3.8753423241186997	82.02931803436138	9.358868654668514e-18	2.9935787627892995e-17	Up-regulated in Tumor	CHIT1
6.054742087542375	4.442422954896521	144.6401774666901	3.7709360641585724e-28	1.9664823359092735e-27	Up-regulated in Tumor	OR2I1P
6.040372315753063	0.22603859624737577	28.949945345899675	1.35708214979668e-7	2.4716753079780455e-7	Up-regulated in Tumor	KRT28
5.992463489327218	7.441773265341098	426.4736955708692	1.1685275193968035e-62	2.2981041214803802e-61	Up-regulated in Tumor	MYBL2
5.992174119791366	2.5294626308315205	78.02987051324263	4.870480358042111e-17	1.4985950793321046e-16	Up-regulated in Tumor	PLA2G2D
5.892914332036375	0.7233118148815312	30.22097402379176	7.411655815418703e-8	1.371529623535471e-7	Up-regulated in Tumor	CLEC3A
5.818372914422558	2.311255107643691	59.151223513814195	1.4739720748291468e-13	3.7943045480394883e-13	Up-regulated in Tumor	EN1
5.784724115089259	6.2690063322125225	125.07765384869079	4.694131538471096e-25	2.1292180261201945e-24	Up-regulated in Tumor	CA9
5.777020051239396	5.1762919543285415	38.05479397867759	1.8876818160684487e-9	3.823445845206261e-9	Up-regulated in Tumor	CALB1
5.752367200513327	4.440524793520903	50.348126852539934	7.11559219967348e-12	1.669530674890007e-11	Up-regulated in Tumor	ALOX15
5.750019029491216	0.8648461118996187	47.98859539823984	2.0446082668089723e-11	4.6488238032677696e-11	Up-regulated in Tumor	DDC
5.719503495329685	0.7928206929624465	48.95032128565806	1.3286051540159209e-11	3.061321396781838e-11	Up-regulated in Tumor	MEP1A
5.68644074235297	5.927488328943373	141.0712789740246	1.3542137569703586e-27	6.89301624533464e-27	Up-regulated in Tumor	TNNT1
5.679157277697486	3.3717871833496837	94.31251707291611	6.516114795786216e-20	2.325375536173951e-19	Up-regulated in Tumor	CD70
5.65366181870201	5.0667194482371976	117.96274774833796	6.755898295386576e-24	2.9108702516849516e-23	Up-regulated in Tumor	AIM2
5.649730700496734	7.078350587225514	107.29644010070044	3.9832007672929e-22	1.5868019616573934e-21	Up-regulated in Tumor	CXCL10
5.62016852052282	0.7184393953123178	48.05718810894088	1.9826238604204133e-11	4.510427431403941e-11	Up-regulated in Tumor	ANXA10
5.6085345791791505	2.334870729520616	56.45588005535635	4.782845577659939e-13	1.1939388759797805e-12	Up-regulated in Tumor	GPA33
5.534124797535106	6.698645231281212	139.96090655640614	2.0196406066033577e-27	1.0215741566442391e-26	Up-regulated in Tumor	MISP
5.521627230210287	3.4692941972941616	88.33091278178858	7.187770663766217e-19	2.4452335974420173e-18	Up-regulated in Tumor	ONECUT2
5.516626535493411	1.4860954142683924	54.16452415648367	1.3098847146786693e-12	3.187175842488767e-12	Up-regulated in Tumor	LHX9
5.500822964305472	6.520515349827956	120.14803206364071	2.965261002754186e-24	1.2886131551216175e-23	Up-regulated in Tumor	CXCL8
5.496862604859561	2.4680210347920646	39.57468066439982	9.361822089136776e-10	1.9253593823994717e-9	Up-regulated in Tumor	SYT13
5.48223029252935	5.796288126395039	155.69143251756284	7.631775602705314e-30	4.2868410143618524e-29	Up-regulated in Tumor	MMP9
5.411858616511135	9.356579898778296	92.57187715950195	1.305769446888459e-19	4.590924070987132e-19	Up-regulated in Tumor	KRT7
5.401834442773189	2.4102495585854675	42.07532444482849	2.974265586038664e-10	6.295100479693774e-10	Up-regulated in Tumor	CCDC190
5.372918773537219	1.5885666375634315	34.85891056599269	8.34050917642842e-9	1.6256651958782473e-8	Up-regulated in Tumor	HHLA2
5.369244072421368	2.685615847660336	44.85361100090346	8.404809149013628e-11	1.8316546872870628e-10	Up-regulated in Tumor	CLDN2
5.357735514522743	6.098191033828437	239.95386765471955	1.2044165992519757e-41	1.0686387894350954e-40	Up-regulated in Tumor	LAMP3
5.355575741291412	3.2143309230980694	123.58302265119902	8.191465678464487e-25	3.6621469623356445e-24	Up-regulated in Tumor	ADAMDEC1
5.316273764478908	4.143480350687048	66.25368466698369	6.901556119965419e-15	1.9137316678449565e-14	Up-regulated in Tumor	GLDC
5.289696151245245	4.3759957250919665	205.39105610290812	5.0334470578309025e-37	3.802369398920298e-36	Up-regulated in Tumor	APOBEC3B
5.2527019091644185	5.030865663458148	93.14766607520687	1.0372204757357703e-19	3.662670644548812e-19	Up-regulated in Tumor	CCL20
5.233199157461665	8.106168261527868	65.65287174288495	8.921877017513193e-15	2.4529092494067734e-14	Up-regulated in Tumor	MSLN
5.205809027523444	2.775825527507489	63.30304617128051	2.4449115539476e-14	6.591801231006822e-14	Up-regulated in Tumor	INA
5.1950986642806924	3.1477994370387488	57.43859391359378	3.110800080365493e-13	7.842980988644504e-13	Up-regulated in Tumor	FOXA3
5.146884962596367	2.20565723513141	65.94622485970783	7.870257096275554e-15	2.1726532824178724e-14	Up-regulated in Tumor	FIBCD1
5.134963778430127	0.8276442065219912	35.33278168115392	6.684854462900553e-9	1.3086383779032496e-8	Up-regulated in Tumor	ARX
5.105394606365719	3.4654009151829697	32.166536682554444	2.9518844086920626e-8	5.595703957658992e-8	Up-regulated in Tumor	USH1C
5.102777231606978	3.6509163522394474	40.95139580498511	4.974231758193654e-10	1.0394704059327638e-9	Up-regulated in Tumor	CDH17
5.093876258523677	6.993267869759913	94.49190890629458	6.066623381004555e-20	2.1697573800291955e-19	Up-regulated in Tumor	IDO1
5.084540502438794	4.5543205562938365	155.75104052291982	7.47466673562254e-30	4.207362898609818e-29	Up-regulated in Tumor	GZMB
5.059038342469994	5.6234904313183645	414.04295906751094	2.0032533461641945e-61	3.792106978230722e-60	Up-regulated in Tumor	FAM111B
4.996527018000523	1.794661609873464	48.10927147335428	1.9368243743739076e-11	4.40871625403106e-11	Up-regulated in Tumor	HTR3A
4.974320213431604	7.709619399872755	559.1992226994579	1.0039041114376592e-74	3.1451771057172864e-73	Up-regulated in Tumor	TK1
4.9711200842408525	5.440923474836864	404.8609455893015	1.6837759768345605e-60	3.065306581250845e-59	Up-regulated in Tumor	NEK2
4.955438208776352	2.537120407332353	25.75783510692541	6.27777604629682e-7	1.0981013586283747e-6	Up-regulated in Tumor	TFF2
4.934655605780827	3.657741863156071	90.32215775265574	3.2201361057829944e-19	1.1151825254089092e-18	Up-regulated in Tumor	COL10A1
4.894149270785556	3.0236051029565756	53.08673832379101	2.108639945344372e-12	5.081734251108694e-12	Up-regulated in Tumor	KRT9
4.8826996822559705	6.656750622134981	419.8299156634628	5.305639035537608e-62	1.0235198168078875e-60	Up-regulated in Tumor	BIRC5
4.882561878512787	5.835415822889958	697.7128064954514	1.4442394159601063e-85	7.580381298185415e-84	Up-regulated in Tumor	DTL
4.878795164111591	0.66226338617362	27.172512341121383	3.1769710405806175e-7	5.677527508514952e-7	Up-regulated in Tumor	TM4SF20
4.855636528856624	4.41317689041078	92.7522567229833	1.214859264310967e-19	4.276876059854332e-19	Up-regulated in Tumor	OLR1
4.850285517410131	3.8289254761826053	30.046337706422598	8.052622896274032e-8	1.487416610388094e-7	Up-regulated in Tumor	UPK1B
4.846905626204594	6.740866151031541	93.81081574433598	7.959242634449834e-20	2.8229292766238703e-19	Up-regulated in Tumor	CXCL9
4.842705640418773	2.4930267342856705	46.90701137786446	3.324905772698694e-11	7.463263915779934e-11	Up-regulated in Tumor	SMIM24
4.840128884993886	6.07721599796092	428.0969142468384	8.090049146191205e-63	1.6066797849794477e-61	Up-regulated in Tumor	CEP55
4.826354546021484	5.739249622357589	255.91048715782685	1.0928137806304056e-43	1.0343341673109566e-42	Up-regulated in Tumor	EPPK1
4.808117098912755	9.075260719602456	163.20903801028234	5.646162123208394e-31	3.350802381930502e-30	Up-regulated in Tumor	LAMC2
4.768130325898457	7.411316786415301	506.7258004540137	3.523753696489233e-70	8.956761361233481e-69	Up-regulated in Tumor	TPX2
4.762595872299325	6.529381907564639	37.672136029334176	2.2534082010581466e-9	4.546754490552421e-9	Up-regulated in Tumor	AQP5
4.761449279889646	4.247971112081157	122.65125543285495	1.160117393824135e-24	5.1579916910233685e-24	Up-regulated in Tumor	IL1B
4.731152961381747	6.75615773823764	379.7388154320478	6.525460920198986e-58	1.0677186359912632e-56	Up-regulated in Tumor	UBE2C
4.698843715384606	7.562976697905539	347.3561547860538	1.9316413187496555e-54	2.7831473760166604e-53	Up-regulated in Tumor	RRM2
4.697302514259108	4.88407529748279	117.31889220316592	8.61740820574502e-24	3.689327888084587e-23	Up-regulated in Tumor	KCNS1
4.673878971592359	7.021237944235312	448.038855212842	9.39473133981342e-65	1.9983582478871547e-63	Up-regulated in Tumor	CDC20
4.661104652555548	3.5423646963921827	101.8103425670346	3.3694536444883632e-21	1.2828682905510806e-20	Up-regulated in Tumor	KREMEN2
4.660941974392366	5.5541087814515695	382.8660210539253	3.0732231719657815e-58	5.0903407579916824e-57	Up-regulated in Tumor	DLGAP5
4.654255480048268	3.485516953306067	26.040829259228573	5.47653229041589e-7	9.637886022954853e-7	Up-regulated in Tumor	ALDOB
4.637980962627511	1.9358721869873978	84.87351763236289	2.9244112567439626e-18	9.601143862007088e-18	Up-regulated in Tumor	SUCNR1
4.617122567747101	5.006688366143044	46.10514426175269	4.7727251682813565e-11	1.0583796305958355e-10	Up-regulated in Tumor	AOC1
4.616196276085473	2.203277799705174	33.01807144314345	1.9767558606235513e-8	3.7835940377504535e-8	Up-regulated in Tumor	MROH2A
4.614337610790948	5.364711320124761	464.01534262006476	2.865558077671575e-66	6.328498891207471e-65	Up-regulated in Tumor	CDC45
4.604625097763952	5.241684539051632	29.892287079967463	8.664268905950646e-8	1.5971102751835593e-7	Up-regulated in Tumor	DMBT1
4.603719226456362	4.920022830501199	300.06343962623254	4.542926630471494e-49	5.321808109290012e-48	Up-regulated in Tumor	E2F7
4.583714759214164	1.0230080310500425	36.08451255421184	4.7092050072162155e-9	9.293091814777508e-9	Up-regulated in Tumor	FOLR3
4.581662317392999	0.9084347648429938	26.066177528999663	5.409999510467298e-7	9.524945772839723e-7	Up-regulated in Tumor	HOXC12
4.569882662342175	5.999509929903655	508.06604324874405	2.675988036923621e-70	6.823347414023226e-69	Up-regulated in Tumor	UHRF1
4.566539315740235	10.50309518654507	133.7246475395983	1.939616255986931e-26	9.337652291329579e-26	Up-regulated in Tumor	KRT8
4.563438525291469	2.9910458933489563	24.24489761609778	1.3060638593448908e-6	2.2300198933427865e-6	Up-regulated in Tumor	HMGCS2
4.553225198449106	6.330018756321939	530.5784932367729	2.8008681011017815e-72	7.86090863236309e-71	Up-regulated in Tumor	CDT1
4.550792528643175	5.736686658867175	350.3947612972234	8.98260995968981e-55	1.3058711565498693e-53	Up-regulated in Tumor	MELK
4.541549981659659	5.9617534626538315	32.41977187232517	2.6197361103482348e-8	4.9789153491523124e-8	Up-regulated in Tumor	ADH7
4.53784363758497	2.408909796624846	57.81588719591696	2.6380385036230223e-13	6.684409161374573e-13	Up-regulated in Tumor	SPIB
4.528076803547719	4.013437909247651	66.33768709802663	6.658406270991714e-15	1.8475763092490912e-14	Up-regulated in Tumor	IGFBPL1
4.521005083425029	5.761974714662591	550.4863794849832	5.469441543363327e-74	1.6557863668541487e-72	Up-regulated in Tumor	KIF4A
4.519316806492812	7.7976221234790835	369.8446930392973	7.220718982890913e-57	1.1444131674256324e-55	Up-regulated in Tumor	DSG2
4.515674042369751	0.9180851479736013	23.5429518303467	1.8375579019338596e-6	3.110571836928039e-6	Up-regulated in Tumor	PNMA6E
4.51414882425967	5.51254876816877	158.92278496116376	2.4800331901849595e-30	1.4299671768841117e-29	Up-regulated in Tumor	OASL
4.499103942276571	5.394646184005361	16.43317803197848	6.205516829656142e-5	9.476514742888834e-5	Up-regulated in Tumor	REG1A
4.446235062856206	4.691076608445004	57.41024945641773	3.1495854369445613e-13	7.938290953172089e-13	Up-regulated in Tumor	ABCA13
4.444871073059484	8.002559042385638	120.92138237278058	2.217753210517617e-24	9.684548460623392e-24	Up-regulated in Tumor	EPCAM
4.424807817544253	3.8827132315181285	78.47837694445924	4.0447079096540875e-17	1.2502246284410703e-16	Up-regulated in Tumor	SYT12
4.4160810176731555	0.8967923411253147	21.40195540112974	5.2387107796598875e-6	8.60136080276069e-6	Up-regulated in Tumor	POU3F3
4.415745977271001	8.053499527787439	388.8352188328033	7.366258958372107e-59	1.2456374719774422e-57	Up-regulated in Tumor	TOP2A
4.404247170761508	5.055405436071739	391.6160757909648	3.801536870913287e-59	6.496368399068098e-58	Up-regulated in Tumor	CENPM
4.391851300694989	3.8714140623432316	22.048532027162597	3.8139581059513846e-6	6.318553672966805e-6	Up-regulated in Tumor	C6orf15
4.390446147225966	3.7127870779129104	24.960512847931586	9.230740834382585e-7	1.595297801246834e-6	Up-regulated in Tumor	EPS8L3
4.390201562212127	4.48172546096835	111.72241910592373	7.251609635167694e-23	2.967835983851163e-22	Up-regulated in Tumor	IL12RB2
4.3886097703841855	1.676893465227674	25.49201167929335	7.137856549031288e-7	1.2439692644635597e-6	Up-regulated in Tumor	MAEL
4.385887235141072	5.205533746656546	124.03354516749202	6.924563352546068e-25	3.1147048179538046e-24	Up-regulated in Tumor	NXPH4
4.373985571554865	5.195880966267991	583.3748740515887	9.88957241308985e-77	3.344661665899801e-75	Up-regulated in Tumor	NUF2
4.367414930500165	5.9166022754218215	313.5052138753179	1.2353297647218467e-50	1.5456920260443789e-49	Up-regulated in Tumor	AURKB
4.3561169363125956	5.58053264470588	357.9381546772582	1.3618059406381586e-55	2.045999520107479e-54	Up-regulated in Tumor	PKMYT1
4.355525715819143	6.035062903777971	339.31516932043286	1.4891249311367723e-53	2.093321185804962e-52	Up-regulated in Tumor	KIF20A
4.350817169675101	0.7319054835645085	34.00436923725543	1.2441540251457158e-8	2.4052850957313612e-8	Up-regulated in Tumor	POU3F2
4.311437779586373	3.819377897066172	61.398376906152286	5.560642637042244e-14	1.4674069355276676e-13	Up-regulated in Tumor	WNT7A
4.293071990946992	5.511576509656759	48.20087204488767	1.8588428859203047e-11	4.237176268159567e-11	Up-regulated in Tumor	NEFH
4.292576751038396	6.166897043117251	697.8786315403619	1.404554257964193e-85	7.420269324918022e-84	Up-regulated in Tumor	CDCA5
4.290476557358445	4.084950605745818	228.0125567308263	4.423685707860764e-40	3.744151997553775e-39	Up-regulated in Tumor	IL4I1
4.2793112556547666	7.244160719005532	205.69811317327853	4.566140335358527e-37	3.465550453587134e-36	Up-regulated in Tumor	IL32
4.275783605668326	2.6217498456207453	57.16802764542874	3.5015227868297324e-13	8.795154967664613e-13	Up-regulated in Tumor	RAB3B
4.262196800875217	8.0602331029806	161.8746439438022	8.938285453098847e-31	5.277440563725199e-30	Up-regulated in Tumor	ISG15
4.245053313843835	6.814017391066395	712.008979030848	1.3285606223888452e-86	7.207218463603381e-85	Up-regulated in Tumor	CDK1
4.244416831804097	5.972752963863407	743.9369729916531	7.220360605629213e-89	4.198717609733879e-87	Up-regulated in Tumor	CDC6
4.2317748558796655	6.781239308234191	361.11598749281717	6.188518346394808e-56	9.473824582179779e-55	Up-regulated in Tumor	ANLN
4.231069085728689	7.278730561460726	500.41930566540117	1.294000994341554e-69	3.2084079868904232e-68	Up-regulated in Tumor	CENPF
4.204425366272599	1.0679810060887642	17.558577331366553	3.525771106436412e-5	5.4763274122454876e-5	Up-regulated in Tumor	MUC17
4.203003097044685	4.253620615400489	83.38133633657219	5.3782802071838396e-18	1.738210272477688e-17	Up-regulated in Tumor	SMIM22
4.201091160807525	3.3136840270024925	26.4039247171003	4.5974399375675675e-7	8.126198778779499e-7	Up-regulated in Tumor	C4BPB
4.171203451056436	5.054175912235825	439.8158379700916	5.819360403530728e-64	1.1999461770851754e-62	Up-regulated in Tumor	SPC24
4.168421334466393	6.006565891294257	442.523892008372	3.1852549378628325e-64	6.635674139882803e-63	Up-regulated in Tumor	RMI2
4.164794992031307	4.885165096124799	280.2347414327679	1.0643825231857315e-46	1.1455930672317266e-45	Up-regulated in Tumor	PBK
4.15534012882901	4.376927405468627	125.9842245311813	3.351710821840451e-25	1.533213275208623e-24	Up-regulated in Tumor	GRIN2D
4.152568714824547	6.075123041289253	315.71799116068945	6.872514454306087e-51	8.734360744364167e-50	Up-regulated in Tumor	ASPM
4.146279635788616	6.2639484560719065	738.9091867726969	1.6247529203268112e-88	9.24850553169128e-87	Up-regulated in Tumor	KIF2C
4.137812086927362	6.6664918418152075	508.2252194657185	2.590009861822357e-70	6.625015731996872e-69	Up-regulated in Tumor	ZWINT
4.13586969077245	3.0446888359158617	86.70819469529748	1.3867703074387967e-18	4.653077789550765e-18	Up-regulated in Tumor	IL11
4.133919209977514	6.749012899160237	350.6616605763822	8.399705248494991e-55	1.2233300454700003e-53	Up-regulated in Tumor	PTTG1
4.127224729931259	5.700219876012132	628.3241597242691	2.5058707208066603e-80	1.0027204473406056e-78	Up-regulated in Tumor	GINS2
4.1236340369652416	5.283114599136037	533.223287393253	1.6519197498709594e-72	4.734917495818073e-71	Up-regulated in Tumor	NCAPH
4.1220297807223245	7.00160838179763	671.6032236058247	1.2280393355522875e-83	5.94385745465218e-82	Up-regulated in Tumor	ECT2
4.117009241407948	6.5040855042668415	62.907200043324075	2.899222355991218e-14	7.793287097930501e-14	Up-regulated in Tumor	SOX2
4.115218538421836	5.563239646593645	102.68147692853326	2.3962611960013448e-21	9.192681180483564e-21	Up-regulated in Tumor	PCSK9
4.103414397467067	4.432795114160171	130.0468239007388	7.467720655366545e-26	3.5093945382167317e-25	Up-regulated in Tumor	LTB
4.1026264135711585	5.65187587722225	730.6657507988318	6.191928855027354e-88	3.451680064495593e-86	Up-regulated in Tumor	GINS1
4.097061135515905	1.888045355090354	74.93945730721484	1.7618831626798203e-16	5.264806507926428e-16	Up-regulated in Tumor	VSIG1
4.088595478499657	3.8272378235557594	40.85137350800576	5.207624499838875e-10	1.086276873088971e-9	Up-regulated in Tumor	TCHH
4.070627523163167	5.603550022165955	669.3235584779644	1.8197854543661978e-83	8.703743093279276e-82	Up-regulated in Tumor	AURKA
4.069924065507065	1.456406435167621	17.457775835620307	3.708385852379756e-5	5.751128711585873e-5	Up-regulated in Tumor	FGF20
4.064872065493075	5.706249946345961	106.00828746461345	6.560458729108478e-22	2.5817034034753568e-21	Up-regulated in Tumor	FOXA1
4.061819956723196	7.586124082925385	54.52183884028393	1.1189738154198357e-12	2.735006153625199e-12	Up-regulated in Tumor	S100P
4.056267333260877	2.5863510476889418	55.0010292493846	9.061036637140686e-13	2.232257212374525e-12	Up-regulated in Tumor	CLDN16
4.0219984304706005	4.933221055005879	275.6083791276194	3.897336362474573e-46	4.05433330989472e-45	Up-regulated in Tumor	PCLAF
4.010771663601686	9.339710039021414	135.18635917204247	1.1383806503220037e-26	5.543090841296841e-26	Up-regulated in Tumor	LAMB3
3.9954337234332784	7.220906280071226	664.7078861635886	4.046040483205003e-83	1.8904130188292508e-81	Up-regulated in Tumor	LMNB1
3.988700051290587	7.860369961041571	264.57265377456906	8.962520987786794e-45	8.813145637990348e-44	Up-regulated in Tumor	MKI67
3.985789393832612	1.9207415748522703	35.063871762808404	7.578935717085687e-9	1.4804383132238669e-8	Up-regulated in Tumor	PTPRN
3.9840076331049086	5.057769062257052	432.0913626009411	3.2840065832842156e-63	6.652788273856219e-62	Up-regulated in Tumor	GTSE1
3.98309508322286	2.1830166242163664	26.231302810195064	4.996081570655412e-7	8.8134717013548e-7	Up-regulated in Tumor	ATP12A
3.981667246307916	5.657749666706615	690.8990659400895	4.555311652896161e-85	2.3452601331439282e-83	Up-regulated in Tumor	PRR11
3.95507812056175	4.111751640763744	42.31295675775533	2.668428436136807e-10	5.66559155484471e-10	Up-regulated in Tumor	PRSS21
3.951553048975545	6.335867900688589	78.67844605148254	3.7232683615462984e-17	1.1543988556340133e-16	Up-regulated in Tumor	CA2
3.9435116751550927	6.103697155857465	552.034654572858	4.0419582840302475e-74	1.232873539993075e-72	Up-regulated in Tumor	E2F1
3.940529006682363	6.375633040165838	524.2662876610055	9.93933371467407e-72	2.7050381958151685e-70	Up-regulated in Tumor	KIF11
3.937551061553511	2.805895361449125	31.788416294626693	3.528511646333266e-8	6.662219022964678e-8	Up-regulated in Tumor	COL2A1
3.9362876794146366	0.8468071692255266	18.684972679934592	2.008947164406286e-5	3.175267878352759e-5	Up-regulated in Tumor	STYXL2
3.9227433701963976	5.5337091192763115	478.7797596304901	1.2099294681494768e-67	2.818403426816202e-66	Up-regulated in Tumor	BUB1
3.9204888641301965	5.758872310565394	635.753659840385	6.6146802196649945e-81	2.700326273512735e-79	Up-regulated in Tumor	CDCA8
3.91812775295844	3.9461640030413525	54.181437851619485	1.300149137668247e-12	3.164440072198868e-12	Up-regulated in Tumor	VNN1
3.913954140571815	2.258308318551683	86.97596223178279	1.244033145633692e-18	4.184569253498599e-18	Up-regulated in Tumor	LGALS2
3.892289287907079	4.402040341123466	29.19918889774488	1.2050317680415143e-7	2.201191362955833e-7	Up-regulated in Tumor	FMO3
3.8834574724623496	4.592877542755994	43.61529177819716	1.4743259250607422e-10	3.177860387270928e-10	Up-regulated in Tumor	CXCL6
3.872878694831307	6.9842325511378345	77.25768212233068	6.709588283406678e-17	2.0488704984803995e-16	Up-regulated in Tumor	CXCL1
3.8709908759724634	5.420358880341449	24.511123558713646	1.1477284254688066e-6	1.9704946608038153e-6	Up-regulated in Tumor	TSPAN8
3.845182126241122	6.293578274500672	80.85144268269259	1.518672581537479e-17	4.81012166009696e-17	Up-regulated in Tumor	GBP5
3.837749272804301	5.018834642904783	331.81334799274805	1.0229684336493363e-52	1.3943767030670466e-51	Up-regulated in Tumor	NCAPG
3.8371174371698946	3.219310107132722	120.53082742510372	2.5679961226285727e-24	1.1183789148279501e-23	Up-regulated in Tumor	CCL22
3.8306922916760042	6.132710280217821	573.5004081427229	6.432502046555002e-76	2.1222005731552683e-74	Up-regulated in Tumor	CCNB2
3.81339183948834	7.2348586845872545	405.18122802451705	1.5625918821222083e-60	2.857563389862853e-59	Up-regulated in Tumor	HMGB3
3.812594579799001	6.126724202282162	559.8726277563397	8.812161023846451e-75	2.7823709982715182e-73	Up-regulated in Tumor	CKS2
3.806720196798337	6.192331976845394	432.8785490322297	2.750919891884559e-63	5.586855649774595e-62	Up-regulated in Tumor	FOXM1
3.7877378546139977	5.76455583507075	175.62095103112995	8.334506980544716e-33	5.338179074781533e-32	Up-regulated in Tumor	PLEK2
3.7866651720391826	3.053633649216771	32.446184859179475	2.5873365607880977e-8	4.920809746082399e-8	Up-regulated in Tumor	BMP3
3.7774402504571576	6.984775628218028	657.1820396902957	1.5004738652437386e-82	6.737961251536189e-81	Up-regulated in Tumor	CCNB1
3.7708645043170383	8.856618525753047	125.38431518136184	4.188310850789435e-25	1.906200259399268e-24	Up-regulated in Tumor	IFI6
3.7543123459863676	3.028049187289241	54.28389033721989	1.2427138426644762e-12	3.031951702462107e-12	Up-regulated in Tumor	SHISA2
3.7494640909176686	5.211692413454079	413.6187481381474	2.2090447355752028e-61	4.1718945321622345e-60	Up-regulated in Tumor	CENPE
3.725570627337546	2.0189176648495044	47.51959727304086	2.5240401324200087e-11	5.702016878242294e-11	Up-regulated in Tumor	CDHR2
3.7234332741012928	5.957413441182888	70.70457680556436	1.0429064022806914e-15	3.009572456135248e-15	Up-regulated in Tumor	CYP2S1
3.720025185933496	5.023172351006828	68.8431082654898	2.2926579457933014e-15	6.5022997108235984e-15	Up-regulated in Tumor	MEI1
3.71791748854416	5.657811032588855	355.37916572273883	2.5766903689841783e-55	3.8215391288989196e-54	Up-regulated in Tumor	NETO2
3.711243996577309	5.488977101064536	262.9133212796882	1.4430837373278554e-44	1.4104529442347104e-43	Up-regulated in Tumor	KIF18B
3.705525526145527	6.854611990315035	353.0567505446102	4.605522005970091e-55	6.793144958805884e-54	Up-regulated in Tumor	MCM2
3.6772153195858452	4.5973331201697665	22.551769240940544	2.9809620017476553e-6	4.983477944183309e-6	Up-regulated in Tumor	PRAME
3.669464269555945	5.599093102254362	674.6009855948871	7.331263992399971e-84	3.5697955934077693e-82	Up-regulated in Tumor	MAD2L1
3.6684549416420817	2.893404324463184	43.790666597812866	1.361360928700852e-10	2.939070616102828e-10	Up-regulated in Tumor	CAMK2B
3.6654498329074587	5.5277087725358305	368.20702175489356	1.0783588541785486e-56	1.6957927273006242e-55	Up-regulated in Tumor	TRIP13
3.655917200746877	3.1413382195209554	71.84404749394349	6.451163873180149e-16	1.8824822233543373e-15	Up-regulated in Tumor	SSC4D
3.64783183599496	11.271159862818564	146.62076925670797	1.8623953708850405e-28	9.832620367644533e-28	Up-regulated in Tumor	KRT19
3.64029381594848	5.47034001484114	201.00092382959255	2.0392651838070904e-36	1.5070167824139522e-35	Up-regulated in Tumor	MOCOS
3.6369475492290357	3.994363331930906	116.71375695621902	1.0835537636772668e-23	4.6267116068691744e-23	Up-regulated in Tumor	FA2H
3.6352233228531508	6.671964467820154	894.6018206308439	9.826314356061001e-99	7.71127174175156e-97	Up-regulated in Tumor	FEN1
3.6350400358903014	1.985889060649231	19.5256107135429	1.3229797876367006e-5	2.116003636170824e-5	Up-regulated in Tumor	PCK1
3.6308428709167746	3.437659753348527	21.232715538132698	5.693395290961586e-6	9.321392371246203e-6	Up-regulated in Tumor	MUC12
3.625821181786882	6.271490903264609	30.226971928449295	7.390578890627503e-8	1.3679425045326793e-7	Up-regulated in Tumor	CLDN3
3.6244789914000073	2.6120800452407837	37.06907810893167	2.9801643208729034e-9	5.959591342309668e-9	Up-regulated in Tumor	VGLL1
3.6112917852133117	5.450055118555055	78.06037850382613	4.809286865324245e-17	1.4808939326634617e-16	Up-regulated in Tumor	KYNU
3.6088392592126257	3.985303337589435	37.47135497567132	2.473048888058907e-9	4.9750259238875425e-9	Up-regulated in Tumor	HMGA2
3.605559860975365	9.483949480399446	116.02799620521172	1.405199622367676e-23	5.962324696901798e-23	Up-regulated in Tumor	KRT18
3.600405764600081	10.629267851470898	59.60247167298579	1.2113489973294164e-13	3.1342298160735187e-13	Up-regulated in Tumor	S100A2
3.599923965841822	5.034602573204254	49.8512153236598	8.881610946915098e-12	2.0647127202736482e-11	Up-regulated in Tumor	TMPRSS3
3.563889953382416	5.528185585476878	101.35252540508696	4.031544807463386e-21	1.5263220926804004e-20	Up-regulated in Tumor	FOSL1
3.5615513340825196	4.599752332172651	61.47355001345636	5.382775090280699e-14	1.4218617991744734e-13	Up-regulated in Tumor	SLC7A11
3.5604904041698346	4.817032952134017	186.06763028446832	2.591151816666515e-34	1.7600235406819695e-33	Up-regulated in Tumor	ETV7
3.5527152819092254	7.793077455169206	101.81710925789052	3.3605358590008083e-21	1.2800759353583192e-20	Up-regulated in Tumor	TMPRSS4
3.5464273845762952	6.828508012315847	247.4361057851591	1.3071479687519904e-42	1.1979225659209e-41	Up-regulated in Tumor	TNFRSF12A
3.5277891410177395	4.1343045686559305	33.793692112415854	1.3733125389444571e-8	2.651178708451886e-8	Up-regulated in Tumor	IRX2
3.5271246902272075	3.342033762945045	61.16627242935037	6.148028517447445e-14	1.619241267726546e-13	Up-regulated in Tumor	CXCL3
3.52330809881396	9.158423522014717	87.4043229745549	1.0457567774178156e-18	3.532324292464774e-18	Up-regulated in Tumor	CLDN1
3.519589316108426	3.621296805225567	47.58906446099618	2.446457324311832e-11	5.532936360495954e-11	Up-regulated in Tumor	CACNG4
3.5188135761602806	7.3296351657620775	78.18923780242211	4.5592347798101564e-17	1.4055032313198127e-16	Up-regulated in Tumor	SPP1
3.5140783451869404	7.269127612394916	82.09122488241297	9.124104240325848e-18	2.9196411153821786e-17	Up-regulated in Tumor	ITGB6
3.5137147177287678	9.409372528473792	125.20002589711699	4.485305410392202e-25	2.0379271294097904e-24	Up-regulated in Tumor	APOL1
3.512734227286586	5.274507246454307	619.0150865075543	1.348904341590678e-79	5.143015940130872e-78	Up-regulated in Tumor	STIL
3.501378676979143	5.440091266290922	42.28826071570797	2.6986799288898744e-10	5.725309675909936e-10	Up-regulated in Tumor	TMC5
3.4913253846771632	5.43570384297981	590.0614968621591	2.814350734376617e-77	9.680168930198381e-76	Up-regulated in Tumor	UBE2T
3.490922536656902	2.029551147767875	16.38384868727513	6.361722478770638e-5	9.711388630010022e-5	Up-regulated in Tumor	TKTL1
3.478287697541068	6.457948174348319	34.905898864466195	8.159370947729942e-9	1.5918946505069062e-8	Up-regulated in Tumor	MMP7
3.475258910416135	5.931490514196766	662.0161223301773	6.45845400259397e-83	2.983067640169546e-81	Up-regulated in Tumor	PLK1
3.4735105334839207	3.5399262427807066	131.87265504108004	3.819123248707384e-26	1.819090938084961e-25	Up-regulated in Tumor	ADM2
3.4674058007846424	2.6992456047984708	14.926308008567947	1.330402110111373e-4	1.9855318050277377e-4	Up-regulated in Tumor	FGB
3.464871427295461	4.358098979831115	107.77714081929808	3.3077055419100685e-22	1.3216106720345568e-21	Up-regulated in Tumor	GPR160
3.4560541680120394	5.869154843268824	567.826679650297	1.9036085986588069e-75	6.1794651819112986e-74	Up-regulated in Tumor	KIF23
3.453778826367191	4.359262468926068	81.64898679372929	1.094064853249278e-17	3.488491601110025e-17	Up-regulated in Tumor	RASSF10
3.4460451350129317	6.257027981029387	218.46892650246812	8.32024714896881e-39	6.705140349463099e-38	Up-regulated in Tumor	CENPW
3.4405442067941845	8.173825137572509	888.710713519709	2.265587047316161e-98	1.7440704860434789e-96	Up-regulated in Tumor	MCM4
3.433373921868469	8.638062669266468	89.76695461389328	4.0266039632422344e-19	1.3908991382430334e-18	Up-regulated in Tumor	SLC7A5
3.4257844188922477	3.6714212715707664	104.8750837990271	1.0188100722763731e-21	3.976360122747428e-21	Up-regulated in Tumor	ERVMER34-1
3.4215788886151595	8.473438804538374	31.07756129516274	4.937986933651648e-8	9.235018136211538e-8	Up-regulated in Tumor	AGR2
3.4153382203506077	7.436290543127005	403.9702851068355	2.0728334456231507e-60	3.7651039867352647e-59	Up-regulated in Tumor	NUP210
3.4120384027104977	3.8295051064784817	37.09492397037295	2.944641476608826e-9	5.8929282137729986e-9	Up-regulated in Tumor	RNF128
3.4081811797136714	5.081890554866412	88.29217247911534	7.301214441892389e-19	2.4827815033157836e-18	Up-regulated in Tumor	GALNT14
3.394792191408229	7.744923994421916	51.212515685552084	4.842302193781498e-12	1.1454588420349972e-11	Up-regulated in Tumor	CXCL17
3.381051754149171	4.5373326457509195	23.40297673284333	1.9672540396316134e-6	3.322464354856317e-6	Up-regulated in Tumor	NEFL
3.3747125870581334	0.9572136135774887	16.65636990371625	5.545809084477962e-5	8.506029379475402e-5	Up-regulated in Tumor	CPLX2
3.371558877098326	2.8957510304309233	36.829334027858835	3.3309477383109574e-9	6.639716539770029e-9	Up-regulated in Tumor	HSD17B2
3.3689752967770326	2.186767401292979	31.774100204529354	3.552446056530637e-8	6.702712762590369e-8	Up-regulated in Tumor	MSMB
3.3639038902072187	6.265527032140976	106.13352796099547	6.249390245091064e-22	2.462887437887424e-21	Up-regulated in Tumor	SYCP2
3.358015999939512	1.7540802202225654	28.61111155104679	1.5952889455159747e-07	2.8944378331325755e-7	Up-regulated in Tumor	MYO1A
3.340495129958924	7.395835252080575	115.0342495690575	2.049408434481621e-23	8.6548424116588e-23	Up-regulated in Tumor	NQO1
3.3325581240004736	9.295878798859242	26.826302657241857	3.75191785293316e-7	6.666685426524232e-7	Up-regulated in Tumor	CEACAM5
3.3249836070494188	4.468787525704573	48.42112395079123	1.6840223604373934e-11	3.8473580382745765e-11	Up-regulated in Tumor	HOXB9
3.316367371469121	3.8857904625447817	17.428085640596137	3.763974491166613e-5	5.832861543730776e-5	Up-regulated in Tumor	KIF1A
3.30238377427784	4.831285649454399	209.01726116316988	1.5981912194187705e-37	1.2385598874939522e-36	Up-regulated in Tumor	SAPCD2
3.293441203471627	5.243014550451826	412.07191977772146	3.1569016465875284e-61	5.934240932410928e-60	Up-regulated in Tumor	FANCA
3.2891080013225826	6.172049722663894	225.2054675036185	1.0432769201536734e-39	8.675727721812903e-39	Up-regulated in Tumor	PODXL2
3.2858220919624257	4.335488939874744	99.2273532527663	9.29421267790646e-21	3.465180861416878e-20	Up-regulated in Tumor	BIK
3.274987291824008	7.31465961385426	28.775129239394627	1.4751324671267626e-7	2.68064202603094e-7	Up-regulated in Tumor	AKR1C2
3.266557448337864	4.27703553784344	55.527383232045096	7.18878577555018e-13	1.783516127187603e-12	Up-regulated in Tumor	CXCL2
3.264315441657595	7.340872271787535	153.1092522576931	1.8836654202892868e-29	1.0428539446711169e-28	Up-regulated in Tumor	OAS2
3.26268956602958	4.042372069514594	17.21919291429127	4.179639703321335e-5	6.462132311007335e-5	Up-regulated in Tumor	AGR3
3.259973617283128	8.315891055723919	563.1801384168789	4.652040245649819e-75	1.4804110750231295e-73	Up-regulated in Tumor	LSR
3.2564322812659494	2.3848945244893875	32.979912965282026	2.0125466777465055e-08	3.8502756914142023e-8	Up-regulated in Tumor	PSORS1C2
3.2409721860550236	5.84388634528929	330.802941922513	1.328286358862458e-52	1.801432657497525e-51	Up-regulated in Tumor	CENPU
3.232556155871186	5.227369801459491	70.91907473732878	9.526429222430267e-16	2.7520417228343048e-15	Up-regulated in Tumor	GNLY
3.232385690408532	5.931208288014363	93.90185152262227	7.675361924688473e-20	2.727030788450854e-19	Up-regulated in Tumor	RYR1
3.2187671195314476	6.970218362460933	213.78782403677104	3.573535344708567e-38	2.8402051318858747e-37	Up-regulated in Tumor	UCP2
3.215241726236977	3.659571013532477	26.829536097031642	3.746089865791825e-7	6.657793400438726e-7	Up-regulated in Tumor	EEF1A2
3.2139622494483304	3.842142784628074	60.354028853286664	8.741053041191288e-14	2.2813668625104677e-13	Up-regulated in Tumor	VMO1
3.204965687772718	7.732367531033443	62.28762914967144	3.786946843079981e-14	1.0115628331994543e-13	Up-regulated in Tumor	TSPAN1
3.1983900446918816	6.500373049998581	311.11450345326057	2.3328535519787044e-50	2.887665430420194e-49	Up-regulated in Tumor	OCIAD2
3.193697488412778	5.137202124882977	56.004413437469836	5.830133813264303e-13	1.4513388239179352e-12	Up-regulated in Tumor	PLAC8
3.1887952142058724	7.840120085261736	685.2303241435696	1.191402800566599e-84	6.018818023112387e-83	Up-regulated in Tumor	KPNA2
3.188108340655017	5.704043922019024	25.882747603348697	5.910481826118346e-7	1.0369964098223267e-6	Up-regulated in Tumor	FOXJ1
3.1758522904964686	5.045797468087282	44.04424107807727	1.2132435847037318e-10	2.625608539534207e-10	Up-regulated in Tumor	FOXE1
3.1688713767113885	7.044104882375747	46.53953484649452	3.9235309770817273e-11	8.753491826594426e-11	Up-regulated in Tumor	FOSB
3.165252422346004	6.253148240058143	68.46491295842	2.6917978866531476e-15	7.615611591815678e-15	Up-regulated in Tumor	LYZ
3.164599548202421	5.0633414942073856	42.85976803388901	2.0794465583374673e-10	4.454854633194208e-10	Up-regulated in Tumor	CEL
3.1589712354472486	4.697021588698224	32.36817299108602	2.6842138451356803e-8	5.099060049408156e-8	Up-regulated in Tumor	VTCN1
3.158010296514947	5.607626871040783	120.019118702216	3.112519686024349e-24	1.351154490984684e-23	Up-regulated in Tumor	F2RL1
3.154924337722031	8.83166966163832	141.35183692851896	1.22430687756433e-27	6.2514671455164116e-27	Up-regulated in Tumor	CDH3
3.15404496058695	4.337822875940492	26.056295706654275	5.435839332802748e-7	9.568355689687416e-7	Up-regulated in Tumor	TFPI2
3.150475787606006	7.916560259639304	317.1028140135409	4.7661614704040386e-51	6.134535535871949e-50	Up-regulated in Tumor	JPT1
3.1503677986224057	5.3489782112603415	627.5409097720518	2.8853407293729967e-80	1.1432455448785262e-78	Up-regulated in Tumor	NDC80
3.1474777625657513	4.354625030514181	24.18430210936461	1.3450782360025232e-6	2.2951799412303977e-6	Up-regulated in Tumor	WDR72
3.143665153157014	2.728342084607616	21.012762861531954	6.344403779682217e-6	1.0364150313494617e-5	Up-regulated in Tumor	GLYATL2
3.143316296863059	3.5552684287269405	30.5115514974313	6.456951976393365e-8	1.1995298282047246e-7	Up-regulated in Tumor	KBTBD12
3.1354631416294163	4.002580285620051	37.11471104810461	2.917734291312234e-9	5.843420782130027e-9	Up-regulated in Tumor	SOX21
3.1352965105282595	3.3756260715272886	61.81241927288558	4.649390374582603e-14	1.2349990929264272e-13	Up-regulated in Tumor	ASPHD1
3.132052874961831	5.343835441255619	200.61765502985526	2.3054244713857356e-36	1.6971535521139253e-35	Up-regulated in Tumor	PTAFR
3.1271833135567135	1.79047224461735	39.686505040361425	8.892201145898995e-10	1.8312270538166006e-9	Up-regulated in Tumor	IL19
3.1221290715079935	2.7461010273691566	22.613638963564338	2.8921121253210734e-6	4.838944795895308e-6	Up-regulated in Tumor	IGFALS
3.114062388460771	4.872960570672247	56.92164222729265	3.9001599479387654e-13	9.778223591559876e-13	Up-regulated in Tumor	SIX1
3.1115798673583726	11.166772163222289	64.93471966350273	1.2133124569568989e-14	3.314364511518288e-14	Up-regulated in Tumor	SFN
3.1084427057584625	5.187789964073424	56.617688439565384	4.455455207043032e-13	1.1142773650534909e-12	Up-regulated in Tumor	HLA-DQA2
3.093612374000323	5.320685170354662	97.57557802815495	1.783950273256422e-20	6.548442351830907e-20	Up-regulated in Tumor	PLS1
3.0906613979777178	5.108689100428907	44.44527311380554	1.0113685993812844e-10	2.1928359412014275e-10	Up-regulated in Tumor	PRR15L
3.088621546759732	1.1962352165910877	22.034476712437364	3.840327912138303e-6	6.360936580699569e-6	Up-regulated in Tumor	HAS1
3.0857720203798373	3.2835642390561297	38.576922120591455	1.4829816307438178e-9	3.0178601513852668e-9	Up-regulated in Tumor	MARCO
3.0804957984706824	8.421636792030403	603.1271273471859	2.477447856538065e-78	8.900093788620968e-77	Up-regulated in Tumor	PCNA
3.075327025357137	3.7654360817999453	21.360622129962106	5.346259285433674e-6	8.770816684424676e-6	Up-regulated in Tumor	MUC3A
3.0752201396403054	7.098805158685205	443.6859314914678	2.4609821251438084e-64	5.180239197275366e-63	Up-regulated in Tumor	TACC3
3.074126405998449	5.410119286561948	556.2251291325364	1.7873602987116104e-74	5.53533842700611e-73	Up-regulated in Tumor	CCNF
3.05904571604788	6.318314705570193	247.36568978426627	1.3345798221958123e-42	1.2216770897858156e-41	Up-regulated in Tumor	GGH
3.058325006696382	1.4263682178561146	23.01297885140737	2.3794555310534444e-6	3.998573608628896e-6	Up-regulated in Tumor	SLC30A2
3.055192553868503	5.473412737948543	265.9406845249782	6.057670556433555e-45	6.007871301552445e-44	Up-regulated in Tumor	TROAP
3.045987558570316	5.309297324215744	171.21544400893353	3.678516556572769e-32	2.290712582956679e-31	Up-regulated in Tumor	CELSR3
3.031316199219709	6.91486919307322	90.51332512172988	2.981827800964824e-19	1.0344254985063808e-18	Up-regulated in Tumor	GJB3
3.026532421949673	7.48589225437407	79.46739721905291	2.6870875595827504e-17	8.411978599576829e-17	Up-regulated in Tumor	RBP1
3.015650336577786	4.25350111394918	11.985048092485956	6.022199824216523e-4	8.541400452560475e-4	Up-regulated in Tumor	SPINK6
3.0147813761996374	9.095386427231245	105.75883570713948	7.227228806624269e-22	2.839946059501408e-21	Up-regulated in Tumor	TNFSF10
3.011277440611082	7.2444214071877004	126.31096265606202	2.969014935382653e-25	1.3643290348321764e-24	Up-regulated in Tumor	PLAU
3.01055645016531	3.2469369863476296	65.19743866076138	1.0841759561545703e-14	2.967624196951368e-14	Up-regulated in Tumor	APLN
3.000508709628423	4.028650474400141	66.59172812572116	5.974253583065981e-15	1.6617306163772306e-14	Up-regulated in Tumor	LIPG
3.0000191009559556	8.97222918642311	393.4915195253643	2.4367857090935546e-59	4.2176742797865524e-58	Up-regulated in Tumor	STMN1
2.990762920531019	5.390555119380017	45.80575894118329	5.4635356133391416e-11	1.205946432622072e-10	Up-regulated in Tumor	PTGS2
2.98895874011302	2.027687783554271	13.35088877064536	2.9755935824971806e-4	4.327406068248419e-4	Up-regulated in Tumor	UGT1A7
2.9816050174303546	6.906253865102822	58.35150651960545	2.0882076604911853e-13	5.321242912909916e-13	Up-regulated in Tumor	BIRC3
2.967509042124013	3.251608779140149	66.80571765477697	5.453115148358789e-15	1.5188673240587214e-14	Up-regulated in Tumor	SALL4
2.951603002266402	3.9278973356693583	146.64654047683578	1.8454128422254496e-28	9.755704384374304e-28	Up-regulated in Tumor	SDSL
2.946306533687345	3.332411237586457	15.968637531994716	7.844622341257455e-5	1.1894219167957983e-4	Up-regulated in Tumor	GJB1
2.94583534543111	4.92264829315376	67.96938747548269	3.322560653899109e-15	9.354321757389934e-15	Up-regulated in Tumor	HLA-DQB2
2.9321009125149677	2.3872613317974625	44.63343645150941	9.286611271587373e-11	2.016756553149939e-10	Up-regulated in Tumor	F5
2.9219867840317697	3.857116158560978	21.672047187765074	4.587685598884151e-6	7.56009433145374e-6	Up-regulated in Tumor	TDRD9
2.9132291321932566	5.812832559653102	213.37291147168622	4.0687061268865056e-38	3.2305846388628314e-37	Up-regulated in Tumor	KRTCAP3
2.906566082164737	3.3647237433094235	90.39047922950623	3.1328428485437136e-19	1.0863478654988777e-18	Up-regulated in Tumor	TIGIT
2.8989810200819788	1.8281246904556454	20.2440112245491	9.270402714137636e-6	1.4965581213975336e-5	Up-regulated in Tumor	TRPA1
2.8934567601944066	4.5383092769575715	14.70488942672238	1.4890272064504894e-4	2.215315094743108e-4	Up-regulated in Tumor	CDH16
2.8930147743342354	5.635998681847246	156.70927144778904	5.352016715260252e-30	3.0379460048770097e-29	Up-regulated in Tumor	RPL39L
2.8893615984271968	8.22842834029236	135.57665683745688	9.876731310356916e-27	4.832543533996063e-26	Up-regulated in Tumor	TYMP
2.88899369721415	7.473029303933628	51.33672295051553	4.582112386006061e-12	1.0864539283099734e-11	Up-regulated in Tumor	PDZK1IP1
2.8859030645935135	3.304614741053976	35.75655202654539	5.486283962497508e-9	1.0792317660955793e-8	Up-regulated in Tumor	FSTL4
2.8834248840865437	4.551646243587972	29.487976129968526	1.0501742273327547e-7	1.9239705982617082e-7	Up-regulated in Tumor	SLC26A9
2.8823199788516454	5.650886323576457	356.63310246241883	1.8846432396923273e-55	2.815817247030144e-54	Up-regulated in Tumor	ABRACL
2.8818304657623437	6.96632963010572	150.83788985434995	4.1864529583933383e-29	2.283340031220874e-28	Up-regulated in Tumor	CTSS
2.8797727737148175	6.432961458583684	22.3165107820626	3.3447062571577252e-6	5.574280551877504e-6	Up-regulated in Tumor	CP
2.877689959512954	5.249470900584926	32.53808607038066	2.4777182646663342e-8	4.716767954144602e-8	Up-regulated in Tumor	CYP24A1
2.87673722113644	3.314364579425879	19.094660851299146	1.6385578652429453e-5	2.6000124116134134e-5	Up-regulated in Tumor	RNF182
2.8765468334577236	3.7076481330596778	29.7529279302187	9.257834430561487e-8	1.7026410853749375e-7	Up-regulated in Tumor	DHRS2
2.8738709351419605	6.941658157568722	525.8828462562894	7.179727525784165e-72	1.973936652752157e-70	Up-regulated in Tumor	ATAD2
2.8652799056375278	5.507190844448445	678.842301488095	3.5426420237846235e-84	1.7460472852592142e-82	Up-regulated in Tumor	WDHD1
2.8602464308153444	2.708162275082171	33.61286215307025	1.4948985614176687e-8	2.879710455657535e-8	Up-regulated in Tumor	CD1A
2.8567552903303564	3.216870183402138	34.2496805685594	1.1090859946520398e-8	2.1482727281985232e-8	Up-regulated in Tumor	CLGN
2.854994084156456	7.391294733467676	13.45558848599391	2.819855186694921e-4	4.109788942310683e-4	Up-regulated in Tumor	TFF3
2.8535150667523634	6.4944848295028725	627.2432130442043	3.044285731186152e-80	1.200339588545252e-78	Up-regulated in Tumor	RACGAP1
2.8459601279599394	6.554932903212139	152.86385553858022	2.0530507534438075e-29	1.1343000164105464e-28	Up-regulated in Tumor	AP1M2
2.8434545250327576	1.8410198055509122	16.912690650777364	4.875068799830507e-5	7.502890538657652e-5	Up-regulated in Tumor	DKK4
2.8432558265765815	7.892111681470483	628.217704658318	2.554341609764933e-80	1.0170809473758599e-78	Up-regulated in Tumor	MCM5
2.8390921151289272	5.211581771387836	11.170164699115409	9.20383360048348e-4	0.0012879949271590715	Up-regulated in Tumor	PNMT
2.8348297569875536	6.0863078167965465	408.4105862897327	7.371201240170814e-61	1.360306384116454e-59	Up-regulated in Tumor	CKAP2
2.825659238591647	2.9520670955422714	56.6276710676677	4.436011887709185e-13	1.1101016745620229e-12	Up-regulated in Tumor	TREM1
2.8210531106659733	2.699581304240125	36.15003590312579	4.567765997019502e-9	9.020584547742154e-9	Up-regulated in Tumor	IL6
2.8197264435000386	6.617182906977737	32.422362612518185	2.6165401785410624e-8	4.974010880326295e-8	Up-regulated in Tumor	ALDH3A1
2.819548192862457	6.384824901332368	90.26539213627048	3.294522932982315e-19	1.1404551977428716e-18	Up-regulated in Tumor	SOX9
2.809865280283663	8.687614716109493	156.2785351754111	6.218643171462503e-30	3.5175152382737167e-29	Up-regulated in Tumor	ST14
2.809115671340243	8.293780043614682	125.58740948032347	3.8838588637841203e-25	1.7726273967231533e-24	Up-regulated in Tumor	SERINC2
2.7974257708263393	1.3918497627232658	12.78760056825068	3.976264432928718e-4	0.00057209229995305855	Up-regulated in Tumor	TMEM213
2.7959023508709144	4.367534723588415	69.02062034600358	2.1264065931764833e-15	6.037142428045492e-15	Up-regulated in Tumor	NKG7
2.7909111797970922	6.5566865360100675	36.832967771784034	3.325332298429794e-9	6.6317939719240134e-9	Up-regulated in Tumor	AKR1C3
2.787256912931126	4.429292740536052	70.58782327253691	1.0956051143660307e-15	3.1571394436437173e-15	Up-regulated in Tumor	SBK1
2.7859118713283846	5.741875287091645	156.72906330014817	5.315253084854566e-30	3.021321426503478e-29	Up-regulated in Tumor	ISG20
2.7739334491297	5.872276442630967	547.4599211921585	9.893558885475921e-74	2.9509090948819876e-72	Up-regulated in Tumor	BRI3BP
2.7726620331793908	11.048423501538247	24.316269400655194	1.2615718266388795e-6	2.1563301067291316e-6	Up-regulated in Tumor	KRT16
2.7705483206573973	4.557426400443554	112.74771969941287	4.898907377468834e-23	2.0244308963231385e-22	Up-regulated in Tumor	FNDC10
2.7669754918382767	4.396203619990403	68.71199291410052	2.423799917959402e-15	6.867008319966998e-15	Up-regulated in Tumor	PTPRH
2.766232711142061	4.209164474973553	101.4974913718926	3.808834576364563e-21	1.4448098135655283e-20	Up-regulated in Tumor	CD52
2.7633717809678573	5.377930295461961	435.62671529980025	1.4843115775646454e-63	3.0373899953050706e-62	Up-regulated in Tumor	CHAF1B
2.763196972912219	4.750246260192486	112.29425077067002	5.826220619475013e-23	2.395388670763811e-22	Up-regulated in Tumor	SLC12A8
2.762725792297776	6.393495673166566	25.862865694060993	5.967459521300531e-7	1.0467659572628514e-6	Up-regulated in Tumor	SLC6A14
2.759602243811027	6.076855896558268	30.203944311479855	7.471829704122066e-8	1.3823483519894406e-7	Up-regulated in Tumor	BNC1
2.7574063227782983	3.91332804440629	52.841010786607335	2.350884663294414e-12	5.6520525679383545e-12	Up-regulated in Tumor	MT1G
2.753303657181363	6.3424393077886485	592.7539569006319	1.7009844300717432e-77	5.951972791458832e-76	Up-regulated in Tumor	FANCI
2.751237102936514	3.1538140870756304	57.227188707618566	3.412071278921242e-13	8.573134021610319e-13	Up-regulated in Tumor	ANK1
2.750135045511584	5.689925413556483	44.94209804946645	8.074617358773941e-11	1.762071601268082e-10	Up-regulated in Tumor	B3GNT3
2.7475447382689664	5.673082994818404	54.847581198151055	9.694170004213114e-13	2.382425544057604e-12	Up-regulated in Tumor	DUSP4
2.7381277909982336	0.8089492980564367	19.132154222942706	1.6083139971639173e-5	2.5545297777708673e-5	Up-regulated in Tumor	SFTPB
2.7362242595548167	3.06887573970537	29.158878827344513	1.2284056731839905e-7	2.243380717656167e-7	Up-regulated in Tumor	HKDC1
2.7297399058348044	2.3924174125055937	24.762693439461284	1.0159192273287774e-6	1.7508902163109823e-6	Up-regulated in Tumor	GABRA3
2.72950988279415	3.7235485095402985	80.101666576423	2.0682796512087616e-17	6.499962838538265e-17	Up-regulated in Tumor	TMEM92
2.7289163865156865	8.795592430695024	107.19192526445701	4.147542987476171e-22	1.6506445085066416e-21	Up-regulated in Tumor	IRF6
2.7188954923987785	3.568049734115486	22.096193920312437	3.72588992219481e-6	6.178984046183966e-6	Up-regulated in Tumor	C9orf152
2.717071987245845	5.683207964233275	78.41142721706815	4.1583925629741446e-17	1.2843823877157053e-16	Up-regulated in Tumor	FCGR3A
2.7064249069605704	5.220939990151104	65.89212376336077	8.054356001987501e-15	2.219684949337367e-14	Up-regulated in Tumor	OSBP2
2.7056418855447855	8.757876881801572	93.79876800548465	7.997594694281441e-20	2.8352876278016176e-19	Up-regulated in Tumor	WARS1
2.703653336604623	11.83708010185053	14.75934706675957	1.4483203767746045e-4	2.1567379523708784e-4	Up-regulated in Tumor	KRT14
2.7026715512734936	8.647291902746396	90.77455451484857	2.6845869154332915e-19	9.32911265582429e-19	Up-regulated in Tumor	CLDN4
2.7026137976392817	8.597785224085161	155.22083683888434	8.994637322886837e-30	5.0383682245941993e-29	Up-regulated in Tumor	BST2
2.7009970307560285	8.83244287939921	199.87214606057648	2.9274494580894458e-36	2.1414094090259718e-35	Up-regulated in Tumor	HMGA1
2.69863859715547	6.185343626521873	124.5103553523785	5.79752736535442e-25	2.6208844347964077e-24	Up-regulated in Tumor	ADAM8
2.6982700932073858	4.943280845171543	126.16621455805	3.1328104086170606e-25	1.43551624335894e-24	Up-regulated in Tumor	TRPV4
2.6967804769730974	5.135015192173328	157.3070703795428	4.346631488623231e-30	2.4794511166225528e-29	Up-regulated in Tumor	CBX2
2.6953040932780397	3.721975756919201	72.51049412760497	4.87425887631319e-16	1.4285219179564726e-15	Up-regulated in Tumor	CD3D
2.691056847278036	4.32328733538987	19.795111256867923	1.157575941738546e-5	1.8579599557332543e-5	Up-regulated in Tumor	CAPN8
2.683068013609021	6.927546935962977	21.012864238808653	6.3440870414604605e-6	1.0364150313494617e-5	Up-regulated in Tumor	GPX2
2.6793748509539004	2.672422234326368	31.51272406978115	4.0193516570002835e-8	7.551933854842699e-8	Up-regulated in Tumor	POU3F1
2.672339310928686	7.809910313195637	176.26014408287043	6.726386766153391e-33	4.325328896644221e-32	Up-regulated in Tumor	OAS3
2.67135365652883	2.025385156185775	15.187401137886466	1.1651538161367983e-4	1.7469858329861098e-4	Up-regulated in Tumor	CD8B2
2.6657919669643775	6.455264419193533	427.59154577639896	9.070519053404185e-63	1.792591821727776e-61	Up-regulated in Tumor	RFC4
2.663841603201442	3.971456036087577	128.89593317096828	1.1411432592745323e-25	5.331711540298292e-25	Up-regulated in Tumor	SNX10
2.6595438797084103	2.4566999616002554	34.35124952062318	1.0575790178716379e-8	2.0509623803878235e-8	Up-regulated in Tumor	SLC47A2
2.6594987269335673	4.768003364670752	116.56389677016976	1.1468466965977873e-23	4.8866430409066495e-23	Up-regulated in Tumor	CMPK2
2.650598842970678	5.496376629096317	131.59987141877534	4.2208662759893934e-26	2.0057179370265882e-25	Up-regulated in Tumor	PMAIP1
2.6479440647121333	5.2278243960722985	19.66058064316668	1.2373561914098871e-5	1.984040883786177e-5	Up-regulated in Tumor	SPDEF
2.647905255891429	1.0472091714367926	8.234670019114127	0.004357668036839476	0.005753516945732356	Up-regulated in Tumor	MT4
2.644859213530074	4.280840613486585	69.36988488929516	1.833853541355373e-15	5.21937963900545e-15	Up-regulated in Tumor	GZMA
2.6399065566843816	5.693630077130924	246.99521698847371	1.4887342113687764e-42	1.3597105797168158e-41	Up-regulated in Tumor	NUDT1
2.6395805849535834	5.887134842336696	545.2018882439706	1.5415988354029498e-73	4.547716564438702e-72	Up-regulated in Tumor	SPAG5
2.6291272042254312	4.61605570436226	72.33656270757916	5.243945034260967e-16	1.5346418432994714e-15	Up-regulated in Tumor	SLAMF7
2.625849739218715	4.845769342873695	16.251749783853363	6.799893518414358e-5	1.0352898720916041e-4	Up-regulated in Tumor	IGFL1
2.61652529943198	5.0306909291980775	301.5075906423528	3.073173440444492e-49	3.647644775200122e-48	Up-regulated in Tumor	HENMT1
2.612492818161572	5.398371797408909	451.84708136125687	4.063146705685705e-65	8.757977285882014e-64	Up-regulated in Tumor	WDR76
2.610822078260953	6.336967058645892	225.91248917852204	8.40188552898279e-40	7.023003177949109e-39	Up-regulated in Tumor	TRIB1
2.609290502565272	6.020900577203916	119.34702672719753	4.008190976723706e-24	1.732524474056562e-23	Up-regulated in Tumor	PSAT1
2.607312475983699	2.4550013224446383	20.462812989173685	8.320705425467884e-6	1.3483613062160566e-5	Up-regulated in Tumor	ENTPD8
2.6050921673469736	8.63433836833685	170.23235482682563	5.132289779296204e-32	3.1788734318813194e-31	Up-regulated in Tumor	TFRC
2.601380222746892	5.583703376232755	113.57247751544425	3.5757104973490894e-23	1.4898179355707574e-22	Up-regulated in Tumor	MLF1
2.6000524461047556	5.30765507604449	92.9713615522275	1.1129481266456447e-19	3.921516873442348e-19	Up-regulated in Tumor	RHPN2
2.5896974766364065	4.334602720147503	29.767336337737646	9.194612379612508e-8	1.6917835616755725e-7	Up-regulated in Tumor	UGT8
2.587967727897492	4.720948112926402	65.74540459637844	8.575728518219559e-15	2.360150276226377e-14	Up-regulated in Tumor	TNFRSF18
2.584325371585389	6.001425039172977	77.91410003925348	5.10990733777833e-17	1.5704707608844959e-16	Up-regulated in Tumor	GALNT6
2.582022417977752	6.566977554950728	114.39561563754634	2.6130238873309926e-23	1.0966288723414546e-22	Up-regulated in Tumor	SEL1L3
2.579658441622544	7.005318155151957	201.00028243540555	2.03968373123947e-36	1.5070167824139522e-35	Up-regulated in Tumor	PLPP2
2.578772059317417	4.654298319265098	157.76988436061785	3.700556268625815e-30	2.1213898098796073e-29	Up-regulated in Tumor	PRSS16
2.5786961105968453	6.4299633975382395	150.99493515364074	3.961080186084161e-29	2.1618778625333064e-28	Up-regulated in Tumor	GALNT3
2.5771312424961277	8.357237986422504	93.39200611078874	9.407587650051387e-20	3.323493486685549e-19	Up-regulated in Tumor	MYH14
2.5744530784721533	5.997941377412587	149.12202551984154	7.672280285600381e-29	4.1398559111153455e-28	Up-regulated in Tumor	MEST
2.5689769922532584	5.515080730825053	66.52580600235082	6.144681380724784e-15	1.7079594085418994e-14	Up-regulated in Tumor	RSAD2
2.566322149608578	4.198199819845049	80.89440939071739	1.492053169401257e-17	4.7295159875570044e-17	Up-regulated in Tumor	SIX4
2.565501200586827	5.1499940978749645	51.997519528377595	3.416628832300043e-12	8.14649287654314e-12	Up-regulated in Tumor	INHBA
2.5643837459690735	2.7346195226652044	22.309965315879797	3.355443063518397e-6	5.5898693904408906e-6	Up-regulated in Tumor	CYP2W1
2.5512469632482873	4.056290778057326	24.672853308697846	1.0611410310642514e-6	1.8261023960171054e-6	Up-regulated in Tumor	SLITRK6
2.5494008933247776	4.17501026419271	79.5514079945266	2.595466131148888e-17	8.134607498284786e-17	Up-regulated in Tumor	BATF2
2.5488951721158144	5.666996490432576	160.92776864899963	1.2391920083009535e-30	7.26878737525153e-30	Up-regulated in Tumor	NCEH1
2.543229520053123	7.071597738144231	651.1307951376386	4.335027832510741e-82	1.8940556740640173e-80	Up-regulated in Tumor	TIMELESS
2.542393448472977	4.202005909611246	9.882844744677577	0.0018098615625977597	0.0024774108400470265	Up-regulated in Tumor	C4BPA
2.5423451532607526	7.261897652521884	64.30176801030554	1.59168451513826e-14	4.331847116452039e-14	Up-regulated in Tumor	C1QA
2.5420243871541937	6.397045377476026	65.50642755370612	9.498659771397214e-15	2.606166562532372e-14	Up-regulated in Tumor	CTSV
2.5403234249749502	4.854078899229198	39.79590184293544	8.455726368195864e-10	1.742680744886024e-9	Up-regulated in Tumor	MZB1
2.5367553106655265	7.438501248855489	133.45631226489485	2.1393313818473955e-26	1.0268536555506235e-25	Up-regulated in Tumor	PLOD2
2.535320468225395	5.729386131057681	29.588655287997028	1.0010366752129943e-7	1.8372796198334769e-7	Up-regulated in Tumor	FST
2.5329852192951634	6.963686611773343	215.63673419491158	2.0066178353239078e-38	1.6011344484623046e-37	Up-regulated in Tumor	SMC4
2.531236789823789	5.0940391541295	236.17318521428015	3.739310958280983e-41	3.2710877138295654e-40	Up-regulated in Tumor	WDR62
2.5305611764646003	2.1554815806144605	8.99428515836801	0.0029007543289566364	0.0038948168174346336	Up-regulated in Tumor	SLC26A3
2.529031352423036	4.472411270277487	65.88797935294421	8.068636285243644e-15	2.2221051820655665e-14	Up-regulated in Tumor	PRF1
2.5240470572297147	4.781916488316229	12.945045193753062	3.6663475447494136e-4	5.287259090849155e-4	Up-regulated in Tumor	CPS1
2.5236679966071898	3.4740917988586038	9.926350080873648	0.001768734329051062	0.0024239877215530238	Up-regulated in Tumor	GSTA1
2.5213672662375655	5.429107364332735	546.4097611655326	1.215835530170553e-73	3.613087717047272e-72	Up-regulated in Tumor	BRCA1
2.520775533283423	6.159614965774875	520.0211182911075	2.3417100612537004e-71	6.226329745103178e-70	Up-regulated in Tumor	CHAF1A
2.520481011723398	9.286472679726794	22.099177780941524	3.720445171686485e-6	6.172487340464257e-6	Up-regulated in Tumor	DSC3
2.5178545489435	6.615809449635184	22.230981022928574	3.4877790907614784e-6	5.806739112384147e-6	Up-regulated in Tumor	AKR1C1
2.5155421366898194	4.174027349298296	21.619349309864297	4.7079584314860006e-6	7.750392668370945e-6	Up-regulated in Tumor	IL1A
2.5142995897315035	3.931655540984493	82.59364292648257	7.425236487106922e-18	2.387358254784616e-17	Up-regulated in Tumor	MYB
2.512722814128325	4.435401953554481	79.73323896264381	2.407778656122824e-17	7.555153290931983e-17	Up-regulated in Tumor	CD7
2.511467880509032	6.913461050297332	76.87439371185997	7.867767510266769e-17	2.395298108681216e-16	Up-regulated in Tumor	EGLN3
2.5104177282764457	4.084349288151624	12.730168616217293	4.0958171287829243e-4	5.887691597359484e-4	Up-regulated in Tumor	ADH1C
2.505991062238983	4.995631832278817	44.89568942356767	8.246130857281997e-11	1.7985287565949915e-10	Up-regulated in Tumor	LIPH
2.5020348440252547	1.3131586240996795	13.767427079619464	2.4031970526091972e-4	3.522858501313047e-4	Up-regulated in Tumor	SCTR
2.489934806965726	7.406092805681298	113.86428829276538	3.199211082643579e-23	1.3370849628235807e-22	Up-regulated in Tumor	HK2
2.481769541639469	3.9667404560769466	20.334552693162276	8.864809380501408e-6	1.4325120796200095e-5	Up-regulated in Tumor	GDA
2.4795606124720235	3.1959539821848817	89.73866274818526	4.0727573821926553e-19	1.4062408338429404e-18	Up-regulated in Tumor	PRSS36
2.478403518185471	3.4478827274824604	34.29677970135473	1.0848945054182116e-8	2.1024220300396556e-8	Up-regulated in Tumor	HAS2
2.4743992141929416	4.463523037320779	39.730807707024674	8.712772082346308e-10	1.7947333522325486e-9	Up-regulated in Tumor	HS6ST2
2.4612193262287967	4.571176952080015	22.653164712790783	2.836753261951701e-6	4.749270218797763e-6	Up-regulated in Tumor	SERPINB7
2.4524295987621922	5.260269234590945	132.2765318123267	3.293795694735842e-26	1.5735077187086177e-25	Up-regulated in Tumor	HOXB7
2.4523376232761596	4.874900448736521	85.85491679162959	1.96123280480002e-18	6.531786057354166e-18	Up-regulated in Tumor	IL2RB
2.4433256294532324	6.624725950191684	42.443104339202286	2.514552809245715e-10	5.352944523869664e-10	Up-regulated in Tumor	HAS3
2.437864415268237	6.39280769806708	98.95524045576208	1.0346357606843398e-20	3.8485783955874454e-20	Up-regulated in Tumor	ANXA3
2.4375512024930437	1.882692979380424	8.458199918107091	0.0038643711175302313	0.005136607752507295	Up-regulated in Tumor	KLK3
2.4348713169725578	2.1964983773888807	12.226051437167317	5.314992332373041e-4	7.566235121974514e-4	Up-regulated in Tumor	HABP2
2.432286435825962	5.869648389696985	228.30748331158898	4.043349374196172e-40	3.42942213973008e-39	Up-regulated in Tumor	PAFAH1B3
2.4308348257779477	4.357620829671282	38.63689840053003	1.4424785931970432e-9	2.9369154833278845e-9	Up-regulated in Tumor	CYP4F11
2.429800705403238	4.02124056344295	39.28108035126291	1.0717202314674144e-9	2.19754303169739e-9	Up-regulated in Tumor	WNT10A
2.427163987918911	6.363907923930507	208.72022428902432	1.7551675954506674e-37	1.3576095381844731e-36	Up-regulated in Tumor	TMEM30B
2.4190271591474164	6.145243583172868	473.3641800051416	3.837432717489447e-67	8.786959959055865e-66	Up-regulated in Tumor	NCAPG2
2.418804154219215	5.943723086244399	71.26524138790002	8.232405695291273e-16	2.391036120554774e-15	Up-regulated in Tumor	CBLC
2.418088629452917	3.617457311547622	61.664868249636996	4.955485848501032e-14	1.31242438117411e-13	Up-regulated in Tumor	EGFL6
2.4152680474706223	2.6760227445893836	49.221206421278765	1.1769485770719032e-11	2.7173022989066532e-11	Up-regulated in Tumor	MESP1
2.4141056926571065	5.775643482484865	400.0919725279841	5.1396213926255e-60	9.130452684965256e-59	Up-regulated in Tumor	GMNN
2.4131768224951737	8.705801771130067	50.07246890770736	8.046466824511145e-12	1.8759616770269277e-11	Up-regulated in Tumor	MUC1
2.412416326182673	3.6096518071432544	29.452567488796173	1.0680275710112185e-7	1.9557922194117985e-7	Up-regulated in Tumor	DNAJC22
2.411688714735737	5.800135560404093	416.3411046769296	1.1805200250247056e-61	2.255825853965649e-60	Up-regulated in Tumor	HELLS
2.410879209877761	4.467618184862748	51.988284202309885	3.430659907505215e-12	8.177535839682882e-12	Up-regulated in Tumor	RASSF6
2.408325432596233	7.791540744011118	52.198164070214546	3.125649306425201e-12	7.471368078821833e-12	Up-regulated in Tumor	HLA-DRB5
2.406997803538985	4.449557341127369	71.8713945827007	6.377330981764186e-16	1.8629550533285117e-15	Up-regulated in Tumor	CD2
2.40661716242963	5.723096389173626	320.47403542595754	1.9615821068219838e-51	2.54501896780772e-50	Up-regulated in Tumor	CCNA2
2.40010533348762	10.91313565904384	160.99105422376923	1.2124037560854028e-30	7.116818852896377e-30	Up-regulated in Tumor	TMSB10
2.3998540930262875	7.730829388650045	9.23661824686459	0.002549458912132356	0.0034414289223055833	Up-regulated in Tumor	FABP4
2.396548605414393	7.111174486526111	69.50599437132466	1.7311291648371649e-15	4.9322231368977096e-15	Up-regulated in Tumor	RDH10
2.386285135234961	3.565538526947923	32.4226114238419	2.6162334521689286e-8	4.974010880326295e-8	Up-regulated in Tumor	PNCK
2.385724454236408	3.43971118611664	72.90682210264188	4.126813328509882e-16	1.2147498956425847e-15	Up-regulated in Tumor	H2BC11
2.3831701809915242	6.5146146334044985	73.50311825120184	3.213522486631687e-16	9.514616212250523e-16	Up-regulated in Tumor	SLFN13
2.3820088699010054	6.762478552920031	254.90389665552868	1.464769882183385e-43	1.3751143969440535e-42	Up-regulated in Tumor	H2AX
2.3804507176282104	6.17101478427376	200.6927900220653	2.250627557026398e-36	1.6583247532766066e-35	Up-regulated in Tumor	UBE2S
2.37550463881499	6.654315762711781	159.75472861502053	1.859015228226709e-30	1.0810374165292439e-29	Up-regulated in Tumor	MET
2.371406718162105	5.5052243973525385	389.2293704203611	6.705972069782274e-59	1.1387473159674396e-57	Up-regulated in Tumor	RPA3
2.3695402604942757	8.819055325849092	9.647255078012996	0.0020501185745555816	0.0027888099020755243	Up-regulated in Tumor	PIGR
2.367642014825449	7.017832260327719	113.37011267833766	3.862684975882657e-23	1.6060742109084113e-22	Up-regulated in Tumor	OAS1
2.3663844849567015	5.972770946254988	60.45732537657812	8.358138525083132e-14	2.1849558117156193e-13	Up-regulated in Tumor	WNT7B
2.3633201370369767	5.962996163263372	117.68394585620193	7.50640705402161e-24	3.2205036208947276e-23	Up-regulated in Tumor	MMP15
2.361328775725819	6.885999812418619	210.8870896135971	8.871315707685108e-38	6.948337680738249e-37	Up-regulated in Tumor	CXCL16
2.3554453717016104	4.245158243757515	67.42734967482859	4.184267360142081e-15	1.1731333011456274e-14	Up-regulated in Tumor	B3GNT7
2.3536744143733257	6.141677085690619	315.9396501138645	6.481146804588331e-51	8.249938523068895e-50	Up-regulated in Tumor	EZH2
2.353471906570503	5.901020276884596	534.5404886874351	1.270701855841398e-72	3.655189715575096e-71	Up-regulated in Tumor	DSN1
2.3529167330526874	8.897068469297528	103.30889525452447	1.8754447550915023e-21	7.246281049428592e-21	Up-regulated in Tumor	CDH1
2.3489548216826774	5.279077704859851	154.17803747444415	1.2952325617910782e-29	7.210306333992621e-29	Up-regulated in Tumor	RAB11FIP4
2.3485844988091173	6.83389518744894	107.02539542355498	4.423609719312871e-22	1.756190440137816e-21	Up-regulated in Tumor	CXADR
2.3476458434458922	5.977222152997082	126.23861271737773	3.049779607133479e-25	1.3982625391071986e-24	Up-regulated in Tumor	RAC2
2.3470775883716906	7.055829098748417	65.17362307764043	1.095289023493005e-14	2.997028157377779e-14	Up-regulated in Tumor	C1QC
2.341843959521895	6.247114544288958	323.92630036770186	7.939348807425018e-52	1.0417817599093575e-50	Up-regulated in Tumor	ZDHHC12
2.338657557533647	4.058169850177126	96.10423257227134	3.1954871835224405e-20	1.158256632484838e-19	Up-regulated in Tumor	PIK3AP1
2.3372050147191734	6.323560516799242	89.46127395207532	4.554439940218189e-19	1.5685359197606996e-18	Up-regulated in Tumor	IGSF9
2.336772433050324	3.870496474934805	60.433344128758634	8.44550370635904e-14	2.206367370992247e-13	Up-regulated in Tumor	CTSW
2.3352236780755096	5.080640151443397	38.57073904039941	1.4872217462315722e-9	3.0249656202289376e-9	Up-regulated in Tumor	G0S2
2.334839260575037	8.931758091886245	148.59995674911303	9.228924593042226e-29	4.966537781994694e-28	Up-regulated in Tumor	STAT1
2.3322619376940867	9.022542264274122	234.5488091356703	6.097725136870777e-41	5.288402605292542e-40	Up-regulated in Tumor	SDC4
2.323771097318826	5.852470352756616	54.052575844527034	1.3761987449848625e-12	3.3424923244328857e-12	Up-regulated in Tumor	KCNN4
2.322857342000477	3.8355702744204643	21.50648429171846	4.976366810463308e-6	8.178929021751713e-6	Up-regulated in Tumor	BCL2L15
2.320551753980128	3.6126166110572697	11.284327467000876	8.671345756068224e-4	0.0012157933694067556	Up-regulated in Tumor	SFTA2
2.312233075085296	3.2995335154218566	9.604069270812072	0.0020975684700398596	0.0028499993180924835	Up-regulated in Tumor	CHGA
2.3108183727123817	2.7571084577874827	26.568795419578244	4.2466515751694814e-7	7.520965092483548e-7	Up-regulated in Tumor	RIMKLA
2.3095378540478575	5.936922355623497	96.54372385978537	2.684287235653335e-20	9.773465642245904e-20	Up-regulated in Tumor	FAM83D
2.309470210194931	6.6789868516397934	141.43226572203872	1.189431749093588e-27	6.081073262443688e-27	Up-regulated in Tumor	PLAUR
2.3081176029619317	4.7425515490071914	134.9310355638141	1.2492828202673378e-26	6.064836658390926e-26	Up-regulated in Tumor	DUSP10
2.306282152047289	4.661519876899719	41.49560056486613	3.8769144856994573e-10	8.145853857007724e-10	Up-regulated in Tumor	ETV4
2.3051382315105173	5.832039402482817	296.55906624930395	1.1771331266268415e-48	1.3534519292353857e-47	Up-regulated in Tumor	RECQL4
2.3049832320401915	5.791816724997869	397.72503066163563	8.966408229779149e-60	1.5824340113822022e-58	Up-regulated in Tumor	TONSL
2.3038725688670225	7.0042236734331755	230.48094433159457	2.0875196359896376e-40	1.7893341694278092e-39	Up-regulated in Tumor	UBALD2
2.299674004081027	2.27691437047268	26.939019825182427	3.5540483408931754e-7	6.323436658472273e-7	Up-regulated in Tumor	MYCN
2.2953243976647015	1.774808828231275	16.707307302600398	5.405466244880327e-5	8.300224858922432e-5	Up-regulated in Tumor	ATP6V0A4
2.2941860299825696	7.953159459701556	80.98348185565293	1.438355034768746e-17	4.562882160924558e-17	Up-regulated in Tumor	MX1
2.292921430820104	5.583122476642585	155.8657845163227	7.181333687211212e-30	4.0507132026328143e-29	Up-regulated in Tumor	RUNX3
2.292721124129463	4.285532712233978	98.22696916146927	1.379059067446709e-20	5.09457698453919e-20	Up-regulated in Tumor	C1orf74
2.2894279757274294	6.238464803124098	131.8246448244131	3.8869322735158253e-26	1.8502987966330046e-25	Up-regulated in Tumor	ARHGEF16
2.282595204813162	8.572631934182576	50.79795046371802	5.823327104258961e-12	1.3727020409368675e-11	Up-regulated in Tumor	TGFBI
2.279718955729438	7.622743583151946	155.86363646704768	7.186717210127584e-30	4.050922957424077e-29	Up-regulated in Tumor	VAMP8
2.2737541174148506	7.382321063141477	51.756449553191494	3.802531565805849e-12	9.039959601884905e-12	Up-regulated in Tumor	C1QB
2.273710177813485	7.910419676344256	16.918353838648333	4.861213718914555e-5	7.482991904396562e-5	Up-regulated in Tumor	GABRP
2.2702500104515226	5.633932130178241	80.24620483850859	1.9486335934853603e-17	6.135880536089665e-17	Up-regulated in Tumor	EPHB2
2.2613468862832797	4.048935642146036	45.023015551416144	7.7841108480869e-11	1.7014323414030936e-10	Up-regulated in Tumor	LYPD6B
2.261180334803576	7.355097955530983	134.77980866048495	1.3200302440895603e-26	6.400602557274095e-26	Up-regulated in Tumor	TNFRSF21
2.2593445880778087	10.279834273571321	76.76339679234884	8.23930711230125e-17	2.505580112442852e-16	Up-regulated in Tumor	SDC1
2.2581901215971825	6.454281003572657	274.02332945805426	6.0932847661826616e-46	6.282145505746741e-45	Up-regulated in Tumor	MRPL14
2.25632495212618	4.7994830481329815	45.50433538439897	6.26084644166387e-11	1.3762964859387833e-10	Up-regulated in Tumor	APOC1
2.254455789692761	8.582079042150053	74.18265094994555	2.4175900670677594e-16	7.194911823309536e-16	Up-regulated in Tumor	NECTIN1
2.252479759271508	5.858170336208176	88.42314732323773	6.924762693787763e-19	2.3597325823729545e-18	Up-regulated in Tumor	EPSTI1
2.249668764547197	9.235174012625457	377.25645340253146	1.189041057877756e-57	1.9260558859370546e-56	Up-regulated in Tumor	TUBB4B
2.2491074491135086	3.7011248905493854	54.27861420965533	1.2456083224611727e-12	3.038096581307682e-12	Up-regulated in Tumor	CD38
2.2447260935295517	6.23059810828437	95.9387632132984	3.412411818988636e-20	1.2335655068374396e-19	Up-regulated in Tumor	TFAP2A
2.2446410623650035	6.922308488804826	128.80040041793305	1.1820791022394103e-25	5.519783583709506e-25	Up-regulated in Tumor	IRF1
2.241325624497441	6.568057524170747	184.77267252853252	3.9694136433972495e-34	2.669282069848583e-33	Up-regulated in Tumor	EIF4EBP1
2.232469534514622	4.945949385859585	45.39502118169674	6.578103880357706e-11	1.4444665488978903e-10	Up-regulated in Tumor	KCP
2.231756412270668	6.196963156864937	321.3404624541202	1.5625300073632552e-51	2.033805160952849e-50	Up-regulated in Tumor	CKS1B
2.2254484579862197	5.219322527606789	66.14540679141102	7.228200964537728e-15	1.998821361490197e-14	Up-regulated in Tumor	CTHRC1
2.2250538137810403	1.5937920057819985	14.57961257263854	1.587124476957049e-4	2.356489189427595e-4	Up-regulated in Tumor	SLC39A5
2.224013444118048	5.677762445560558	39.25231253081292	1.0860204138853992e-9	2.226300533967964e-9	Up-regulated in Tumor	TJP3
2.2204747519587205	6.610808715724487	359.96641986595705	8.22844100617113e-56	1.2525515753838274e-54	Up-regulated in Tumor	TRAF4
2.2200007544937557	3.635340555461542	61.134733276582665	6.232523881592099e-14	1.640960603742962e-13	Up-regulated in Tumor	CCNO
2.2197651303006527	9.180942348251342	84.33482970223334	3.642943003995264e-18	1.1887730440570737e-17	Up-regulated in Tumor	SCD
2.2117206331481096	7.1977344752614165	7.0266573012177975	0.008392806260555899	0.010816175542741285	Up-regulated in Tumor	BPIFB1
2.211713680436496	11.359889103629055	262.9494594845397	1.4281714865961848e-44	1.3975678118834095e-43	Up-regulated in Tumor	ENO1
2.2087141060696625	3.7419630929364183	14.983700470807177	1.2921522879457965e-4	1.9302285979423163e-4	Up-regulated in Tumor	CSF3
2.205534128981911	5.010549301521136	222.67861844145742	2.266651584568162e-39	1.8638194057034034e-38	Up-regulated in Tumor	NFKBIE
2.20415235072903	4.188866542967423	29.745715549939302	9.289645647667593e-8	1.7081029520040298e-7	Up-regulated in Tumor	GRAMD1B
2.1967786083080987	3.4077565141728394	11.84687122891025	6.470030449085597e-4	9.166916059589636e-4	Up-regulated in Tumor	CFTR
2.1945358847619585	7.330353775516672	101.76215000974415	3.433658612744186e-21	1.3060829443205297e-20	Up-regulated in Tumor	CDCP1
2.1927847048173734	6.189887137694244	401.119522169191	4.038742254706961e-60	7.254478587732526e-59	Up-regulated in Tumor	HPRT1
2.192580433457031	2.282919853611569	10.418278512825744	0.0013648195175902087	0.001886428892045427	Up-regulated in Tumor	SLC28A2
2.19239277597147	5.979062359316557	43.67203502584775	1.436779084637389e-10	3.0985820013671336e-10	Up-regulated in Tumor	SLC38A5
2.1890113055250646	2.969290395120839	25.491241386522475	7.140514169304453e-7	1.2441641739704224e-6	Up-regulated in Tumor	NWD1
2.188719858573897	8.896369806917628	97.063680925699245	2.1845380805051093e-20	7.986260201141021e-20	Up-regulated in Tumor	KLF5
2.1884249256887025	4.6077631050339	30.11522340139599	7.793376853567295e-8	1.4401889599310571e-7	Up-regulated in Tumor	XDH
2.1862852223114024	7.956631054855144	9.02406965598295	0.0028550410803286994	0.0038347120392650176	Up-regulated in Tumor	CASP14
2.186168371466389	8.671684398976819	87.21253858157714	1.1302630723350618e-18	3.814578878365054e-18	Up-regulated in Tumor	ITGA3
2.1860941947852015	8.733701850465444	17.92861642879894	2.9298556856758567e-5	4.5727019709051846e-5	Up-regulated in Tumor	LY6D
2.1822405529572806	8.727252959145204	16.90765023412293	4.887433832719967e-5	7.52048880066162e-5	Up-regulated in Tumor	CEACAM6
2.1785991788278976	4.758163748102992	86.21049057680091	1.6973277400352168e-18	5.673904103682654e-18	Up-regulated in Tumor	IKZF3
2.1776232494376964	6.732242596541147	140.98515047327328	1.3968107154065324e-27	7.105362500082443e-27	Up-regulated in Tumor	TMEM132A
2.1728519329843348	6.282362172970096	277.6966184441179	2.1668208141367222e-46	2.2924623875218748e-45	Up-regulated in Tumor	MRPL47
2.171540704710749	2.0671507835437	7.407597517999819	0.006817444850694855	0.008845169619288365	Up-regulated in Tumor	FGA
2.1693003247077765	5.2442359603135795	36.054043308197755	4.776470292951383e-9	9.423531700738598e-9	Up-regulated in Tumor	S1PR5
2.1688989398000165	3.847674760188815	76.15591465746151	1.0608708893298109e-16	3.206813537192543e-16	Up-regulated in Tumor	FPR3
2.1673463601068876	6.807986230138463	27.222623536905427	3.1014509729731e-7	5.546245180208311e-7	Up-regulated in Tumor	JCHAIN
2.166585037854708	4.727870932385225	39.57037916094407	9.380377369202805e-10	1.928321217580526e-9	Up-regulated in Tumor	SP6
2.1665020204477616	8.296009027882606	48.889282127420906	1.3654088693617588e-11	3.144330453290911e-11	Up-regulated in Tumor	GPRC5A
2.164926801857688	4.858781170425293	206.41226159640746	3.641010388071331e-37	2.776442166677412e-36	Up-regulated in Tumor	COA6
2.1629518810083073	3.2755909756136417	16.21475792234346	6.927979105567633e-5	1.0539968964860377e-4	Up-regulated in Tumor	COL11A1
2.1559688697255375	7.10159079025441	146.63577918827752	1.8524852151923757e-28	9.786691499607826e-28	Up-regulated in Tumor	NDUFS6
2.155797257971526	6.374756114566029	47.140909233869905	2.992655460033017e-11	6.736183259105229e-11	Up-regulated in Tumor	IFI44L
2.1556789751518464	6.8453405513506045	93.61185320158229	8.616993873039881e-20	3.048190874213626e-19	Up-regulated in Tumor	PRRG4
2.1545585074959726	6.2264685572746705	67.20253829298221	4.60464969389161e-15	1.288759815641478e-14	Up-regulated in Tumor	INAVA
2.1540580523841113	6.141877823366263	42.851089757392074	2.087686515838196e-10	4.471322233047202e-10	Up-regulated in Tumor	FOXQ1
2.152502351406931	6.971416360080479	41.29779939399303	4.244309760614454e-10	8.901597248325541e-10	Up-regulated in Tumor	SERPINE1
2.149927101018616	6.455785411240728	66.87057714205457	5.3043793216100664e-15	1.4794788839397574e-14	Up-regulated in Tumor	IFIT3
2.147978433412391	1.5744772505210018	25.950317516240567	5.720906720687e-7	1.0054813877650146e-6	Up-regulated in Tumor	GPD1
2.1450130012467516	5.016437021012455	77.99032439582098	4.950969990484779e-17	1.5227812189150861e-16	Up-regulated in Tumor	RASEF
2.144947262811671	11.530664225937361	65.67206799379673	8.848930060938415e-15	2.4336815815775845e-14	Up-regulated in Tumor	CD74
2.142808143367047	5.601611982268431	221.97192832721834	2.8177223330441145e-39	2.3028968268954073e-38	Up-regulated in Tumor	LRRC8D
2.1414367142980386	6.25685796456325	10.169370906822767	0.0015558819640827436	0.002140993175975624	Up-regulated in Tumor	PPP1R1B
2.1405590551343874	4.503371900804473	122.03064818781442	1.4633192213838163e-24	6.474006166636775e-24	Up-regulated in Tumor	NUDT8
2.1403522990015977	8.41553393573061	26.070910509158857	5.397667205325887e-7	9.507375031738755e-7	Up-regulated in Tumor	SERPINB5
2.1385728021563097	6.473723117632975	98.1280663653508	1.4339926596854412e-20	5.290261372997454e-20	Up-regulated in Tumor	TSPAN13
2.138292511385709	5.192373859365933	273.82303732777166	6.44780277092658e-46	6.639183413681471e-45	Up-regulated in Tumor	KIF20B
2.1335094707441202	6.550663443420942	458.94752009500235	8.60480053836002e-66	1.8848943835112205e-64	Up-regulated in Tumor	CYRIB
2.132846039061694	5.3711119009146016	374.6592880999085	2.232489533329768e-57	3.5803993845048635e-56	Up-regulated in Tumor	BCL2L12
2.1317144584878682	5.976549364781215	85.25631612687351	2.5021398891806433e-18	8.251651050284431e-18	Up-regulated in Tumor	B3GNT5
2.1315268667203533	6.5755432350535346	89.94005578490179	3.75545322125335e-19	1.2989015142229708e-18	Up-regulated in Tumor	GRHL2
2.127275090026744	8.736210901413125	57.719159515589276	2.7518712316826883e-13	6.961932759214763e-13	Up-regulated in Tumor	ASS1
2.125820997554409	7.2580116400397126	117.6234208645205	7.680110096814512e-24	3.293280101461629e-23	Up-regulated in Tumor	SLC16A3
2.1251500935064196	5.321996468472599	62.024943479351506	4.241618698991379e-14	1.129282079840162e-13	Up-regulated in Tumor	FUT2
2.1230621287268554	5.7296089755444495	32.15073788499098	2.9739601183002665e-8	5.6362296919627324e-8	Up-regulated in Tumor	GDF15
2.1228456708931707	4.534065369096061	45.87897438469379	5.285815205303657e-11	1.167675438766588e-10	Up-regulated in Tumor	CD274
2.1220140547516464	6.037510247135182	131.24557139193246	4.806818047854993e-26	2.2774625018060906e-25	Up-regulated in Tumor	MAP7
2.1217322864350576	5.370505820614495	27.048216764549778	3.3723902212970496e-7	6.012137220719906e-7	Up-regulated in Tumor	TMPRSS2
2.1188836130075996	5.8548152973222995	88.38608240064588	7.029270013964761e-19	2.3923195588579854e-18	Up-regulated in Tumor	IL1RAP
2.111749435357264	5.819464127775609	37.46683477957885	2.4782343138590354e-9	4.984216959174567e-9	Up-regulated in Tumor	GJB5
2.109839867138111	10.4086278035613	49.915873942538234	8.628909117738047e-12	2.008277350955273e-11	Up-regulated in Tumor	TACSTD2
2.1069355257051847	2.2977907264098536	8.430227475139532	0.003922836706745361	0.005208326067776405	Up-regulated in Tumor	LEFTY1
2.1048832312140497	9.010234132656382	15.90451188254446	8.102985294368668e-5	1.2272143551504957e-4	Up-regulated in Tumor	WFDC2
2.104506624364414	7.067466877411954	72.31112516502712	5.300327273593846e-16	1.550580722130259e-15	Up-regulated in Tumor	PRSS8
2.097233399363766	6.257416722336047	312.03809311410674	1.8243284402031553e-50	2.2651377545563907e-49	Up-regulated in Tumor	PTPN6
2.09640700148355	4.598670465124679	31.327614900661274	4.386980759068398e-8	8.229279525539537e-8	Up-regulated in Tumor	AREG
2.096079214014111	6.314998712035706	316.35075297140025	5.813632250584845e-51	7.423631829617267e-50	Up-regulated in Tumor	SMC2
2.095833039115231	5.580393665431847	98.91187018438558	1.0524790418133295e-20	3.913149997689578e-20	Up-regulated in Tumor	GCLM
2.091753420217144	6.835774608420662	52.94004214489992	2.25005727384045e-12	5.411250504151252e-12	Up-regulated in Tumor	HSPA2
2.090543826533236	4.663006969338621	39.467916211241445	9.833483697489959e-10	2.0199249994107076e-9	Up-regulated in Tumor	TMEM125
2.0890172519948607	3.4192990380055717	57.23493137809866	3.400535784203105e-13	8.547115756573287e-13	Up-regulated in Tumor	SELL
2.0864638389709933	6.142772978351246	180.330501157227	1.728252053371289e-33	1.1385054072860742e-32	Up-regulated in Tumor	LYN
2.085590751239974	4.099466747524442	35.30387564918395	6.775631563833287e-9	1.3260878917788004e-8	Up-regulated in Tumor	RAB17
2.082027785539994	6.8507341233404135	45.57849392160793	6.05443139442155e-11	1.3327333595073362e-10	Up-regulated in Tumor	HR
2.08148320059102	5.3491580632857065	332.1583644314716	9.357693964204752e-53	1.2798348614664468e-51	Up-regulated in Tumor	MZT1
2.0799655034026956	7.6430196675554445	207.38838906218535	2.6731892557449083e-37	2.05198373733961e-36	Up-regulated in Tumor	DYNC2I2
2.0779240376699475	7.971414577855897	127.87822968997314	1.661722940612072e-25	7.70608521455386e-25	Up-regulated in Tumor	CTSC
2.07767174885595	7.809791624046625	263.4566818563491	1.2345008060677731e-44	1.2095115170237346e-43	Up-regulated in Tumor	LMNB2
2.074568702234268	5.78098891049521	178.6095261179163	3.0660274463044947e-33	2.0050728032750187e-32	Up-regulated in Tumor	FAM110A
2.0731973736273797	9.474490606485093	113.33782980719724	3.910561966520066e-23	1.623546679758347e-22	Up-regulated in Tumor	ITGB4
2.0721929459821027	5.241437280259559	74.1898444557747	2.4103237606415444e-16	7.175928897703722e-16	Up-regulated in Tumor	TRIB3
2.0703141162532357	5.902680231957492	268.04064584112996	3.3258095384651225e-45	3.327044368739305e-44	Up-regulated in Tumor	NMI
2.069662457733754	9.336023684022763	192.5782174336706	3.083202318243539e-35	2.168975138238688e-34	Up-regulated in Tumor	EZR
2.0695887913480076	8.19062313265747	229.526616771163	2.7897303361796977e-40	2.378627669550685e-39	Up-regulated in Tumor	IDH2
2.0664144417177406	4.608780313548548	39.85493912362068	8.229205160788587e-10	1.6981533141346476e-9	Up-regulated in Tumor	HSPA6
2.066266474276623	3.8710891840440427	50.10888669901456	7.916784073031868e-12	1.8473257985657214e-11	Up-regulated in Tumor	ASCL2
2.065602721695762	4.300614758157868	28.300364331661118	1.850664183156671e-7	3.3465142265000834e-7	Up-regulated in Tumor	MFSD4A
2.0635767588207177	6.921457511422285	274.8829749577648	4.78112000140003e-46	4.967325574719337e-45	Up-regulated in Tumor	ALYREF
2.063402668874216	4.02968471786365	76.50261154257174	9.183202395384583e-17	2.786329765836846e-16	Up-regulated in Tumor	HAVCR2
2.061401344690556	5.922410596044228	77.56293177021278	5.911090723191559e-17	1.811882681666946e-16	Up-regulated in Tumor	MST1R
2.0609773354771463	4.7266555409156465	58.3124760551501	2.1240539292173782e-13	5.409177035243878e-13	Up-regulated in Tumor	CD3E
2.0603714272027265	4.51552121465832	64.10243565373983	1.7338928159474507e-14	4.70619732414481e-14	Up-regulated in Tumor	EPB41L4B
2.0595122491997784	5.061066324952932	172.82669460386268	2.134083423391061e-32	1.343442080316974e-31	Up-regulated in Tumor	GCH1
2.0580956515708224	1.4701018488540485	11.079122142536358	9.652222716018195e-4	0.0013498082389891881	Up-regulated in Tumor	C5orf46
2.057703157847659	6.199137643167852	144.6379714930965	3.7739062396544978e-28	1.966762355585255e-27	Up-regulated in Tumor	CORO2A
2.0576335153804886	6.662805819671025	57.726829476828975	2.742667246407452e-13	6.940820085382415e-13	Up-regulated in Tumor	GRB7
2.055471446803803	6.487294539167027	137.50669649449569	4.901993517142346e-27	2.4308474600651277e-26	Up-regulated in Tumor	ABHD17C
2.0541802486492227	5.382161761311832	22.32688686769156	3.327756896231944e-6	5.550610605085184e-6	Up-regulated in Tumor	PTHLH
2.0538257568472513	8.783972903519649	137.0865389399013	5.708200757005973e-27	2.813377238956054e-26	Up-regulated in Tumor	TXN
2.053100241046162	4.218417159119258	64.61612873412373	1.3908628930283928e-14	3.7929638206303975e-14	Up-regulated in Tumor	C1orf210
2.0519956843638387	6.823119615423491	141.94004783016516	9.911727544449154e-28	5.0738754744637435e-27	Up-regulated in Tumor	FZD6
2.051958098772098	5.363774354318483	160.33472572118157	1.5210340144814799e-30	8.896177958794357e-30	Up-regulated in Tumor	SLC9A7
2.0476803322040555	7.289208046910082	552.6528558203436	3.582683273009471e-74	1.0969253369596801e-72	Up-regulated in Tumor	MCM6
2.04692040102555	8.32161240677818	352.26229256920965	5.620170440798669e-55	8.214798855872628e-54	Up-regulated in Tumor	H2AZ1
2.04676868153049	5.848020946530837	51.27814933468903	4.70301181330155e-12	1.1144662705047325e-11	Up-regulated in Tumor	SEZ6L2
2.0426224689227857	4.729343176358002	17.6613302813113	3.348965998421765e-5	5.21072033979656e-5	Up-regulated in Tumor	FAM3B
2.042024893249163	7.769407202241222	86.54186836419606	1.4836160069613632e-18	4.9697754597052214e-18	Up-regulated in Tumor	TUBA4A
2.041745617512187	5.788117321837759	16.624184757150264	5.6363792691087286e-5	8.64002534272821e-5	Up-regulated in Tumor	CLIC6
2.0397245104806045	4.780072284717665	97.14299196233897	2.1170056915735262e-20	7.746381622901227e-20	Up-regulated in Tumor	NFE2L3
2.0370758754523406	8.431372321114077	13.628939090159493	2.579933489301856e-4	3.7703132153366303e-4	Up-regulated in Tumor	CLCA2
2.026951860758804	6.975048616053825	61.343785275491996	5.693508403031438e-14	1.5019787343897883e-13	Up-regulated in Tumor	ITGA2
2.026401821819414	5.753752983276493	290.70644333736357	5.840252249343663e-48	6.593122755788384e-47	Up-regulated in Tumor	CDCA4
2.0244185100039096	5.587817170670454	71.03682190951262	9.064784285846612e-16	2.6214902104650507e-15	Up-regulated in Tumor	TYROBP
2.0197961246730634	8.32068923558381	55.87943960031813	6.158875866737857e-13	1.5312886382910519e-12	Up-regulated in Tumor	MAL2
2.018023094262047	6.777127198558535	470.5581803363326	6.999561928036502e-67	1.5803759515172919e-65	Up-regulated in Tumor	PRELID3B
2.01754168694604	9.435579799838946	141.21775006691703	1.2847509461597364e-27	6.547693504293285e-27	Up-regulated in Tumor	SAT1
2.0137305737321216	5.4289539386416354	85.4724520125942	2.291391270932404e-18	7.57827972297325e-18	Up-regulated in Tumor	IRF5
2.0125551925291973	8.458585583442959	166.9566987944602	1.5640574925461278e-31	9.46987019644221e-31	Up-regulated in Tumor	CAPG
2.0093435025967055	4.996364726025526	190.81111682895622	5.480426931647513e-35	3.808967402279179e-34	Up-regulated in Tumor	TEDC1
1.997453357025619	2.905372248695111	9.684226600453382	0.0020103663505855675	0.002737498519505246	Up-regulated in Tumor	ELF5
1.996874583462575	8.369091133794562	146.5225711814816	1.928558443895016e-28	1.017528583681685e-27	Up-regulated in Tumor	SLC1A5
1.9948110234351426	4.960362365214444	139.29541984001884	2.5674576102021747e-27	1.2905945188597126e-26	Up-regulated in Tumor	CCDC34
1.9943075368904686	4.5342869786933555	74.2026919052835	2.3974009062983055e-16	7.140085307888432e-16	Up-regulated in Tumor	TSPAN33
1.9922360116720852	5.598518256216424	167.2134268998577	1.4328870817534444e-31	8.701747769957243e-31	Up-regulated in Tumor	LAGE3
1.992049285496071	10.669975576156599	124.33159492601031	6.196658637612027e-25	2.7935076278760747e-24	Up-regulated in Tumor	S100A11
1.9916924570316292	10.45984846673933	314.3229650886959	9.944187495241964e-51	1.2500601481188303e-49	Up-regulated in Tumor	TAGLN2
1.9906909977148557	4.712749614270635	31.51596295660138	4.0132032938227024e-8	7.542134904433597e-8	Up-regulated in Tumor	LPAR3
1.9901164810963579	8.407854325466477	212.16397265698475	5.94165234731989e-38	4.685500090086505e-37	Up-regulated in Tumor	HMGB2
1.982539269387147	11.234800094603392	264.7194160980394	8.593320692145686e-45	8.4810514230297415e-44	Up-regulated in Tumor	PKM
1.9805621993013298	13.201812279125477	16.62476925484827	5.634721211522129e-5	8.639122069941838e-5	Up-regulated in Tumor	KRT5
1.9783576857613347	5.911291532176227	184.55479591460215	4.265170874441964e-34	2.85865474113718e-33	Up-regulated in Tumor	RPP25
1.9752433494030464	8.129669110203867	42.972003389254624	1.9757830284575857e-10	4.236141702658532e-10	Up-regulated in Tumor	CD55
1.9660420007780408	6.472166321229325	109.85572873152786	1.4844112329131447e-22	6.011270538896267e-22	Up-regulated in Tumor	SYK
1.9653218058249675	4.274646059502852	128.47592500848296	1.3324707999529878e-25	6.207701138916427e-25	Up-regulated in Tumor	TDRKH
1.9627670447942251	7.560139989082798	392.11072355175764	3.3804198360940592e-59	5.8136028798187836e-58	Up-regulated in Tumor	NCAPD2
1.9616635906225905	7.323034359155653	75.38523269751484	1.4627300459915738e-16	4.3871046240259333e-16	Up-regulated in Tumor	ESRP1
1.9613947343628781	9.29449647660772	98.34996068509335	1.3136887193008014e-20	4.859746415610242e-20	Up-regulated in Tumor	DHCR24
1.9600115861082477	4.799133029159088	58.380533604576584	2.0619438943532772e-13	5.256614677144578e-13	Up-regulated in Tumor	TP73
1.9591672631123112	6.2479612465084	520.7620169483112	2.0158004220934075e-71	5.377463634251159e-70	Up-regulated in Tumor	NDC1
1.958416393451747	5.700649324008962	58.9835850219089	1.5855312737749475e-13	4.074991823822862e-13	Up-regulated in Tumor	RAB27B
1.9555679979444185	6.549389278054992	410.187856953767	4.881448702060217e-61	9.112413362298554e-60	Up-regulated in Tumor	KIF22
1.9522333478805136	6.3924565565813145	91.37968640278399	2.1054392769323787e-19	7.351302667578582e-19	Up-regulated in Tumor	CDKN2C
1.9515164954094326	6.430563331202757	82.99768902386627	6.29259352536016e-18	2.0296501781917867e-17	Up-regulated in Tumor	LGALS9
1.950947713306438	8.456038521653339	97.71331518931268	1.6893844275142864e-20	6.209774591904491e-20	Up-regulated in Tumor	SPINT1
1.950609392313725	6.055957876788316	47.43849509508029	2.617756479606566e-11	5.908775656146293e-11	Up-regulated in Tumor	IGF2BP2
1.9497772512029865	10.692802416410055	57.63650809166397	2.853047261106418e-13	7.211126019863408e-13	Up-regulated in Tumor	NDRG1
1.9491155428784033	6.752040811539907	163.60584520372373	4.926397497146415e-31	2.9322585397227152e-30	Up-regulated in Tumor	TPD52
1.9487247735588475	3.116527238245415	52.56883298138231	2.6520507623166222e-12	6.360987036143993e-12	Up-regulated in Tumor	CFAP126
1.942610636087841	4.2155678334835205	77.71526318198474	5.549092757409497e-17	1.7022131597017444e-16	Up-regulated in Tumor	RAC3
1.9399696310559686	6.011385795332029	242.18787727176095	6.187756464097435e-42	5.551124916681417e-41	Up-regulated in Tumor	FBXO45
1.9383824737711317	5.851970965742145	130.14423304633223	7.20480964986703e-26	3.3917575072728714e-25	Up-regulated in Tumor	KCNK1
1.9380898337444785	7.322824891867445	179.1553411466576	2.555793416239235e-33	1.675464572867943e-32	Up-regulated in Tumor	PLSCR1
1.9379497269616606	6.357177636806925	408.8029554882733	6.729557887433716e-61	1.2447372174857375e-59	Up-regulated in Tumor	SNRPG
1.9369158385806329	4.7290481147787755	61.66872294007211	4.947236931570419e-14	1.310669161517001e-13	Up-regulated in Tumor	GCNT1
1.9354170140640152	7.129770320060529	82.70175363974576	7.1034650348839e-18	2.2866311380711495e-17	Up-regulated in Tumor	IGSF3
1.9342220672468569	4.800184529299336	286.47547353961124	1.876208652411175e-47	2.0689487772768796e-46	Up-regulated in Tumor	NXT2
1.9340086959177123	5.958410681617217	196.95853748902243	7.46942886394204e-36	5.366701645088312e-35	Up-regulated in Tumor	DTYMK
1.9329665366969122	5.261542790122344	307.05799405346625	6.897242945810542e-50	8.370933142790782e-49	Up-regulated in Tumor	VRK1
1.9293373496587836	7.345099176201261	140.2050343240633	1.8495868500832256e-27	9.379053017078238e-27	Up-regulated in Tumor	TUBA1C
1.928285413857385	5.6338695605796545	155.21185111044977	9.02291467618709e-30	5.050707709668993e-29	Up-regulated in Tumor	MTHFD1L
1.9248275144794507	6.069439252138109	175.5113073520194	8.646910419118599e-33	5.533885741705117e-32	Up-regulated in Tumor	NEDD4L
1.9238387350201742	6.911287250807318	119.76486912810633	3.424867340415389e-24	1.481970166626209e-23	Up-regulated in Tumor	TMEM54
1.9206356005630074	3.628522740696034	9.027539611709685	0.002849763436654255	0.003828259574285581	Up-regulated in Tumor	HGD
1.9182826816266925	5.777759836158195	32.334801378559106	2.7267637599058066e-8	5.1774563005211736e-8	Up-regulated in Tumor	COL9A2
1.9181545671191518	6.727618361319064	51.5732033664304	4.124974862698032e-12	9.80363769926145e-12	Up-regulated in Tumor	GNA15
1.9160130223765957	6.250034091288079	13.220191961887368	3.182301140554339e-4	4.619709073114354e-4	Up-regulated in Tumor	ELAPOR1
1.913630520921492	6.734113616035352	420.5914811135927	4.4578769288781655e-62	8.641011802427389e-61	Up-regulated in Tumor	RCC1
1.9115020062843584	5.809030441909698	228.7743237461969	3.507364602332532e-40	2.977944126119103e-39	Up-regulated in Tumor	CIT
1.910793677349058	3.4042742574807514	23.885697872377957	1.5552025789055887e-6	2.6447932769395906e-6	Up-regulated in Tumor	TRPV6
1.9102290282201038	2.6668676796415403	26.14207070349281	5.215630607843834e-7	9.192747972787115e-7	Up-regulated in Tumor	KIAA1549L
1.909377983938457	5.289760625216743	23.51903318268367	1.8590929795645055e-6	3.1450499275470697e-6	Up-regulated in Tumor	MYRF
1.9075917603954275	6.214814489385474	47.1359536150278	2.9993360489611706e-11	6.749341114630607e-11	Up-regulated in Tumor	PLAAT4
1.9066741651481498	3.604023311732559	35.945514234563596	5.024023256615381e-9	9.892613881418301e-9	Up-regulated in Tumor	FBP1
1.9052749488754532	6.73518294016302	73.80751606230126	2.8287135101247083e-16	8.396801800344479e-16	Up-regulated in Tumor	LCP1
1.904103405498738	6.244506145680283	367.10404709358227	1.413514201606642e-56	2.2099487991463225e-55	Up-regulated in Tumor	RFC2
1.9013367819733564	5.758290836556312	220.85402088861125	3.9778522611639346e-39	3.234706220018922e-38	Up-regulated in Tumor	BAK1
1.8999071078773342	4.783319116694958	93.11285415217303	1.0517509357670896e-19	3.7123593073385964e-19	Up-regulated in Tumor	TCF7
1.8997166937671557	6.929565032130505	55.27026151430663	8.049003037854191e-13	1.9883891062034055e-12	Up-regulated in Tumor	CDKN2B
1.8992530671072565	8.340519974063124	50.35840507688092	7.0830612296563824e-12	1.6623804854620367e-11	Up-regulated in Tumor	FSCN1
1.8944692183880478	4.854873335050341	71.8323554423396	6.482992458130839e-16	1.8910872623266536e-15	Up-regulated in Tumor	DBNDD1
1.8910826228902506	6.994881723774789	126.32619933803788	2.952282272904842e-25	1.3581842693164391e-24	Up-regulated in Tumor	IER5
1.890313440260148	2.590815221696691	12.55891703883201	4.4743988936717794e-4	6.419340833785763e-4	Up-regulated in Tumor	KLK14
1.888651730615854	5.335839546494929	58.69745502975197	1.7959311416876994e-13	4.599655075494827e-13	Up-regulated in Tumor	PYCARD
1.885162377805374	5.361953418423071	122.81973139864024	1.089309139036943e-24	4.845836967988778e-24	Up-regulated in Tumor	TSTD1
1.8840494181469325	6.0726743217057475	90.74455438454967	2.7171487671884445e-19	9.438209490839793e-19	Up-regulated in Tumor	SPHK1
1.8805264236810733	6.565391880641854	121.06331899004937	2.102729697348328e-24	9.207131172083714e-24	Up-regulated in Tumor	TXNDC17
1.8787301913624033	8.091306786385664	175.7352822608242	8.020828508010313e-33	5.141344712945865e-32	Up-regulated in Tumor	EFHD2
1.8776938285326426	5.279317539352109	54.982301149550615	9.136024131845067e-13	2.249359825089969e-12	Up-regulated in Tumor	CYBB
1.875302009142074	3.4101048812850445	24.481274823183124	1.1644712662520118e-6	1.997966725772662e-6	Up-regulated in Tumor	MRAP2
1.8740503982623427	6.631012297612617	59.52858960830623	1.2508784834344756e-13	3.232369175703602e-13	Up-regulated in Tumor	IFI44
1.8732858276684516	5.427179555247872	17.97839149629835	2.8578677571142748e-5	4.46465888688726e-5	Up-regulated in Tumor	PTPRZ1
1.871839070234569	6.42530349508658	63.98352970425464	1.8247415843151366e-14	4.942823802285271e-14	Up-regulated in Tumor	ITGB2
1.868555071209888	8.315131291515785	17.381243414115865	3.8533943533802736e-5	5.969142690374234e-5	Up-regulated in Tumor	TP63
1.8652144445266543	8.770786345634896	144.5390810691938	3.9095000233221246e-28	2.034802877560382e-27	Up-regulated in Tumor	AGRN
1.8623062949363547	5.963900607517744	54.01525158106969	1.3990510496882108e-12	3.394935345130534e-12	Up-regulated in Tumor	WWC1
1.8612658652469543	3.9231363554605583	18.48995747595053	2.21391986791407e-5	3.484929755082654e-5	Up-regulated in Tumor	FLRT3
1.8588287163815966	9.67835129289757	56.511530537282034	4.66760181257876e-13	1.1655305978089009e-12	Up-regulated in Tumor	SLC2A1
1.8576917905829935	4.467252639990544	39.85619699164529	8.224445879110618e-10	1.6978737298606888e-9	Up-regulated in Tumor	CKMT1B
1.8573335238898532	5.02055284716019	48.77646679509355	1.4361537174745101e-11	3.3016013931588356e-11	Up-regulated in Tumor	BSPRY
1.8553674971622058	7.2625956052889356	50.101695384367055	7.942224401471842e-12	1.8527272680258846e-11	Up-regulated in Tumor	ALCAM
1.8545541465350275	9.208253687136795	33.65237627247119	1.4674360929646536e-8	2.8295052336434386e-8	Up-regulated in Tumor	ERBB2
1.8461060238652138	4.823948583376438	83.97683477166127	4.216288518142673e-18	1.3714390379133691e-17	Up-regulated in Tumor	NCF2
1.8397762439065184	4.889333201748367	7.26856756068706	0.007353828069805615	0.009513603119116322	Up-regulated in Tumor	LYPD2
1.8392551489050162	5.134443345438747	260.85347596655134	2.6113625023702508e-44	2.530892458831983e-43	Up-regulated in Tumor	RFC3
1.8390303355368272	3.941654990954844	37.214443329067514	2.785836380055233e-9	5.584800461306162e-9	Up-regulated in Tumor	AMN
1.8380509310510493	4.812169161023438	68.16275911550754	3.060409977477782e-15	8.640340149477091e-15	Up-regulated in Tumor	RTKN2
1.8379718127507017	6.651913389800138	94.78126278535919	5.406362540369498e-20	1.937040266569444e-19	Up-regulated in Tumor	ROMO1
1.835216909386989	4.806803456497723	153.85178527472317	1.45198514385686e-29	8.066251489893471e-29	Up-regulated in Tumor	TICRR
1.8338634442561392	5.428117314056535	30.33587712212743	7.018211692594715e-8	1.3011681342244022e-7	Up-regulated in Tumor	LRG1
1.8320285823229756	7.923319742057615	369.1873214529348	8.481073029883458e-57	1.338916275401328e-55	Up-regulated in Tumor	JPT2
1.831992549425875	4.818060314704022	22.576701944351427	2.944830075920125e-6	4.925111008413484e-6	Up-regulated in Tumor	HCAR2
1.8302382377688573	6.311042731077898	62.27707802072122	3.804227118524491e-14	1.0158430062449111e-13	Up-regulated in Tumor	MELTF
1.8298864360721432	8.177829400142953	415.162991941932	1.5478198751738026e-61	2.9507141629787374e-60	Up-regulated in Tumor	MCM3
1.8258351288108128	7.383653857112574	114.61984877205805	2.3992675112282106e-23	1.0090155719696995e-22	Up-regulated in Tumor	RAP2B
1.825446462111677	9.187879124445264	452.22741384941037	3.7376811264169628e-65	8.077988380970137e-64	Up-regulated in Tumor	RPN1
1.82357331734294	7.632863996462081	99.78410550873714	7.46465863442125e-21	2.7946658518771176e-20	Up-regulated in Tumor	CD82
1.822099313954233	3.876964808579177	29.00301236298148	1.323165947613585e-7	2.4115333381196407e-7	Up-regulated in Tumor	SCIN
1.8217969981445519	7.670230221489028	113.7546546703101	3.3357454108150657e-23	1.3934279150190272e-22	Up-regulated in Tumor	SPINT2
1.8217577284783109	5.254600908094937	101.49448812263644	3.813320503622432e-21	1.445734973301131e-20	Up-regulated in Tumor	FRK
1.8199350445545273	7.472112245886267	27.520951140528528	2.687841154185679e-7	4.818323364223296e-7	Up-regulated in Tumor	RHOV
1.8146136744101424	6.36676408264102	173.19635876246514	1.883930438566169e-32	1.1878166719914466e-31	Up-regulated in Tumor	BAIAP2L1
1.8143477033920206	3.0590930932098024	16.43823108350168	6.189736484435568e-5	9.454202570614643e-5	Up-regulated in Tumor	ACY3
1.8112160810108024	6.111035522688149	44.744478251341896	8.830822937890596e-11	1.9224223486929621e-10	Up-regulated in Tumor	CGN
1.8099152927429543	6.679471996475803	41.92376943086309	3.1875130207956423e-10	6.735860848912727e-10	Up-regulated in Tumor	GBP4
1.809398536699078	6.438185651791733	45.07736793149234	7.594906152733001e-11	1.661424260691227e-10	Up-regulated in Tumor	SGPP2
1.8090574457890616	3.903400610372556	27.50966848008535	2.7024225220039024e-7	4.843388302740032e-7	Up-regulated in Tumor	TNFSF9
1.807535625965964	5.516802807501738	69.84069697603782	1.5024615453726444e-15	4.292823142893985e-15	Up-regulated in Tumor	H2BC12
1.8075250064178698	8.589650223183442	98.77639606408819	1.1102339089799685e-20	4.122195997374867e-20	Up-regulated in Tumor	PGD
1.805888150166966	5.853223845983578	111.75355771283891	7.165649588370021e-23	2.9341411156431043e-22	Up-regulated in Tumor	IFIH1
1.8044242950721934	7.525466883769661	97.73006608756351	1.67823313249319e-20	6.171591633276822e-20	Up-regulated in Tumor	CYBA
1.8000395563562737	6.569397025450741	467.6101499826665	1.3190991008887497e-66	2.961743897912157e-65	Up-regulated in Tumor	NRAS
1.7997813934921856	6.3586055223522	380.84802315928425	4.994121812824833e-58	8.221484035247072e-57	Up-regulated in Tumor	PGAM5
1.7994555417083498	4.014115020807748	60.27718993262575	9.037297567235782e-14	2.3548831797539274e-13	Up-regulated in Tumor	UBASH3B
1.7993777039011545	7.098916788668901	89.25276247933746	4.953910498386453e-19	1.7053857989121676e-18	Up-regulated in Tumor	NCOA7
1.7988290618846778	5.846632154328481	249.18309962437613	7.814271553776543e-43	7.21036038460911e-42	Up-regulated in Tumor	UCK2
1.797613656230045	3.3798345709440243	10.504222904871087	0.0013045433883377617	0.0018065143409172737	Up-regulated in Tumor	CHP2
1.7974570824352643	6.5161537451603895	186.0298268040431	2.623577747563353e-34	1.7805523873681426e-33	Up-regulated in Tumor	SIPA1L3
1.7936120327130611	7.3699930591622635	241.46535600508952	7.672905081378715e-42	6.860629620883204e-41	Up-regulated in Tumor	LSM4
1.7896709840931035	5.046472093260969	180.6058449377529	1.5770652065644707e-33	1.0406055562988258e-32	Up-regulated in Tumor	FRAT2
1.7885017285427784	6.275611533811607	128.1192911219715	1.5200758935148498e-25	7.061364050161225e-25	Up-regulated in Tumor	STEAP3
1.7855305137647346	7.411052425712997	216.42329783744128	1.5706895233731668e-38	1.2545339345281925e-37	Up-regulated in Tumor	DTX3L
1.7842432698171797	7.486740455281702	101.20805815254276	4.2665235026370115e-21	1.613017281188726e-20	Up-regulated in Tumor	COTL1
1.7832138372538235	4.562741372754553	45.16612430838372	7.295836554547242e-11	1.5972981275841106e-10	Up-regulated in Tumor	PROSER2
1.7830534221722398	6.357806258018266	192.24507914719518	3.4358514700974026e-35	2.414955428938896e-34	Up-regulated in Tumor	MAP3K13
1.7829552478750519	6.215702203900896	163.4547203150332	5.18895051698268e-31	3.0839916932919854e-30	Up-regulated in Tumor	ACOT7
1.781145419347787	8.555294885751165	58.803884014694304	1.7145739552159842e-13	4.395465042819791e-13	Up-regulated in Tumor	TM4SF1
1.7800612524200348	7.247112746817085	229.9519681501418	2.451363536221198e-40	2.0945424379784296e-39	Up-regulated in Tumor	TMEM106C
1.7760231831158493	5.045675310284061	27.20954448857168	3.1209854960417174e-7	5.579943765650343e-7	Up-regulated in Tumor	FBXO2
1.7735483326415953	5.455178064707162	40.6602928271414	5.684592742589955e-10	1.1827171978984455e-9	Up-regulated in Tumor	CFAP251
1.7733206902916028	6.911001935781681	105.89898174735686	6.844653625403846e-22	2.6909209753958796e-21	Up-regulated in Tumor	APOL6
1.772701536893888	4.6010251036786824	151.8840573687449	2.8966486199469696e-29	1.5884403524444608e-28	Up-regulated in Tumor	CCDC167
1.7713971492168898	4.544930009608205	78.41681230747612	4.1491306595056255e-17	1.2820115871859316e-16	Up-regulated in Tumor	FCGR2A
1.7707902476133877	4.085960664535172	12.160477448865104	5.498624675136112e-4	7.818009366600738e-4	Up-regulated in Tumor	DUOXA2
1.7699938953915149	8.928078484064317	529.742253438112	3.310838810647962e-72	9.260038099123694e-71	Up-regulated in Tumor	TPM3
1.7698180632109934	6.036298548010757	61.73131784084168	4.815203044198909e-14	1.2769450855072107e-13	Up-regulated in Tumor	ICAM1
1.7680330712070238	4.383096740146968	13.98522216095189	2.1497056621550735e-4	3.165616845909903e-4	Up-regulated in Tumor	MYEOV
1.7677293529168328	5.013709548258711	32.74255744320737	2.2503116655855653e-8	4.2919464825219736e-8	Up-regulated in Tumor	ARFGEF3
1.7665569676526929	1.4960400079375566	4.519057513695117	0.03421414919228002	0.041693497349796375	Up-regulated in Tumor	BPIFB2
1.7659524092081182	4.449988059267595	50.63673469436084	6.256814937522487e-12	1.4714528699445524e-11	Up-regulated in Tumor	PLEK
1.764063114151337	5.719359695228022	125.8720357252031	3.4942534886152936e-25	1.5975141939184061e-24	Up-regulated in Tumor	RELB
1.7628986046951924	6.698147321745149	20.510508196793417	8.127082176325427e-6	1.3177774369355754e-5	Up-regulated in Tumor	HES2
1.7624456371361277	7.844864983941235	56.35897769133815	4.990392245724699e-13	1.2449796457466896e-12	Up-regulated in Tumor	SLC6A8
1.7623051874571196	2.1091964801386203	16.843317922887273	5.048065525085525e-5	7.758797041123084e-5	Up-regulated in Tumor	SLIT1
1.7586283961296751	4.646621150259587	22.325555150307277	3.329927403710704e-6	5.553085043159402e-6	Up-regulated in Tumor	PAX9
1.7582824573371547	4.918576269042686	231.23090475523085	1.662696690682641e-40	1.4282228853121985e-39	Up-regulated in Tumor	RAB3IP
1.7574362938849	5.377600713248487	154.3184727219988	1.2331084316700983e-29	6.873941691854762e-29	Up-regulated in Tumor	EXOSC5
1.7562279192571622	3.4510828733020658	24.60680604403636	1.0956764328721657e-6	1.884330341894833e-6	Up-regulated in Tumor	POU2F3
1.7560803485608427	4.696548288306723	109.95181387440904	1.4305664836193052e-22	5.801941237880002e-22	Up-regulated in Tumor	EXOSC4
1.7557083538693736	2.3970915820803715	9.579666781459503	0.0021248739000286573	0.0028856444445449657	Up-regulated in Tumor	NPTX1
1.7533537558552805	5.911728370490536	149.4146767781056	6.918148319355829e-29	3.740427616411583e-28	Up-regulated in Tumor	STK17A
1.7530135135676368	4.955284065183439	33.17806189505278	1.833537990357644e-8	3.5161299112837096e-8	Up-regulated in Tumor	GPR68
1.7528859862902393	4.684416272039609	32.09439838297887	3.054046275753682e-8	5.786651675320443e-8	Up-regulated in Tumor	CD8A
1.7527521045152454	5.565747519128259	78.0549746984899	4.820069273594267e-17	1.4836488933154021e-16	Up-regulated in Tumor	PAK6
1.751258743658733	7.181848849823543	6.707465789683787	0.009999249537748339	0.012808864344472237	Up-regulated in Tumor	LTF
1.7475121680340806	5.267714215724185	6.697666216468601	0.010053302747140289	0.01287402504834204	Up-regulated in Tumor	PROM1
1.7471014426356735	5.939428567830708	94.00463691562284	7.36706145766985e-20	2.618643701070598e-19	Up-regulated in Tumor	GPT2
1.744684442727868	5.317797684403095	359.62096304436096	8.96477059807363e-56	1.3620721944403978e-54	Up-regulated in Tumor	HCCS
1.7416912149870953	5.505734763882405	113.33771527703732	3.910732878250033e-23	1.623546679758347e-22	Up-regulated in Tumor	TMEM97
1.738030302501765	4.160342620738297	8.422125080616357	0.003939939998957596	0.005228457562235142	Up-regulated in Tumor	IL36G
1.7375507073298817	3.6206628173298667	9.059999926527249	0.0028008724915927295	0.003765710636983372	Up-regulated in Tumor	MYO7B
1.7374775782527665	6.129348874365335	48.73830113358544	1.4609127439933096e-11	3.35565720650694e-11	Up-regulated in Tumor	MIEN1
1.7366283436415841	6.116969737837406	37.658723370355766	2.2674483496280727e-9	4.573941854265962e-9	Up-regulated in Tumor	LOX
1.7363716029720082	7.56832843068733	44.70012555286331	9.010111132584677e-11	1.9593416272446042e-10	Up-regulated in Tumor	GBP1
1.7358241038891598	5.137048939830552	56.525967546244495	4.638164105501815e-13	1.1585377152277865e-12	Up-regulated in Tumor	FCER1G
1.7337506789594583	3.3126809366689876	18.221361907548918	2.53129661769023e-5	3.9675141673046594e-5	Up-regulated in Tumor	KLK1
1.731885313749581	5.4519306272008095	23.14631702102686	2.2295436736231684e-6	3.7536766327631886e-6	Up-regulated in Tumor	HES6
1.7317423314179916	5.274527448641238	296.6836873305006	1.1378439436453268e-48	1.310141395510709e-47	Up-regulated in Tumor	RBL1
1.7285392929438093	5.217378115841434	109.22974451445586	1.888765706468054e-22	7.622013582317164e-22	Up-regulated in Tumor	MYORG
1.7274722838683483	5.491634657108849	290.1753828202872	6.758734550758241e-48	7.608753673228253e-47	Up-regulated in Tumor	DARS2
1.7258107191191072	8.29602632534485	139.00594523881585	2.850271192052652e-27	1.4292023601340934e-26	Up-regulated in Tumor	F11R
1.7246960139353291	3.458462148110514	37.07169056474095	2.976554214691772e-9	5.953845017904874e-9	Up-regulated in Tumor	P2RY6
1.7228319740157125	5.367934014859321	14.456439583436932	1.689955996486889e-4	2.5059464904794574e-4	Up-regulated in Tumor	COMP
1.7224176358417684	6.153712348481494	49.53291721515656	1.023849928165379e-11	2.3733234784516082e-11	Up-regulated in Tumor	FERMT1
1.720349312587599	6.012335294143062	148.36734015919157	1.002132043235601e-28	5.375071868263678e-28	Up-regulated in Tumor	THEM6
1.7191522045391505	5.0181111144381525	187.38737272780315	1.6794951189667983e-34	1.1455999195450322e-33	Up-regulated in Tumor	LRRC8B
1.718815330286484	6.658515039389129	363.7850751939664	3.1994632242066416e-56	4.973319469473516e-55	Up-regulated in Tumor	PSMD14
1.7126733580566613	8.113482243429704	127.68052231883819	1.787755000958847e-25	8.281045084670694e-25	Up-regulated in Tumor	COX6B1
1.7114404193850952	7.221688949745727	64.49514212275163	1.464944630091703e-14	3.990949593876385e-14	Up-regulated in Tumor	SOCS3
1.7107841354705828	6.1147133399807645	419.55350781926904	5.651952514732482e-62	1.087731718490063e-60	Up-regulated in Tumor	TUBG1
1.7102498930675236	5.726962637845077	16.902778885570246	4.899414237427289e-5	7.537488633636235e-5	Up-regulated in Tumor	VSNL1
1.7082615929214946	8.782660970528317	88.50071241454084	6.711091661417064e-19	2.291427837117755e-18	Up-regulated in Tumor	ATP1B3
1.7077910492657784	3.0064280229670888	16.300473026778974	6.634833770323209e-5	1.0114930472561768e-4	Up-regulated in Tumor	MSX2
1.701769733824166	6.138815819831235	24.65232360789113	1.0717565832846888e-6	1.8435855421770886e-6	Up-regulated in Tumor	SUSD4
1.7011916161413845	8.505095549291887	273.47999024292795	7.10387561979515e-46	7.305423235980177e-45	Up-regulated in Tumor	MCM7
1.7005304425352352	5.282894071691234	69.7877904343169	1.5364743256994965e-15	4.386902852217955e-15	Up-regulated in Tumor	PYCR1
1.6976122897600612	4.834464998750679	123.75932749408756	7.6700430480360615e-25	3.440452716829938e-24	Up-regulated in Tumor	SAC3D1
1.697353157072853	2.767492683598374	16.671021946187956	5.505066457782916e-5	8.449952939282056e-5	Up-regulated in Tumor	VNN2
1.6949072656803088	7.082325884311431	37.61223683345716	2.316794925824393e-9	4.669988375421089e-9	Up-regulated in Tumor	H1-2
1.6945787427963521	5.091231243267741	10.46513963453268	0.0013316108093152062	0.0018421034009404094	Up-regulated in Tumor	GCNT3
1.6939975765646744	4.068225871383165	63.23487038446449	2.5177098545050586e-14	6.781289154936484e-14	Up-regulated in Tumor	RGS16
1.693001658741414	6.601823999613725	72.89630840247442	4.145068217530995e-16	1.2196791555261388e-15	Up-regulated in Tumor	RBM47
1.6908710657514232	4.639198005248971	81.64659610969423	1.0951398105580686e-17	3.490542227421478e-17	Up-regulated in Tumor	SPIRE2
1.6907120434497334	5.7260341584949535	278.54957523785885	1.7058221930748596e-46	1.814231682450538e-45	Up-regulated in Tumor	MGME1
1.6868316280453324	6.5059427722378835	219.28013030923216	6.471160946654005e-39	5.230639393180432e-38	Up-regulated in Tumor	SNRPF
1.685715058452414	6.084795629658245	94.1758052838861	6.881037056329497e-20	2.4501948249476356e-19	Up-regulated in Tumor	TSPAN15
1.6829693553096796	8.985872390999733	195.02881211191604	1.392904449414986e-35	9.910956570969484e-35	Up-regulated in Tumor	SLC25A5
1.6826296974497368	5.49957475691124	199.74484184257398	3.04942622670277e-36	2.2245949630359647e-35	Up-regulated in Tumor	BID
1.682076607581852	5.531900457523792	171.09262975740927	3.83465976901244e-32	2.386108923243076e-31	Up-regulated in Tumor	DCTPP1
1.6811307211192723	6.724528808316226	258.0491544681269	5.874123451898671e-44	5.612356957647395e-43	Up-regulated in Tumor	RUVBL1
1.6808182018697229	6.587585160628366	199.69006620743681	3.103470395961012e-36	2.261979369752287e-35	Up-regulated in Tumor	ALG3
1.6807619094244903	10.159388041581462	313.91895251566524	1.106881899841378e-50	1.3871203715376526e-49	Up-regulated in Tumor	CALR
1.6800764802633972	7.28321453699901	280.7086455938154	9.323792507645588e-47	1.0048561978573239e-45	Up-regulated in Tumor	RRM1
1.6775235789974852	8.988125348315684	45.68646016968896	5.766095416470267e-11	1.2696090779441344e-10	Up-regulated in Tumor	TMEM123
1.6763430663518661	5.232231891236836	16.155679968956008	7.137618764577662e-5	1.0852778870218443e-4	Up-regulated in Tumor	ADGRF1
1.6763035681753076	5.974965605894831	131.1152725540992	5.042325633171592e-26	2.3876460511380186e-25	Up-regulated in Tumor	PIGX
1.675482182080743	4.589467238591488	67.25628175907302	4.500439704386203e-15	1.2600295854019287e-14	Up-regulated in Tumor	SELPLG
1.6753363014372278	8.153320210182644	152.649428571113	2.2135600977664593e-29	1.222145237038681e-28	Up-regulated in Tumor	ADGRG1
1.6745383346593394	5.405569292916729	28.14943768884935	1.9891868330701304e-7	3.587371078024512e-7	Up-regulated in Tumor	SLC1A3
1.6744736451010664	5.540436800003943	272.377043283507	9.704163082904678e-46	9.941539949191193e-45	Up-regulated in Tumor	NIP7
1.6733333551496046	4.777935198769835	67.9886724182299	3.295432549703223e-15	9.284413140206047e-15	Up-regulated in Tumor	SPIN4
1.6724126735496472	6.172268814477158	79.61841934484016	2.5246420856866984e-17	7.91570286214336e-17	Up-regulated in Tumor	IFI35
1.6714568585851717	7.840495166853794	335.98910673548426	3.490331511740624e-53	4.806192437717115e-52	Up-regulated in Tumor	TMPO
1.6702244130618464	6.429148629180174	81.8562324902389	1.0048002169376653e-17	3.206395638968476e-17	Up-regulated in Tumor	STAP2
1.6701753577111276	9.59262797289992	206.77516591581065	3.245669436229194e-37	2.479654636393249e-36	Up-regulated in Tumor	PTPRF
1.6700754035457028	5.892489563344094	104.69036351058921	1.0947127497715225e-21	4.264367786218418e-21	Up-regulated in Tumor	VDR
1.66920083497943	4.340762312462018	6.88433452360151	0.009073471346996268	0.011661769581455053	Up-regulated in Tumor	FOLR1
1.6675332388883	6.101460780495957	59.68798746355278	1.1671614675702804e-13	3.0247406676404537e-13	Up-regulated in Tumor	CD14
1.6656001620014995	5.092239741845681	150.1571513967093	5.322405928754544e-29	2.8853794179827623e-28	Up-regulated in Tumor	TEAD4
1.66537652545813	6.160518222425559	159.21952018883243	2.2376223870244474e-30	1.292830718678957e-29	Up-regulated in Tumor	LAMTOR2
1.6648559537370622	6.128079406455026	146.4040664838597	2.0115598201336792e-28	1.0592467769472656e-27	Up-regulated in Tumor	PSMG3
1.6633758417517894	6.598931493606412	121.7217125031636	1.6428051722129634e-24	7.252208742215938e-24	Up-regulated in Tumor	XPR1
1.6621034309997738	4.447534138370134	55.48738944310683	7.316247524689988e-13	1.8134691426577482e-12	Up-regulated in Tumor	HCK
1.6609757403406162	3.063457720740975	4.815182362971324	0.02886223906902986	0.03543339586800855	Up-regulated in Tumor	SPRR2G
1.6598613411351626	4.8713245655383846	11.43560557031401	8.013603282258029e-4	0.0011272877711537008	Up-regulated in Tumor	FBN2
1.6597542244989651	9.32493394717617	381.8592362804158	3.914916060938061e-58	6.458013575624968e-57	Up-regulated in Tumor	HDGF
1.65957406018452	2.6281763094620123	9.85570327509413	0.0018360115922686744	0.0025110798139268524	Up-regulated in Tumor	KANK4
1.6580738386455083	7.2662444880315915	202.55628415402353	1.2406524917922606e-36	9.251101560107788e-36	Up-regulated in Tumor	TARS1
1.6561975429819413	2.8735343042429493	11.388188969413763	8.214123593710001e-4	0.0011546914957905729	Up-regulated in Tumor	PLCH1
1.6556261795758127	6.463299860565188	98.21067682381528	1.3879604913968862e-20	5.1251186167021614e-20	Up-regulated in Tumor	FOXRED2
1.653381733845696	4.446086728160615	21.83200808399453	4.241256278298863e-6	7.009215804025703e-6	Up-regulated in Tumor	C15orf48
1.653130958327296	4.6013895577709665	21.533811428520494	4.9099947688240894e-6	8.076411826700268e-6	Up-regulated in Tumor	NMU
1.6521527101526043	4.470688856022057	33.92400281513504	1.291914303086457e-8	2.495231376785623e-8	Up-regulated in Tumor	IL2RG
1.651972838068479	7.718640257779786	391.0004243158448	4.400160313696695e-59	7.503480129875609e-58	Up-regulated in Tumor	PPP1CA
1.6505037443600843	5.782188800396136	406.80510490480026	1.070503939754514e-60	1.9621050669015276e-59	Up-regulated in Tumor	INTS7
1.6501140527605094	4.198213623283696	22.522067380351036	3.024589525142935e-6	5.0543223344491095e-6	Up-regulated in Tumor	STAG3
1.6475267747902214	4.396540812171031	16.359040214566654	6.441777286333474e-5	9.828026765842482e-5	Up-regulated in Tumor	SPTSSB
1.6451046796110331	8.173300345004053	270.28048823115034	1.7584122990544695e-45	1.783343364273184e-44	Up-regulated in Tumor	NAA50
1.6448297333732913	4.078691752456106	54.196062994928475	1.2917895770874043e-12	3.1469364531638e-12	Up-regulated in Tumor	LCK
1.6441694957970177	10.02639541149529	19.508096675105815	1.3345206232701039e-5	2.1326473305441378e-5	Up-regulated in Tumor	AQP3
1.6421037209551346	5.170261603997991	76.96574130705596	7.574674017608013e-17	2.3069363257093284e-16	Up-regulated in Tumor	MCRIP2
1.6408979200384675	5.9817636028161045	41.48568098768137	3.8945525264427443e-10	8.178661489019669e-10	Up-regulated in Tumor	TGFA
1.639203975482639	7.388067898719219	80.00713993952016	2.1504972850947974e-17	6.753096175377329e-17	Up-regulated in Tumor	LLGL2
1.638796800963654	10.466417758147843	100.77832442443194	5.050166879742758e-21	1.9003956652216345e-20	Up-regulated in Tumor	GSTP1
1.638689429805134	6.752736413627952	40.512606239840025	6.083186386680024e-10	1.2633709034823903e-9	Up-regulated in Tumor	EYA2
1.637838018237894	3.36989653479467	8.216412823356803	0.004400702612079511	0.005803700312194271	Up-regulated in Tumor	NOS2
1.6350893544684004	6.345409588267412	269.8284381050005	1.9993989888841527e-45	2.025205767813359e-44	Up-regulated in Tumor	MRPL17
1.6350700842230408	0.6522208199503097	9.611637422931407	0.002089172873984846	0.0028390693242130987	Up-regulated in Tumor	GUCY2C
1.6344117055427436	2.4832453254927858	13.378966931350108	2.932991849556748e-4	4.2708292415721843e-4	Up-regulated in Tumor	TNFRSF11B
1.633399603423638	7.146811308607936	127.13893329227777	2.1844870717806397e-25	1.0101378147141253e-24	Up-regulated in Tumor	PPP1R14B
1.6315625054066571	7.224363874831785	105.98053352871672	6.631474813576474e-22	2.6083800933400798e-21	Up-regulated in Tumor	LAP3
1.630081329324121	3.2130463345725127	28.859188214984698	1.4171299603469146e-7	2.5781367250695725e-7	Up-regulated in Tumor	SMPD3
1.6298733594048957	6.513163361338521	194.2686758722819	1.7815257648824265e-35	1.2642732886342979e-34	Up-regulated in Tumor	PFDN2
1.6291932265002094	5.021929765320221	25.502939432826864	7.100261477617544e-7	1.2376841389601598e-6	Up-regulated in Tumor	RAP1GAP
1.628715420412439	7.778017477004501	363.0547900739323	3.83143770835955e-56	5.944243953295632e-55	Up-regulated in Tumor	PSMB2
1.627958680601333	7.541011049081886	46.82983253253614	3.4424939807863635e-11	7.716494411174757e-11	Up-regulated in Tumor	RAB25
1.6279409043562774	7.207909431252023	243.82983604613244	3.798770484815292e-42	3.4269488648171884e-41	Up-regulated in Tumor	HMCES
1.6256245814786912	6.06024898832048	44.68851671288968	9.057639912289536e-11	1.9691474828143173e-10	Up-regulated in Tumor	MX2
1.6254978416974168	4.947870751348328	108.10942915494378	2.909308113286973e-22	1.1658868358799507e-21	Up-regulated in Tumor	PLGRKT
1.6253595637797387	5.455700706179122	276.3896933644162	3.1280984374185414e-46	3.2836908661888404e-45	Up-regulated in Tumor	COA7
1.6223828031897656	6.439364311357594	128.59320913022742	1.2760089089276458e-25	5.951517605806209e-25	Up-regulated in Tumor	GALE
1.6189085242835726	8.175795508660215	188.7735577470822	1.066317166566447e-34	7.3416027745797205e-34	Up-regulated in Tumor	SYNGR2
1.6184800731776479	6.555054428201231	306.3374087552869	8.367768695113181e-50	1.011011574926754e-48	Up-regulated in Tumor	NACC1
1.6158263344766666	3.847758080102458	22.853506229425104	2.572168762430739e-6	4.3161386976806445e-6	Up-regulated in Tumor	S100A3
1.615666432047212	3.88090417842048	10.939898454269704	0.0010381259072004155	0.0014470032260563818	Up-regulated in Tumor	TESC
1.6151251673255191	4.287698762462449	21.823167197328676	4.259695103145695e-6	7.038249288374215e-6	Up-regulated in Tumor	RORC
1.6139336407633929	5.611049168967343	400.3200615887012	4.871709819842907e-60	8.711953644643854e-59	Up-regulated in Tumor	CIAO2A
1.6133756935920853	8.145222580501352	163.98912237102374	4.318858293444498e-31	2.5801427631863914e-30	Up-regulated in Tumor	CCT5
1.6133167202089835	4.679216899116448	19.411817264541945	1.3998036442043697e-5	2.232119324542103e-5	Up-regulated in Tumor	ALPL
1.6130711358854493	5.357820880161158	260.2305554630651	3.125595931385574e-44	3.0184219729258776e-43	Up-regulated in Tumor	PLEKHF2
1.6130172377122973	7.51703084916501	268.6594444495697	2.7882519616925373e-45	2.792743569561435e-44	Up-regulated in Tumor	SHMT2
1.6128438143618706	9.347992931462242	12.3738613440729	4.923552547513539e-4	7.03625799885996e-4	Up-regulated in Tumor	LCN2
1.6124759524048529	7.0269671236359175	133.73956554726556	1.9290802252709122e-26	9.292464517797845e-26	Up-regulated in Tumor	SKIL
1.6116496635253696	7.348852355537683	162.1638300764035	8.090478830733036e-31	4.783858111837244e-30	Up-regulated in Tumor	AP2S1
1.6111955890205902	4.333805046521137	35.374593495220395	6.555710230033094e-9	1.2836677759049781e-8	Up-regulated in Tumor	GALNT12
1.6105747839732736	6.8842580604104775	250.88035365794155	4.747229377192253e-43	4.39540149551489e-42	Up-regulated in Tumor	TOPBP1
1.6094138690164463	5.535341245414093	51.93525808448136	3.512351306675653e-12	8.359933925753623e-12	Up-regulated in Tumor	NRARP
1.6083155685488109	3.643824928390728	34.21631000110453	1.1265542456875046e-8	2.1815855217757786e-8	Up-regulated in Tumor	ADAP1
1.6064818156501806	6.625979771831134	126.09324265341296	3.2188004692613833e-25	1.4740829571127344e-24	Up-regulated in Tumor	RNF19B
1.6045350716840365	3.663546983202473	7.093033058887882	0.008093538454500013	0.010440483773974402	Up-regulated in Tumor	CLDN10
1.6028879475672588	5.3420827936662425	34.43563673255006	1.0166216782226133e-8	1.9734277197582574e-8	Up-regulated in Tumor	MACC1
1.60226236026811	6.3697504900115485	102.7676515323458	2.3168994592083628e-21	8.90513472600152e-21	Up-regulated in Tumor	CDCA7
1.5991829687730255	6.07325019888778	371.61666878761605	4.6833814916873616e-57	7.437283417938889e-56	Up-regulated in Tumor	MSH2
1.5986082453742347	6.907809624426692	43.550200610920676	1.5186146476048618e-10	3.26809430154156e-10	Up-regulated in Tumor	HLA-DMA
1.598129569881952	7.083984980434605	209.97930842665795	1.1802970514519996e-37	9.199943169610909e-37	Up-regulated in Tumor	COX5A
1.5965515662172163	8.692971735210687	88.56811961272271	6.530795422917242e-19	2.2349034463776485e-18	Up-regulated in Tumor	B4GALT1
1.590794046761327	4.631114533236875	43.58001444155114	1.4981651611704147e-10	3.2258042082419986e-10	Up-regulated in Tumor	FYB1
1.5834568592420033	6.794381364192338	346.7067635241248	2.2760387487602782e-54	3.2735269050230124e-53	Up-regulated in Tumor	MTHFD1
1.5802976539692	6.462614307478493	80.63398489747752	1.660905352111752e-17	5.25238574378689e-17	Up-regulated in Tumor	TBC1D2
1.5798509615984464	2.6386846882722432	5.149239389765134	0.02386047162780291	0.029531204049514738	Up-regulated in Tumor	UGT2B7
1.5789832343017982	5.243029512478184	66.04084944408885	7.558379695786219e-15	2.0886968574714534e-14	Up-regulated in Tumor	MREG
1.5777032377196512	8.680462292893814	61.49039449488785	5.3437108380719357e-14	1.4120044035349937e-13	Up-regulated in Tumor	IFI16
1.5775864030567648	6.1355452558531995	17.994506413313268	2.834946349340778e-5	4.4297064260045445e-5	Up-regulated in Tumor	EPHX3
1.577147961851909	3.885165463165353	14.784519874018288	1.429886328167451e-4	2.1300720955727068e-4	Up-regulated in Tumor	SEMA3A
1.5769616009346212	10.41046437609475	9.869070761472866	0.0018230846424676622	0.002495088581961753	Up-regulated in Tumor	KRT15
1.5758676934734706	7.5026905641114885	212.58266799398731	5.210893047169584e-38	4.117267693086193e-37	Up-regulated in Tumor	CYCS
1.574230650458254	6.317469629087311	184.7196831684356	4.039389378033081e-34	2.714080161483075e-33	Up-regulated in Tumor	SLC50A1
1.5741142502738248	6.71334881624021	133.40238712546886	2.1818975675914213e-26	1.0466633850944485e-25	Up-regulated in Tumor	AGTRAP
1.5737501603378505	5.655788310097861	178.14872891249007	3.575835331766362e-33	2.3271720601181567e-32	Up-regulated in Tumor	SNRNP25
1.5736680874060462	2.583158652247075	4.712976920830959	0.03060270787549015	0.037456342785824784	Up-regulated in Tumor	FOXA2
1.5736195159915827	7.680489690692025	24.80438911118689	9.955965079353353e-7	1.716963211786071e-6	Up-regulated in Tumor	PLAT
1.5731751069480322	7.286967634709538	295.7171047224475	1.4808320055901385e-48	1.690616539715408e-47	Up-regulated in Tumor	PSMA5
1.5731121631060174	5.805035196669771	209.49449222963926	1.3749928814607981e-37	1.0686603327738106e-36	Up-regulated in Tumor	PCCB
1.5722434133668064	5.997534792623158	106.73832903873004	4.94360793390175e-22	1.9578237594183168e-21	Up-regulated in Tumor	ATF5
1.569371094177763	7.6484964988104185	7.14769844298551	0.007855316580036626	0.010141275182308902	Up-regulated in Tumor	CALML5
1.5682702625014278	6.370816085565213	117.90200961730842	6.91269389475878e-24	2.975255844054059e-23	Up-regulated in Tumor	ISOC2
1.5678356690216393	6.898932874717039	127.05325608112986	2.2549055281411896e-25	1.0409138426022406e-24	Up-regulated in Tumor	ANAPC11
1.5663257422437877	6.392148680635946	342.90862134233504	5.960203019197723e-54	8.466840246779473e-53	Up-regulated in Tumor	TMX1
1.5662990240644894	5.481323053512014	28.40177478165612	1.763088677165708e-7	3.1924385702353085e-7	Up-regulated in Tumor	BCL11A
1.5660817332832286	6.090454603314341	267.3856133014162	4.008943943204562e-45	4.000530110237342e-44	Up-regulated in Tumor	UMPS
1.5660714757353955	6.244658030943403	258.12259998182657	5.750443880442157e-44	5.5137411489459016e-43	Up-regulated in Tumor	KNTC1
1.565371382107781	6.941360048323339	201.0210592645316	2.026169456185239e-36	1.49977360021477e-35	Up-regulated in Tumor	NDUFB5
1.564548909663502	6.635041742019195	260.80307353507357	2.6496024961347333e-44	2.5648786797912633e-43	Up-regulated in Tumor	SNRPD1
1.5619218089720883	6.7015086034830285	311.47532452834366	2.1191023397027447e-50	2.6271018729781112e-49	Up-regulated in Tumor	UNG
1.5605915972960096	4.976014444220822	156.38177681663728	5.998852515742769e-30	3.4003313383414304e-29	Up-regulated in Tumor	THOC3
1.5603338078807947	5.4281675870334585	169.37074899336125	6.875495336013622e-32	4.232644996267944e-31	Up-regulated in Tumor	GEN1
1.5594965459291357	6.583335922612337	101.48582643994725	3.826288172063538e-21	1.449971274954973e-20	Up-regulated in Tumor	HELZ2
1.5593656239261575	7.049274539068248	12.17963289437773	5.444326050654968e-4	7.744893957663518e-4	Up-regulated in Tumor	DUOX2
1.5589969891898294	6.59698792193862	307.0672200546925	6.88020649944163e-50	8.362813403757398e-49	Up-regulated in Tumor	BAX
1.5581198304554127	5.898703597329912	38.84273172732613	1.3117561748831494e-9	2.6775063539344687e-9	Up-regulated in Tumor	DCUN1D5
1.5544857948181146	7.635597930504152	114.26829193354423	2.742821835514389e-23	1.1499081377833403e-22	Up-regulated in Tumor	CIB1
1.5542084982261393	6.167845279672743	40.85795892788149	5.191924498279029e-10	1.0832815105727774e-9	Up-regulated in Tumor	SECTM1
1.5533896254122468	4.624163879113044	69.39912315438632	1.8112816928025934e-15	5.156953125369273e-15	Up-regulated in Tumor	HPSE
1.552690826593831	7.433693960514186	286.0276588184166	2.123855388772508e-47	2.3388451100065642e-46	Up-regulated in Tumor	PPP4C
1.5525450387669284	6.033841127185337	307.50402292089	6.120235142112656e-50	7.46151744399647e-49	Up-regulated in Tumor	MAGOH
1.5500753306419461	6.710099360431482	210.72827353264736	9.325406475289685e-38	7.296927448186498e-37	Up-regulated in Tumor	GPD2
1.5500531164403846	4.256834925566834	21.271390883487737	5.586097202196663e-6	9.151281654916017e-6	Up-regulated in Tumor	LIF
1.5492611511188454	5.110764978376655	157.57887221957236	3.954598324610367e-30	2.2606094948957283e-29	Up-regulated in Tumor	PUDP
1.5463224015140589	5.647729623193198	306.75711660142707	7.476711942571899e-50	9.047045304162972e-49	Up-regulated in Tumor	BPNT1
1.5455730909820247	4.510117888315201	44.32638461023791	1.067409581560827e-10	2.313102318433288e-10	Up-regulated in Tumor	AIF1
1.5453737717979947	6.070553637558775	163.89521871851872	4.460354634098491e-31	2.660741439661853e-30	Up-regulated in Tumor	HTATIP2
1.543009229347537	5.809489964270862	50.966320734838206	5.4028193303708225e-12	1.275065361967514e-11	Up-regulated in Tumor	GMDS
1.5408178998553974	6.090870072147498	58.49683430845456	1.9600059029593308e-13	5.005601173339738e-13	Up-regulated in Tumor	CORO1A
1.5390140612080838	4.033414918759407	27.13410056917755	3.236112183895561e-7	5.776831886578582e-7	Up-regulated in Tumor	ANOS1
1.5387491504839153	5.056962434501263	33.65847037062305	1.4632461301408405e-8	2.822099372447725e-8	Up-regulated in Tumor	TMPRSS13
1.538229427567044	3.4969723832863138	36.40227374682755	4.0620676450590354e-9	8.047473719365732e-9	Up-regulated in Tumor	H4C8
1.5343670517394241	3.921689074913404	21.81930478043563	4.267776044900108e-6	7.050160182082071e-6	Up-regulated in Tumor	POU2AF1
1.5324983966880965	5.914775075983219	243.32516834115788	4.4127184390206144e-42	3.9719379891540787e-41	Up-regulated in Tumor	LSM5
1.5321334786463972	4.979434495318144	37.065845622516584	2.9846373394786205e-9	5.967060008658345e-9	Up-regulated in Tumor	IFIT2
1.5293363441945695	8.503077310604567	140.74493725232207	1.5228719326764227e-27	7.741744548316682e-27	Up-regulated in Tumor	PDIA4
1.5254157039853466	6.994505376868242	23.694790599621577	1.7065959550011619e-6	2.8943380411822055e-6	Up-regulated in Tumor	THBD
1.5249490148872091	4.351608782910934	58.64731902932286	1.8355915427940571e-13	4.696766837734841e-13	Up-regulated in Tumor	SLC44A3
1.5239514468759703	5.882371607144798	27.36725073362119	2.893482136215165e-7	5.180070012630605e-7	Up-regulated in Tumor	IFIT1
1.5194538763967302	7.380640192168952	83.01105226595932	6.258259092921747e-18	2.0193815667898797e-17	Up-regulated in Tumor	CELSR1
1.5168246052530656	5.509390127278954	99.13208253173205	9.649744819109837e-21	3.5960759508005906e-20	Up-regulated in Tumor	GPSM2
1.5137996380318155	4.933857710319526	34.0569268005798	1.2138857101419018e-8	2.3490156081103644e-8	Up-regulated in Tumor	PKP2
1.5112745589374086	7.954657063434301	157.74173347436502	3.736938957534308e-30	2.140728390768945e-29	Up-regulated in Tumor	IRAK1
1.5104177731882134	6.158103354858234	54.591391730230534	1.085202691108381e-12	2.6580888946148614e-12	Up-regulated in Tumor	MDFI
1.510026166507367	7.6075049942670345	252.57815237920767	2.887596522428346e-43	2.6889910934087926e-42	Up-regulated in Tumor	TFDP1
1.5095397600597746	8.038763480240213	18.70914450647853	1.9849134679593496e-5	3.1378946922580525e-5	Up-regulated in Tumor	TNS4
1.5090748465028905	5.667738272470907	46.034176581754075	4.9280830937218295e-11	1.091035213545701e-10	Up-regulated in Tumor	IRX3
1.508770916154624	7.3720512394719515	107.93719305300489	3.1093879609373777e-22	1.2436013304431877e-21	Up-regulated in Tumor	PARP9
1.5079558424158297	6.879659549555739	144.0841409962149	4.599247758757347e-28	2.387650586643265e-27	Up-regulated in Tumor	COMMD4
1.5070396477151302	7.131593882513006	173.6253998249859	1.6303079295534427e-32	1.0303189206083252e-31	Up-regulated in Tumor	MRPL51
1.505500811277956	4.7589687628985775	55.7075571524424	6.641705217199804e-13	1.6498126389252002e-12	Up-regulated in Tumor	NPL
1.505271255657794	3.3519455162184753	37.11302376955301	2.9200190266553866e-9	5.84654788022182e-9	Up-regulated in Tumor	NKX3-1
1.5050925685364245	4.746213932359271	21.05140718225883	6.224814341256444e-6	1.0177017459622945e-5	Up-regulated in Tumor	CLEC7A
1.5048616977748672	8.216598377537572	270.4196750997407	1.6902641350631727e-45	1.7163825381552293e-44	Up-regulated in Tumor	ARL6IP1
1.5048447727314498	5.391896591552931	63.68024971930589	2.0787513691661543e-14	5.617702212293556e-14	Up-regulated in Tumor	ABCG1
1.5041700222821648	6.8251107816600465	139.67730232810814	2.237045490551542e-27	1.1294214490753578e-26	Up-regulated in Tumor	ATP5MC1
1.5024234362906652	8.81892294287837	71.09858264848637	8.831709249979709e-16	2.5570958874815395e-15	Up-regulated in Tumor	SEMA4B
1.5012594072295606	5.551573415663197	167.9951121114556	1.0977495726476329e-31	6.676531072769614e-31	Up-regulated in Tumor	SSX2IP
1.501190580113993	8.045919261884835	67.67757408779781	3.76158364098099e-15	1.0564586716486916e-14	Up-regulated in Tumor	GM2A
1.5010885891608285	5.443552680088411	132.23037414943911	3.3499531005998514e-26	1.5993898943974363e-25	Up-regulated in Tumor	AMMECR1
1.5009761786057827	6.978760871106546	154.90919349105187	1.0029433004818774e-29	5.610235777020772e-29	Up-regulated in Tumor	TOMM40
1.4999023888303344	7.697780232489435	12.296299931224993	5.125164878994911e-4	7.311455650708765e-4	Up-regulated in Tumor	FAM83A
1.499444184965286	6.358881166614216	13.353263950575357	2.971965672413706e-4	4.3229077793989533e-4	Up-regulated in Tumor	ANXA8
1.4990217584235483	6.02071594802211	159.6958186005314	1.8973163464837667e-30	1.1017247147003079e-29	Up-regulated in Tumor	BRIX1
1.498369506114357	5.728789132847446	276.46886158888697	3.0592264544357046e-46	3.219399471758105e-45	Up-regulated in Tumor	MRPL13
1.498063972272537	8.423394910929552	240.2716670557031	1.0953759504081391e-41	9.751017408754394e-41	Up-regulated in Tumor	DEK
1.497715349072784	4.684870272704203	13.5724451793947	2.655760841455504e-4	3.877621907782666e-4	Up-regulated in Tumor	GNG4
1.4974929081770147	4.512404384250877	38.365761958369426	1.6349163999265102e-9	3.3186914265710653e-9	Up-regulated in Tumor	EMB
1.497109228650001	5.127733920794299	26.941889672483125	3.549150164335077e-7	6.316112016362929e-7	Up-regulated in Tumor	ANKRD22
1.496987960501612	6.859250135490902	158.03020151938475	3.380547312446809e-30	1.942072773738988e-29	Up-regulated in Tumor	PPIF
1.496709618739824	6.602624666605817	169.177646458778	7.341669136512387e-32	4.516188099728282e-31	Up-regulated in Tumor	ACTL6A
1.4960199608303348	7.790759159085189	14.182294261350568	1.9437246341637288e-4	2.8706607377937914e-4	Up-regulated in Tumor	FAT2
1.4953870422717095	5.693864061700827	298.8361503097934	6.3371158966025884e-49	7.359613188540046e-48	Up-regulated in Tumor	SPRING1
1.4952568482956043	6.600406666938927	165.50865608053243	2.565523005332002e-31	1.5429406586382867e-30	Up-regulated in Tumor	CD2AP
1.494616229067517	7.431217047921776	137.43734585872508	5.026705916723462e-27	2.489636269906602e-26	Up-regulated in Tumor	COX7B
1.4942168630246102	5.793488287609807	69.68417897578836	1.6053452335469009e-15	4.5770742584689946e-15	Up-regulated in Tumor	HOOK1
1.4939702576935967	6.179764731894177	286.5885635087473	1.8184006286489986e-47	2.0079415684931496e-46	Up-regulated in Tumor	APEX2
1.4921044229655311	2.7605073785162206	18.569542559006535	2.127834911073824e-5	3.35464981201672e-5	Up-regulated in Tumor	FOXF2
1.4901033564961141	7.17706238405138	208.57583588868957	1.8369851229274393e-37	1.4195364004419209e-36	Up-regulated in Tumor	ANP32E
1.4899145121102562	8.446829102038924	47.1956756854772	2.9198154880518e-11	6.57955633953797e-11	Up-regulated in Tumor	ITGA6
1.48846055436496	6.5173827316111135	178.63880547117338	3.036221279608619e-33	1.9871883889130743e-32	Up-regulated in Tumor	BRMS1
1.488418812173487	9.820122974500098	23.639936193042967	1.7527855756588388e-6	2.970181511121676e-6	Up-regulated in Tumor	CD24
1.487768105320314	5.799733623281159	85.16309271215853	2.5989590027983806e-18	8.560466837660682e-18	Up-regulated in Tumor	ELMO3
1.4876227769850594	6.399411008798153	50.28804026667932	7.308800162335789e-12	1.7113856231796114e-11	Up-regulated in Tumor	LAPTM5
1.487118509666709	6.270977577680631	208.5368823587523	1.8597078763481435e-37	1.4357229001453718e-36	Up-regulated in Tumor	PDCD10
1.484000224418609	7.5835506106404695	44.24187431928844	1.1091367366345341e-10	2.4028818660458164e-10	Up-regulated in Tumor	HLA-F
1.4830176675690174	2.9180102592929233	13.637673222379142	2.568407703523674e-4	3.754827178075937e-4	Up-regulated in Tumor	CD207
1.4817600389222012	5.409991201383146	316.7176447892596	5.276481035363886e-51	6.769808922039094e-50	Up-regulated in Tumor	RFC5
1.481278973470475	5.301437237816579	40.9283930109434	5.026956734045848e-10	1.0502168850166088e-9	Up-regulated in Tumor	ANKRD65
1.48041275687388	2.8519186421989264	7.396164867328821	0.006859996181924975	0.008896093235761203	Up-regulated in Tumor	HPN
1.4799221773218993	6.7880101659380605	104.86473818035431	1.0229176897427933e-21	3.99046509951303e-21	Up-regulated in Tumor	CDK2AP2
1.4799089726528354	5.61726117362655	146.44503880865463	1.982463853929737e-28	1.0452873666871534e-27	Up-regulated in Tumor	COX17
1.479412641243723	7.90767257615093	237.78771146078188	2.3029741370132526e-41	2.021166118292956e-40	Up-regulated in Tumor	PSMA4
1.4790440575697135	4.014337956866331	35.78458093848444	5.41510156862117e-9	1.0654884610312783e-8	Up-regulated in Tumor	MSR1
1.4784194560667614	8.078541768761939	42.514535824566515	2.43392735089404e-10	5.185407163225231e-10	Up-regulated in Tumor	ID1
1.477670769300295	5.148382056869205	36.89881976665633	3.2252029667316115e-9	6.436868044467066e-9	Up-regulated in Tumor	LARGE2
1.4763878140516542	6.6531707586102264	31.766753270937937	3.56479248788651e-8	6.722869267285734e-8	Up-regulated in Tumor	SAMD9
1.4749142435518219	4.132299145645149	42.39015683503312	2.5760455900137624e-10	5.480962491203275e-10	Up-regulated in Tumor	TMEM229B
1.4742663314191446	6.479102488609411	15.627581304907986	9.321385826077888e-5	1.4067356540737038e-4	Up-regulated in Tumor	CHI3L1
1.4740536291573136	5.5774318909304155	181.44781274635528	1.1923549597283393e-33	7.886910916108156e-33	Up-regulated in Tumor	BRCC3
1.4738731137627001	5.583798908424238	92.08869131830976	1.5844722672844969e-19	5.556307738160776e-19	Up-regulated in Tumor	SERTAD1
1.4734640210288417	6.326458435658799	150.48891532582607	4.7345323080477883e-29	2.5735860555447393e-28	Up-regulated in Tumor	TMEM41A
1.4729529737458982	4.34284073357396	11.4380421835656	8.003434440042021e-4	0.0011262493136988102	Up-regulated in Tumor	PRR15
1.472747317666119	2.7258676434759037	11.624642454965983	7.262369517600255e-4	0.0010246418713695735	Up-regulated in Tumor	LRRC15
1.4709917270609307	5.022169078530687	151.90861169375788	2.8717440680543424e-29	1.5769230504132642e-28	Up-regulated in Tumor	TIMM10
1.4670682166314788	5.599781134730682	28.34289785072703	1.8134117597594788e-7	3.281353761839236e-7	Up-regulated in Tumor	SPOCK2
1.46575021465972	8.157560834700023	8.128330221134807	0.004614518029953738	0.0060767594063401865	Up-regulated in Tumor	SERPINB4
1.465618564391288	4.971007429112094	25.199536548445423	8.222201935799982e-7	1.4249583672185089e-6	Up-regulated in Tumor	MYCL
1.4617864583473623	1.4045001174835747	10.844307581827149	0.0010914009542671048	0.0015199507087079614	Up-regulated in Tumor	ABHD12B
1.4617285486674385	3.556137487393248	26.39590649715932	4.615226156109414e-7	8.154070605427845e-7	Up-regulated in Tumor	HUNK
1.461182049568646	8.759178724377998	302.91371032579735	2.102185550560742e-49	2.5061896467820762e-48	Up-regulated in Tumor	RAN
1.4606425344519136	5.672161796589991	89.13032937046938	5.204707181122103e-19	1.7886755163694712e-18	Up-regulated in Tumor	CDS1
1.4600612673281441	5.527733975324424	79.02543793249194	3.2254772678304484e-17	1.0042963311199351e-16	Up-regulated in Tumor	SH2D4A
1.458561255782535	7.809518878159065	234.36828407115405	6.438829693342711e-41	5.578248704318235e-40	Up-regulated in Tumor	PTBP3
1.4581082033146673	8.114809646492233	85.27298243875026	2.485216973974203e-18	8.1991872655646855e-18	Up-regulated in Tumor	LAPTM4B
1.456774915936113	6.7580018187101585	180.2017802299998	1.8038503728783406e-33	1.1844453748152417e-32	Up-regulated in Tumor	ARPC5L
1.4546986704630844	5.153209416204356	190.4657996490441	6.133772103115426e-35	4.252082324998455e-34	Up-regulated in Tumor	CISD1
1.453879187666292	6.990305934027939	303.55792129022905	1.7669899511520752e-49	2.112807659047666e-48	Up-regulated in Tumor	PSMA3
1.4538611517179245	7.766560907432965	59.04360217134434	1.5446470279307416e-13	3.972440956654211e-13	Up-regulated in Tumor	FAT1
1.4534117036543357	5.848051786790792	135.7916954858562	9.1338685168671e-27	4.477201893380035e-26	Up-regulated in Tumor	PSMG1
1.45310257832985	8.415634748243756	29.695693499989286	9.5133267552537e-8	1.7480386488455478e-7	Up-regulated in Tumor	ELF3
1.4512187962194847	10.894447592971122	135.39803204214488	1.0539814993221394e-26	5.1445244317758775e-26	Up-regulated in Tumor	GAPDH
1.4510897929635627	5.8116793733820975	87.20910630565534	1.1318364279542334e-18	3.818294593970813e-18	Up-regulated in Tumor	ANKRD9
1.4509511761018281	8.229048281118844	121.32273285317083	1.9077797568747626e-24	8.376199769048726e-24	Up-regulated in Tumor	TALDO1
1.450788160242657	4.794771975143303	50.44808731078862	6.805488780597221e-12	1.598162865007767e-11	Up-regulated in Tumor	RAB20
1.4500684216786672	6.239892789643901	197.24567684836117	6.809261051373248e-36	4.905459632642599e-35	Up-regulated in Tumor	POLD1
1.4494626996591806	5.7306669416062626	138.7085262139475	3.173533728298881e-27	1.5844146464385335e-26	Up-regulated in Tumor	MAD2L2
1.4493850673465904	7.238117459125467	189.20595652083693	9.256547794907626e-35	6.3894684736326505e-34	Up-regulated in Tumor	RUVBL2
1.449335164918996	4.449349259151336	6.410267261066673	0.011780062850139333	0.014994999687823028	Up-regulated in Tumor	TENM2
1.448106643936558	7.752701150543366	24.666579684288006	1.0643737159631713e-6	1.831275595174609e-6	Up-regulated in Tumor	NECTIN4
1.4476075251334555	7.270448030139844	61.7592356307729	4.7574638055764367e-14	1.2624615870149158e-13	Up-regulated in Tumor	MYO1B
1.446228115936519	4.281211046179253	8.771421909475903	0.003267405975408323	0.004369695979355638	Up-regulated in Tumor	PCP4L1
1.4456173695860728	5.382026943014151	22.07958108335733	3.7563512343194276e-6	6.225668859340565e-6	Up-regulated in Tumor	GGT6
1.4453613822547524	6.114540416016606	93.86800833088157	7.779687444702549e-20	2.762882847782544e-19	Up-regulated in Tumor	MFSD12
1.4445300323737587	7.031046373354704	252.4446846630357	3.0025276708997656e-43	2.789999833726157e-42	Up-regulated in Tumor	MRPL37
1.4440952766696022	4.7883839689737595	86.905118565898	1.2802934488276798e-18	4.302957150467416e-18	Up-regulated in Tumor	NUDT14
1.4432576399299508	9.532536543645012	120.78695878189404	2.3325194151533455e-24	1.0180212976611497e-23	Up-regulated in Tumor	PGK1
1.4427817808381753	5.8730663288335405	136.6197350829191	6.761381378362034e-27	3.3263691832806036e-26	Up-regulated in Tumor	UQCC2
1.441953688160306	1.179865905028243	4.711817188560648	0.030623076017285568	0.037469924833139455	Up-regulated in Tumor	SEZ6L
1.441875375399248	6.33440610458172	151.14221081766127	3.76082436735875e-29	2.056748535951338e-28	Up-regulated in Tumor	MPDU1
1.4416439779903167	7.317031375695446	80.36781035031966	1.8533790874402074e-17	5.853344803901739e-17	Up-regulated in Tumor	UBE2L6
1.4411089327909183	5.654796783426941	269.2345421641043	2.367242804562925e-45	2.382867196672743e-44	Up-regulated in Tumor	RHNO1
1.4408657534845772	6.875863232249322	143.10184963230964	6.5354504067257815e-28	3.366860779959496e-27	Up-regulated in Tumor	PRKCI
1.4405880551383856	5.2187191462788025	133.3820315715009	2.1981859371033426e-26	1.0538515379363178e-25	Up-regulated in Tumor	RCAN3
1.4392461098101688	2.7930306866840637	12.746557315564404	4.061334732869308e-4	5.840200790923789e-4	Up-regulated in Tumor	ACKR2
1.439086754004589	6.434836938361303	148.9451662675736	8.167572013769899e-29	4.398300105749639e-28	Up-regulated in Tumor	MRPS34
1.4381883013309917	8.176330709779643	96.0965011963069	3.2053067968484325e-20	1.161295151901653e-19	Up-regulated in Tumor	EMP2
1.4375736135927768	5.6206594923478095	41.9760723072175	3.112233912356241e-10	6.580221478832199e-10	Up-regulated in Tumor	ADGRG6
1.4372057171440864	3.787511416891371	10.060348878103273	0.0016479417524603078	0.002261897297527028	Up-regulated in Tumor	SLC44A5
1.437002788053548	9.45469514031332	138.16198173288515	3.866843250222403e-27	1.9234273225567807e-26	Up-regulated in Tumor	GRN
1.4347468582360094	4.984447736853585	114.8642486821552	2.186258144483124e-23	9.203919053050568e-23	Up-regulated in Tumor	NCBP2AS2
1.4347024992218236	6.113819662520589	175.0869226592196	9.97122927251448e-33	6.351256596511784e-32	Up-regulated in Tumor	AP1S1
1.4340415804059252	3.348824613780457	39.7958922188042	8.455763802354306e-10	1.742680744886024e-9	Up-regulated in Tumor	MAGIX
1.4330638583102249	5.848447325602825	244.79838994705756	2.8505588809024934e-42	2.5801867227698606e-41	Up-regulated in Tumor	SLC35A2
1.4318712197302321	7.232474670157032	197.61710415948428	6.041536004116269e-36	4.360154957256411e-35	Up-regulated in Tumor	RANBP1
1.4316850427334447	4.91180973265187	82.22996801396783	8.619246907875806e-18	2.7635609978722787e-17	Up-regulated in Tumor	IKBKE
1.4314972235094703	4.945653347710615	153.32605520011154	1.74574438651271e-29	9.678224880783427e-29	Up-regulated in Tumor	NUDT19
1.430294238058958	7.559304999818827	134.63623281616717	1.390924949844891e-26	6.72821446415096e-26	Up-regulated in Tumor	SEM1
1.4293907041282947	5.52406217314702	52.19784785087352	3.1260876954813114e-12	7.471368078821833e-12	Up-regulated in Tumor	TOR4A
1.4263879794108612	8.0604080507981	203.9987083530962	7.835103053884734e-37	5.8748736534833306e-36	Up-regulated in Tumor	VDAC1
1.4263763461849546	5.210765921380328	31.71725453918361	3.649108776834381e-8	6.878672164914249e-8	Up-regulated in Tumor	SYT7
1.4253792326329398	7.040394035528545	138.02853638510013	4.058110068448895e-27	2.016085045068987e-26	Up-regulated in Tumor	HACD2
1.4241437536358963	8.154876369337757	44.12740884613901	1.168285216164515e-10	2.529667667360776e-10	Up-regulated in Tumor	ATP1B1
1.4239289098886319	7.87420567139535	388.5434411211127	7.896834216842238e-59	1.3325701664871778e-57	Up-regulated in Tumor	PPM1G
1.4237005123401976	5.900911945319579	104.92102075936066	1.000770740897173e-21	3.909729288869912e-21	Up-regulated in Tumor	ZDHHC13
1.4205412153601025	4.624218402134335	63.71030089337558	2.052069563504214e-14	5.5474509303694187e-14	Up-regulated in Tumor	IQCG
1.4204005751377187	5.898604298012339	213.8978135872121	3.4527491957972527e-38	2.74690666827059e-37	Up-regulated in Tumor	CASP3
1.4197942997417772	8.085139483813393	182.67701486407867	7.933343833227986e-34	5.269122284632852e-33	Up-regulated in Tumor	RANGAP1
1.4188246119348467	6.313519063703852	138.44170983353416	3.494813237287615e-27	1.7426635038245398e-26	Up-regulated in Tumor	RBBP8
1.4186376081230276	1.5370514997507558	7.579182123009154	0.006210384317062873	0.00809131792953243	Up-regulated in Tumor	COL26A1
1.4181628493630007	7.361963610717388	208.1033903036054	2.1324842835775924e-37	1.6447395481066486e-36	Up-regulated in Tumor	NSD2
1.418139105501399	4.669498748088749	11.752622095191688	6.794754961668471e-4	9.606787538073509e-4	Up-regulated in Tumor	CHST6
1.4175455915323851	6.80454178926395	123.18376622031236	9.507951438115388e-25	4.238983534158118e-24	Up-regulated in Tumor	RUNX1
1.4170695249652385	5.5299418736177115	44.34641335988995	1.0577541848758386e-10	2.292793530799518e-10	Up-regulated in Tumor	EPN3
1.4167075535942042	6.58133561602669	190.92205383400417	5.285756584469371e-35	3.6799974566981852e-34	Up-regulated in Tumor	SEPHS2
1.4150399640784836	3.238015802607274	20.826342620342647	6.9547050183378246e-6	1.1326794411288462e-5	Up-regulated in Tumor	GAD1
1.4148038714448519	8.164417682152049	183.55686890372345	5.9299434688943334e-34	3.961300252815942e-33	Up-regulated in Tumor	ARF6
1.4132451057321957	6.316631947262622	124.36335111587782	6.1237879826219225e-25	2.7637397132067558e-24	Up-regulated in Tumor	PSD4
1.4123449609734609	7.398877911676641	85.86492005656768	1.9532719188803627e-18	6.507954212823566e-18	Up-regulated in Tumor	BAG1
1.4120751663697153	5.433069297927567	26.391125499212635	4.625864479230878e-7	8.171080110494579e-7	Up-regulated in Tumor	FAM83F
1.410932870683969	1.4921670046144808	8.440578950466435	0.003901096242435972	0.005181163478082478	Up-regulated in Tumor	CDX1
1.4107666685415154	6.295297898765207	293.62946043497175	2.6195499339097192e-48	2.9780340528540447e-47	Up-regulated in Tumor	RFWD3
1.40953990300344	6.158226045245412	138.75242751094683	3.1235925709793776e-27	1.5604449166394506e-26	Up-regulated in Tumor	MRPL52
1.406309288002058	6.285554541278254	22.08649193953445	3.743649079316615e-6	6.207162155511015e-6	Up-regulated in Tumor	CLEC2B
1.4061036492988817	6.432269134911884	86.15246529655595	1.7378178922206973e-18	5.806854908152086e-18	Up-regulated in Tumor	NDFIP2
1.405815920750292	8.801782288009367	199.29705840141608	3.52055048010554e-36	2.561350992861663e-35	Up-regulated in Tumor	PSMD2
1.4035641866976194	5.615797807411724	64.26868501654954	1.614447498296512e-14	4.392318791225414e-14	Up-regulated in Tumor	SH2D3A
1.4007281913744025	5.888414911072749	52.35999177349202	2.909224712342882e-12	6.971616765451383e-12	Up-regulated in Tumor	GALNT7
1.4004653283095292	5.817445179856243	38.55018133323511	1.5014073774133167e-9	3.0530505236809655e-9	Up-regulated in Tumor	HSPA4L
1.3991725227702456	5.510271324607563	168.33797001815796	9.768044969889165e-32	5.958876037102953e-31	Up-regulated in Tumor	CBX4
1.398966253971366	5.960487027731988	32.89523339490505	2.0943211629452565e-8	4.0038784200772255e-8	Up-regulated in Tumor	IQANK1
1.3983617432125115	2.8392319193119953	6.408638858702122	0.011790673674478362	0.015006143176005132	Up-regulated in Tumor	LGR5
1.3968902389630962	7.251106639379185	56.77192826419933	4.164384932551586e-13	1.0430964800066462e-12	Up-regulated in Tumor	BCL3
1.3968276348408333	6.065651021981879	69.78501015197703	1.5382829984810614e-15	4.390516058164696e-15	Up-regulated in Tumor	RNF144B
1.3946884067337941	6.660661444989269	221.20590154528637	3.568455470490046e-39	2.907643706448694e-38	Up-regulated in Tumor	CEBPG
1.39263439550804	6.990318843709614	324.7178411179258	6.456579427485147e-52	8.49976083263232e-51	Up-regulated in Tumor	POLE3
1.3891470189424073	5.402952412404353	212.31433427142923	5.668057898927104e-38	4.474112499709744e-37	Up-regulated in Tumor	TPMT
1.386995801448136	5.100965413347691	11.527380855951154	7.639504249946557e-4	0.0010762041738068533	Up-regulated in Tumor	CYP4F3
1.3869369071595081	5.586617359721854	180.37793267589714	1.7012058330817864e-33	1.121602508058734e-32	Up-regulated in Tumor	POP7
1.3866506973629507	10.757284749147678	43.022908229654504	1.9304962331592012e-10	4.1423416651515326e-10	Up-regulated in Tumor	S100A6
1.3860658229815526	6.734843317613994	162.244123114342	7.86976664702012e-31	4.6567586975009984e-30	Up-regulated in Tumor	SRPRB
1.3855486638436025	7.590172888121713	66.0839926403885	7.42033861594776e-15	2.0512516085056684e-14	Up-regulated in Tumor	EFNA1
1.3844880463355973	4.288834017496506	144.7585553714225	3.61494977105649e-28	1.8863550031923567e-27	Up-regulated in Tumor	SLF1
1.3840362482755926	6.121608195872777	358.3579064216432	1.2268269427168676e-55	1.8535405940150357e-54	Up-regulated in Tumor	CPSF3
1.3840198035969977	9.519032638760613	48.71398758288965	1.4769091136914705e-11	3.3895106093038496e-11	Up-regulated in Tumor	S100A16
1.382139165185084	4.595613027713833	32.85138560095902	2.1379716182756592e-8	4.0834651678927585e-8	Up-regulated in Tumor	HS3ST1
1.3820167814299635	5.567748623924911	182.9538561555359	7.238701367479775e-34	4.811712430373275e-33	Up-regulated in Tumor	PI4K2B
1.3818225479271928	2.7393743259321934	15.29437577548773	1.1035957235407005e-4	1.6571362127771656e-4	Up-regulated in Tumor	AKR7A3
1.3813119579437543	7.303050530799019	85.17036174213776	2.5912759690142932e-18	8.538639893005517e-18	Up-regulated in Tumor	NDUFB11
1.3801482913502239	4.32396348225622	14.264916930541675	1.8634237371530042e-4	2.7550857997819155e-4	Up-regulated in Tumor	LRRC4
1.379215469524872	5.610292062678401	30.75980881129749	5.7399852211473975e-8	1.0697786613450406e-7	Up-regulated in Tumor	CITED4
1.3780504357059318	8.15124371019995	283.1224641681934	4.757329577363468e-47	5.154623991129881e-46	Up-regulated in Tumor	PARP1
1.377873294687532	5.981187134821445	161.6612439906509	9.620726182713563e-31	5.667954062308581e-30	Up-regulated in Tumor	SMYD2
1.377400938772055	6.438536234186892	124.62310053207672	5.5591941715117305e-25	2.515955570455169e-24	Up-regulated in Tumor	WEE1
1.3772556923732695	6.125120541377119	44.87575313023113	8.320931473562806e-11	1.814353630990239e-10	Up-regulated in Tumor	SOWAHC
1.376753402325478	5.384789458463075	28.28128023780752	1.8676284550415177e-7	3.3756799646915446e-7	Up-regulated in Tumor	SHROOM3
1.3763237008646656	5.543562039290243	155.78358341822374	7.390270321730122e-30	4.162756446727845e-29	Up-regulated in Tumor	STRBP
1.3741700864257538	6.400120868756362	37.35567819829347	2.6092527083135662e-9	5.237295664588665e-9	Up-regulated in Tumor	ZC3H12A
1.3736963492895067	2.0629032628986117	8.18659979928891	0.004471912912918747	0.005895689459325107	Up-regulated in Tumor	ECEL1
1.3724714557797189	7.2538919170041485	110.12906686940903	1.3363367804798213e-22	5.430673804232476e-22	Up-regulated in Tumor	MAPK13
1.3721426432561863	5.717733467025686	30.33853564994577	7.009361969909887e-8	1.3000613309495553e-7	Up-regulated in Tumor	HLA-DMB
1.3720487167880535	7.158713108081135	46.40085665635746	4.17666750175362e-11	9.302839188943099e-11	Up-regulated in Tumor	ZNF385A
1.37195490790025	7.517140712809997	123.30302881958433	9.09383089857192e-25	4.058831317126275e-24	Up-regulated in Tumor	ATP13A3
1.371632260525988	5.651600411573947	19.098925075788515	1.635089399997341e-5	2.5955278122895734e-5	Up-regulated in Tumor	SOX15
1.369848304218479	5.5096460015271145	8.038537143069098	0.004843446885590469	0.006366820812526876	Up-regulated in Tumor	CPA4
1.3683590958320444	7.886423473137631	81.51737764674948	1.154851026441965e-17	3.6765107706697134e-17	Up-regulated in Tumor	ELOB
1.3682895588411002	6.659058427455853	212.01079441023083	6.234037056668655e-38	4.911278901467128e-37	Up-regulated in Tumor	FARSA
1.3673976184824952	6.931165948833603	197.46929019557686	6.33604531861452e-36	4.56862215079047e-35	Up-regulated in Tumor	SNRPC
1.3673156381359035	5.89264103228417	137.40776970702166	5.080858432063996e-27	2.514916026109815e-26	Up-regulated in Tumor	ADK
1.3666187945313273	2.9684757519114853	7.43327374836642	0.0067228647751500685	0.00872946441406233	Up-regulated in Tumor	SLC4A4
1.3659147952368071	7.565084292807507	34.295750801268376	1.0854172584145379e-8	2.1029308963961433e-8	Up-regulated in Tumor	ODC1
1.365891748764092	7.166392060907821	63.78399153080836	1.988090372503747e-14	5.378090522405551e-14	Up-regulated in Tumor	IER2
1.3657684419225677	5.98727854140426	112.09878404657726	6.278602209860722e-23	2.577447519670097e-22	Up-regulated in Tumor	CENPX
1.3612899251829698	6.010110353662051	237.88609454973863	2.2360455563784684e-41	1.966698175430594e-40	Up-regulated in Tumor	DPP3
1.3604767656459291	2.5041175505481497	12.537617731779351	4.5239036018556865e-4	6.484609472211299e-4	Up-regulated in Tumor	WNK4
1.3598913361509262	5.476608677518682	153.09690321677726	1.891843418351265e-29	1.0466646372712713e-28	Up-regulated in Tumor	GLA
1.3582997025889503	6.782986410166541	89.694352384146	4.146114066308775e-19	1.430347417753898e-18	Up-regulated in Tumor	REEP4
1.3578557126547355	4.991236569572658	32.19970567869877	2.9060728053367755e-8	5.51144685254274e-8	Up-regulated in Tumor	PLEKHG6
1.3552333524596298	4.010870448041743	20.909061478666153	6.67690786166585e-6	1.0889718774383588e-5	Up-regulated in Tumor	FZD8
1.3545190316421531	8.751217041947445	232.85504071385597	1.0168339784375425e-40	8.753002180735525e-40	Up-regulated in Tumor	CCT3
1.353273728971743	4.422367996795167	61.70596808440718	4.868241686181792e-14	1.290163854078932e-13	Up-regulated in Tumor	HSD3B7
1.3506236062058203	10.78771093794036	27.380919272242682	2.8745692322372164e-7	5.148491713754358e-7	Up-regulated in Tumor	PERP
1.3500638516970707	2.76744533767514	7.976171570538203	0.00500926421054918	0.006573032891861855	Up-regulated in Tumor	TNNC1
1.3500581309362507	7.69973610502037	264.9704080673433	7.997004914939971e-45	7.911847090264356e-44	Up-regulated in Tumor	CSE1L
1.3485581426950721	3.80746521127617	9.425010309016045	0.0023065625257453677	0.0031234620364549853	Up-regulated in Tumor	HOXB8
1.348382246111592	5.877711774295098	209.51378619858724	1.3666599722530933e-37	1.0632062132552216e-36	Up-regulated in Tumor	PDZD11
1.3480955258452272	8.061444159315709	138.85605140817864	3.0088242535194076e-27	1.5068355911522536e-26	Up-regulated in Tumor	SNRPB
1.347291921062796	6.530337833419127	103.4977790993339	1.74218189262669e-21	6.7378259512447535e-21	Up-regulated in Tumor	PMVK
1.3469098773193664	7.629999355617018	102.5135708618659	2.558834570842183e-21	9.797754541031438e-21	Up-regulated in Tumor	SLC38A1
1.3460579319332928	4.441238591499706	54.076658536722746	1.3616535188245238e-12	3.309153756060922e-12	Up-regulated in Tumor	LRP8
1.3449668983447285	6.8812959058709104	261.2846182008712	2.30612246143139e-44	2.2431272991275484e-43	Up-regulated in Tumor	MRPL3
1.34452081067699	8.253321183497976	24.69507200082812	1.0497715488516215e-6	1.8076913995244264e-6	Up-regulated in Tumor	LAD1
1.3442129277394796	7.451809935070999	190.6461902947156	5.783248488169527e-35	4.0159791692331864e-34	Up-regulated in Tumor	ATP6V0B
1.3441869237023556	6.64003442028082	94.69118292350262	5.603769397831467e-20	2.0068793993208574e-19	Up-regulated in Tumor	BOP1
1.3431653933242904	6.926472069341112	144.80238977011814	3.5588500417412595e-28	1.8582806774802716e-27	Up-regulated in Tumor	HSD17B10
1.3427403289435607	5.562052383872796	192.1331665018396	3.563204272137781e-35	2.5001198030980626e-34	Up-regulated in Tumor	ZBTB33
1.3424984247294716	5.276997010286096	133.34951341759069	2.224460867973365e-26	1.0658160756270722e-25	Up-regulated in Tumor	CEP85
1.3424893125378103	5.889700919505576	122.83273527304593	1.0840279562318183e-24	4.82499888228072e-24	Up-regulated in Tumor	TRAF2
1.339965197844222	6.460386267262207	21.586397313800415	4.784776816570656e-6	7.87524964535545e-6	Up-regulated in Tumor	PTGES
1.3395901295428478	6.219781004899715	205.4383055097993	4.9585239880510835e-37	3.7492749668303934e-36	Up-regulated in Tumor	NUP155
1.3394661731278341	5.26198744111533	5.439183337759163	0.020252529535797453	0.02526253028361895	Up-regulated in Tumor	ERN2
1.3388565873476883	5.694648492078976	116.7362703861707	1.0743536721090629e-23	4.589852395167841e-23	Up-regulated in Tumor	SEC11C
1.3381067730883505	8.236346493530428	100.83975106860056	4.929847537224539e-21	1.8559831226542127e-20	Up-regulated in Tumor	MARCKS
1.3369526224348847	4.161168645092733	16.6656250101776	5.520038282758407e-5	8.469717053822362e-5	Up-regulated in Tumor	RASSF9
1.3328059539806885	6.86039496083509	200.1316132689459	2.693817239049521e-36	1.977668005743622e-35	Up-regulated in Tumor	GSS
1.331902441956619	6.565109817929884	66.82246869794483	5.414304387518806e-15	1.5085771238991558e-14	Up-regulated in Tumor	SEC61G
1.3314778245273626	5.508712443815931	135.4133169800909	1.048136408400777e-26	5.12218052545555e-26	Up-regulated in Tumor	INCENP
1.3312089487233107	5.043228527968048	70.89522396333076	9.62278264941941e-16	2.778883606833051e-15	Up-regulated in Tumor	NHSL1
1.3293413746009748	6.880864533060497	108.36744060754279	2.6335426890147055e-22	1.0585243936004906e-21	Up-regulated in Tumor	EXT1
1.328910669895404	5.343149358767497	15.250309275311896	1.1285447698433232e-4	1.6936552867886337e-4	Up-regulated in Tumor	PPP1R14C
1.32831021248879	4.58253952273398	41.63569684587209	3.6362262470900245e-10	7.6540668633408e-10	Up-regulated in Tumor	SPI1
1.3262399030057896	5.811110890464454	159.30116723631843	2.17520522402834e-30	1.2594687554313091e-29	Up-regulated in Tumor	MRPL15
1.325816719715303	4.9592677670078515	14.698475688415988	1.4938970683140058e-4	2.2217424108890725e-4	Up-regulated in Tumor	CRACR2B
1.3255824594935681	6.833549302133704	40.364147711915194	6.512237889503284e-10	1.3507420800835268e-9	Up-regulated in Tumor	KREMEN1
1.3253137795856766	6.854082453162493	245.2412439218182	2.500202737291009e-42	2.2681412711024943e-41	Up-regulated in Tumor	SYAP1
1.324807412609845	7.685674952504258	60.234563603901435	9.205974436280763e-14	2.398062886511679e-13	Up-regulated in Tumor	ERBB3
1.3231576706462447	7.233770957118514	105.53970217995725	7.869004570576285e-22	3.0876293176683547e-21	Up-regulated in Tumor	SMS
1.322781507438791	6.131521225333423	97.88094128500965	1.5810713100904875e-20	5.816931906900961e-20	Up-regulated in Tumor	MGST2
1.3227366508243086	5.773433279148244	148.58916289733182	9.264259182811375e-29	4.978923336081406e-28	Up-regulated in Tumor	NCAPD3
1.322687681186471	3.0393966237004952	4.834679394754717	0.02854215682844158	0.03506174067542451	Up-regulated in Tumor	HP
1.3223441694168052	5.656371085028316	96.53996819480228	2.688286926665191e-20	9.783621444500106e-20	Up-regulated in Tumor	FDXR
1.3216778575589192	8.19496083898842	169.6578291296615	6.236878982237268e-32	3.848297161330064e-31	Up-regulated in Tumor	UQCRC1
1.3201118331671615	5.091731786828179	117.81604934496211	7.140877238564478e-24	3.0669346822166144e-23	Up-regulated in Tumor	MRPL36
1.3196621157833595	6.1657100801416656	34.043255035136106	1.2216872820390749e-8	2.3635467450267693e-8	Up-regulated in Tumor	MECOM
1.3185494121657622	6.199127005502991	245.1328332086141	2.5817478667296094e-42	2.339491929010699e-41	Up-regulated in Tumor	SKA2
1.317748470186102	9.906260944019227	13.739437647743292	2.4378997071902297e-4	3.569844806742505e-4	Up-regulated in Tumor	SLPI
1.315938711790149	7.05466330657304	106.9606293636558	4.535903484657622e-22	1.7990043114076325e-21	Up-regulated in Tumor	AURKAIP1
1.315538665185486	5.564915178189402	103.67836542470855	1.6236851674930095e-21	6.285559008068006e-21	Up-regulated in Tumor	CNKSR1
1.3153221664471433	3.5817645840686523	19.807831728018975	1.1503064342220462e-5	1.8477597193594594e-5	Up-regulated in Tumor	ARTN
1.3151431614238651	2.358969479178068	5.862807122454736	0.015968459684912603	0.02005797352496481	Up-regulated in Tumor	NKAIN4
1.3137291844948213	2.460302988789173	8.315432252636361	0.00417240500145808	0.005520633430477273	Up-regulated in Tumor	POMC
1.3126469487813794	6.119579642782139	246.26363803822105	1.8477755430975e-42	1.6819335264478706e-41	Up-regulated in Tumor	SMIM15
1.3118131744193628	4.60063925265864	6.498981651334617	0.011216627310640733	0.014300315229007736	Up-regulated in Tumor	CCL19
1.3109184664680056	7.516942535899969	147.22440062642625	1.5029462141376403e-28	7.976568777987226e-28	Up-regulated in Tumor	PAICS
1.3107000535772493	6.955330566174457	166.67217400797264	1.7235925477599336e-31	1.0427992936784089e-30	Up-regulated in Tumor	POMP
1.3104719225741561	5.999814194439174	230.3081090679146	2.199997544138009e-40	1.88374789716817e-39	Up-regulated in Tumor	DPY30
1.309367468402264	9.730329992704279	128.208863586867	1.4705942618007757e-25	6.8354303727059635e-25	Up-regulated in Tumor	TPI1
1.3090346110419688	5.236357688925246	37.63191705978283	2.2957732474790302e-9	4.628769059459466e-9	Up-regulated in Tumor	PIR
1.3088523437417643	6.019379952841638	146.74116954180514	1.7843797985543244e-28	9.44541055122109e-28	Up-regulated in Tumor	BLOC1S2
1.3081752404957125	5.919531137138597	101.36253715344165	4.015751230433495e-21	1.5210551638047768e-20	Up-regulated in Tumor	TLCD3A
1.3077902770146799	5.803537988939113	99.64755901563159	7.876759660556463e-21	2.946221579651915e-20	Up-regulated in Tumor	DENND2D
1.3069199256634836	5.59691226669305	193.85094694294676	2.0397952011814659e-35	1.4462863693991042e-34	Up-regulated in Tumor	CHCHD1
1.3057646498000897	6.837093523893696	168.9280034545683	7.991782483421298e-32	4.904903402695091e-31	Up-regulated in Tumor	RPA2
1.3047344394133924	8.203438750428225	287.53203129636466	1.4008594444837505e-47	1.557516766129595e-46	Up-regulated in Tumor	ILF2
1.3032566548651552	8.084451777292758	261.19687014850507	2.365192530819373e-44	2.295060171262064e-43	Up-regulated in Tumor	CBX3
1.3028739295773475	6.017474071166174	314.18632658826743	1.0311062282281544e-50	1.2941664041565484e-49	Up-regulated in Tumor	TIMM23
1.3011128203710496	6.109790721971607	135.10911280000298	1.1708462393982332e-26	5.697742416048114e-26	Up-regulated in Tumor	SLC31A1
1.301021452842119	9.363848241814592	6.158447919069601	0.013544099378901015	0.017121825974297296	Up-regulated in Tumor	DSG3
1.2997992222264778	6.6946258050963445	221.75896512360998	3.008868177167167e-39	2.4566344925295166e-38	Up-regulated in Tumor	TOMM22
1.299580530802172	4.937449940462888	20.983126793341206	6.437684920210638e-6	1.051228428486113e-5	Up-regulated in Tumor	TTC39A
1.2985813251231142	6.354893537555822	159.82232285517787	1.816024901215066e-30	1.0567983640404159e-29	Up-regulated in Tumor	MRTO4
1.2971269594007369	5.268907126730157	86.64961381515748	1.420132178270906e-18	4.763040828615657e-18	Up-regulated in Tumor	NPM3
1.2963775905127197	5.502292523637014	66.88044959162545	5.282100490149419e-15	1.473773498856671e-14	Up-regulated in Tumor	ABHD11
1.2960121937792537	6.290273236525031	241.577211641921	7.42144836854054e-42	6.650506337351794e-41	Up-regulated in Tumor	CDK2
1.295576756825532	7.64979617608484	164.5453884099645	3.5685055413453934e-31	2.1381934981982813e-30	Up-regulated in Tumor	UQCRH
1.2944015639667301	6.395276732801237	142.38320203481595	8.454853975118724e-28	4.344601696178299e-27	Up-regulated in Tumor	LYPLA1
1.294115823835774	7.866716328538204	76.00440267780728	1.1299692236924756e-16	3.4131320011607924e-16	Up-regulated in Tumor	PLP2
1.294074181980196	5.565020011899348	44.8415025783817	8.451037070914655e-11	1.8412326858275782e-10	Up-regulated in Tumor	ANO9
1.2937936047441643	5.935011559313278	125.9953832819296	3.337856703763356e-25	1.5277404154314388e-24	Up-regulated in Tumor	TIMM17B
1.2935491125557865	7.196234028854847	10.225962320964989	0.0015101771112948131	0.0020802252199379643	Up-regulated in Tumor	IL20RB
1.2920334466097754	6.663067174818974	229.07208925044205	3.2034238564163948e-40	2.7256078980435496e-39	Up-regulated in Tumor	SLBP
1.2896376397049976	5.9117353444062974	48.57041947649271	1.575025191491151e-11	3.604453177469698e-11	Up-regulated in Tumor	AK4
1.2892751526474975	6.181347118295165	124.7332273424533	5.335910700984627e-25	2.417610212783562e-24	Up-regulated in Tumor	MRPL11
1.2891422772687147	8.8024530754747925	78.24258877285442	4.459574362860086e-17	1.375829754770919e-16	Up-regulated in Tumor	TKT
1.288362941544957	5.96830347596665	63.465344909124084	2.2800144871861086e-14	6.155429893094629e-14	Up-regulated in Tumor	SLC15A3
1.287884678826265	10.522059376516417	43.73222810761356	1.3980008350039358e-10	3.016561865813351e-10	Up-regulated in Tumor	JUP
1.2871746711761731	3.785645965810538	20.421366299617116	8.492740216725376e-6	1.3751366019990225e-5	Up-regulated in Tumor	FBXL16
1.2846842614725047	1.904648129804809	4.200316970587659	0.041156241786729435	0.0498077410334083	Up-regulated in Tumor	ALB
1.2833563566724453	4.542886898094107	11.462760616934242	7.901013765215179e-4	0.0011122238638842615	Up-regulated in Tumor	DEGS2
1.2819798176423498	6.508693678930044	49.71179361796471	9.45214427155509e-12	2.194819941022114e-11	Up-regulated in Tumor	GADD45GIP1
1.2802331933303899	6.991545962985111	103.07196604474217	2.0572022484918043e-21	7.933380617633231e-21	Up-regulated in Tumor	NDUFA1
1.2783243756333986	5.282287926650459	64.14320929490752	1.7037994480532658e-14	4.6276246433516624e-14	Up-regulated in Tumor	SDF2L1
1.2778527712754155	3.197501180677809	22.513789626296667	3.0368626651339643e-6	5.073782745406745e-6	Up-regulated in Tumor	ADGRE2
1.277622682309074	4.52679662610204	16.852917743587856	5.0237610773123755e-5	7.724379073219693e-5	Up-regulated in Tumor	ATP2C2
1.2762375659986078	8.858641424987624	23.515641478100523	1.8621672279195542e-6	3.149591484258999e-6	Up-regulated in Tumor	MT2A
1.276150982399032	4.223007527654581	19.431646545666947	1.3860995956922395e-5	2.2120124446160657e-5	Up-regulated in Tumor	LAG3
1.2739561577410283	7.132169086991442	188.0133242977149	1.3678075402922768e-34	9.369481651002096e-34	Up-regulated in Tumor	DKC1
1.2733016748662909	7.399487990911853	189.13226421698076	9.48235249091965e-35	6.53417350248112e-34	Up-regulated in Tumor	UHMK1
1.270988749528934	6.141069252918834	168.84722846585206	8.214296713553212e-32	5.033825650921199e-31	Up-regulated in Tumor	ELOC
1.270698357818887	7.063545070147792	7.429962951202436	0.006734984290552336	0.00874239248764004	Up-regulated in Tumor	RARRES1
1.268763614350076	6.346301945549751	88.85849773467311	5.808163669084835e-19	1.992673469321423e-18	Up-regulated in Tumor	PHPT1
1.2679004810530081	6.292724256506582	126.2775185420454	3.0060779246309056e-25	1.3790083918723956e-24	Up-regulated in Tumor	BZW2
1.2678951624532575	5.872840600629301	53.546029750549145	1.7211282482971287e-12	4.157764384634098e-12	Up-regulated in Tumor	CEMIP2
1.267820688746919	7.3661122994605375	200.8954649371097	2.1092572004331722e-36	1.5555771853194646e-35	Up-regulated in Tumor	GMPS
1.267734198530997	4.131462917551125	13.831328403298498	2.3258325500845692e-4	3.4125439285412183e-4	Up-regulated in Tumor	ARSI
1.2664120944529067	5.429956416992659	39.93866982667409	7.918372344147558e-10	1.636517608226661e-9	Up-regulated in Tumor	GSDMB
1.2655943173057511	6.4642815675056085	101.52783091899494	3.7638132549148826e-21	1.4289761643718645e-20	Up-regulated in Tumor	PARP12
1.2655329539512816	5.975108225727941	166.60637770963788	1.762757263916169e-31	1.0656968559636793e-30	Up-regulated in Tumor	NDUFA8
1.265294121992284	5.229551832380913	93.47337532941438	9.106808049657498e-20	3.220049407934451e-19	Up-regulated in Tumor	RNF24
1.26498788589082	8.131983716286362	122.13621857982531	1.4066182958284104e-24	6.229970238455365e-24	Up-regulated in Tumor	PDXK
1.2647180606085904	8.395273669134959	80.64887687540693	1.6507510670764518e-17	5.22231736797611e-17	Up-regulated in Tumor	ATP5F1E
1.2620475312130304	6.55991908125909	314.49400754462846	9.50338033859937e-51	1.1965081507305095e-49	Up-regulated in Tumor	PSMD12
1.2611978562929944	6.84120726965445	201.35126461897082	1.8230830107549114e-36	1.3531662053197382e-35	Up-regulated in Tumor	LYPLA2
1.2601093866115292	7.084868827057124	93.79247307069456	8.017707500389972e-20	2.841171842422277e-19	Up-regulated in Tumor	NDUFB9
1.2585032795350546	6.27933027771873	108.88551645865708	2.15661853476169e-22	8.681248812987421e-22	Up-regulated in Tumor	RRP1
1.2569280124674238	8.304300832229513	285.5990953347248	2.391606314192008e-47	2.622978811073813e-46	Up-regulated in Tumor	ARPC5
1.2569274987545493	7.309149159978506	189.4838939843511	8.452488535174891e-35	5.839441438446039e-34	Up-regulated in Tumor	YARS1
1.2560916565429676	7.744376850529173	83.23319546596407	5.714328495020249e-18	1.8446053204971515e-17	Up-regulated in Tumor	PARP14
1.2560178127871144	6.486645986491419	116.47892424884478	1.1843733016793489e-23	5.038573367091672e-23	Up-regulated in Tumor	ELF4
1.2559785418241953	5.853914658838489	91.68691733201216	1.8613138314559774e-19	6.512986882969119e-19	Up-regulated in Tumor	PLAGL2
1.2552549758704103	6.7954313998207345	193.59849462038017	2.2138123197221737e-35	1.5682949150144022e-34	Up-regulated in Tumor	USP1
1.2541428867485644	5.430559354653408	101.79725913849681	3.3867637881145784e-21	1.2888517749213812e-20	Up-regulated in Tumor	STYXL1
1.2536772636008855	7.816744254739608	172.6121081938585	2.2943554502594738e-32	1.4409693165848738e-31	Up-regulated in Tumor	SLC25A39
1.2527174657748956	6.178570739860297	23.97856134458685	1.486530914982582e-6	2.530671732477719e-6	Up-regulated in Tumor	RIPK4
1.2514355463410163	5.464276939357996	55.1152344829354	8.616973432359051e-13	2.127397564256512e-12	Up-regulated in Tumor	SLC37A1
1.2511266697674102	6.693952070349905	146.90030849027622	1.6862818741919135e-28	8.937846812520155e-28	Up-regulated in Tumor	MRPS15
1.250891279866542	6.800825211767109	45.56384089564199	6.094666797066322e-11	1.3412249311376826e-10	Up-regulated in Tumor	CBR1
1.2508016562847988	5.830519735906613	98.4371110001835	1.269263249001114e-20	4.7040141410710705e-20	Up-regulated in Tumor	SLIRP
1.2502896856752177	5.902334676015043	176.5123125147968	6.18137548001011e-33	3.984374641540807e-32	Up-regulated in Tumor	DERA
1.2489410012393731	8.142357748145699	168.73234266116373	8.541555126968394e-32	5.230408340248903e-31	Up-regulated in Tumor	PSMA7
1.2488415035694829	4.913487726676676	8.486340587248888	0.0038064525763481564	0.005064618300349325	Up-regulated in Tumor	FOXN1
1.247498821244245	5.690634630551178	167.35612834390986	1.3648201317467493e-31	8.294617387149606e-31	Up-regulated in Tumor	NDUFB3
1.2456231259278556	4.801731585173626	47.74689617476006	2.278988761300051e-11	5.1657504648312705e-11	Up-regulated in Tumor	PSTPIP2
1.243835474046296	5.138035771585149	25.065720845777687	8.772299628306003e-7	1.5180153692056823e-6	Up-regulated in Tumor	APOL4
1.2425031581417336	5.946361615382639	124.34014791454713	6.1769467796483665e-25	2.7861752689675085e-24	Up-regulated in Tumor	GTF3C6
1.2422314790004658	6.426097186101368	71.7086579705971	6.829560105003311e-16	1.990744115713731e-15	Up-regulated in Tumor	ATP8B1
1.2419421066346994	3.5595972611882836	23.21781192545243	2.15312313261602e-6	3.628793636558651e-6	Up-regulated in Tumor	EGR2
1.2414159560362004	6.2917944833052	12.379214781060957	4.909937379621527e-4	7.018041350924987e-4	Up-regulated in Tumor	BMP7
1.2408862706581294	7.678030442821153	161.89474084587138	8.876580348243476e-31	5.244839104886843e-30	Up-regulated in Tumor	DNMT1
1.2390427533082011	5.0558858415893875	15.653141592270485	9.201557270906918e-5	1.389689600537007e-4	Up-regulated in Tumor	FAM83E
1.2364957362375266	6.151963243039532	26.536177490518597	4.313842750419422e-7	7.633272975402843e-7	Up-regulated in Tumor	DUSP6
1.2364533377417881	6.497697459568109	28.902958900137993	1.3878427492590674e-7	2.526561473482217e-7	Up-regulated in Tumor	VAV3
1.2356614559630188	4.629252995873287	34.61575770046288	9.344629923578975e-9	1.816998885549407e-8	Up-regulated in Tumor	KDELR3
1.2347041536979702	7.8227405738051115	85.79245675926447	2.0116837871894123e-18	6.688786528939539e-18	Up-regulated in Tumor	SH3BGRL3
1.2346184992706868	7.733556107486984	112.66777252110614	5.050879797567411e-23	2.0840358041724038e-22	Up-regulated in Tumor	CD47
1.2337242841138867	3.276271123533539	11.055534410674456	9.771973515735563e-4	0.0013660820118936452	Up-regulated in Tumor	CDH26
1.2316111710408777	6.315279354399443	52.41400598259396	2.840396432539882e-12	6.8086964306701856e-12	Up-regulated in Tumor	DHCR7
1.231303976547347	8.16464539117166	278.94379855978116	1.5274450565605936e-46	1.6266585496942396e-45	Up-regulated in Tumor	MACROH2A1
1.2311647853041876	6.362342073498912	201.3455810846972	1.826399239911921e-36	1.354383950110831e-35	Up-regulated in Tumor	VMA21
1.2311005967226405	5.578686450010214	184.16677736639147	4.847866030490523e-34	3.246503821412999e-33	Up-regulated in Tumor	PPIL1
1.2296315780881348	6.746379524141117	172.89321757778563	2.086721957575211e-32	1.3146510976679994e-31	Up-regulated in Tumor	EBNA1BP2
1.2286589860713397	5.366200510991846	40.22218977355514	6.950979987418172e-10	1.439896751365994e-9	Up-regulated in Tumor	SRD5A3
1.2284610530426485	4.8611213054820945	12.87814651764065	3.794923339458548e-4	5.465852700079016e-4	Up-regulated in Tumor	FZD10
1.226248394972303	6.906506881232634	80.72898144174391	1.597192514423508e-17	5.054857906846208e-17	Up-regulated in Tumor	NDUFS8
1.2258309904392715	8.041168426817272	199.86242420192121	2.9365888922671914e-36	2.1461526235258323e-35	Up-regulated in Tumor	TMED9
1.2258203872463236	7.529398111104211	6.879651808850005	0.0090968081383587	0.011689904639483845	Up-regulated in Tumor	FGFBP1
1.2257762234512286	8.29904026244431	226.98982162003855	6.044099254471892e-40	5.094312228769166e-39	Up-regulated in Tumor	ACTR2
1.22511869110488	5.408117853949572	77.172088750588145	6.952380440385598e-17	2.11900796001647e-16	Up-regulated in Tumor	MCUB
1.223543894696028	5.026173732021689	17.703705192702614	3.27868676416045e-5	5.1023536994048745e-5	Up-regulated in Tumor	CCL2
1.2224102539233446	6.169966635724927	163.5710715596754	4.985601923823185e-31	2.9653142273924063e-30	Up-regulated in Tumor	VBP1
1.2212325580229777	5.479744662932222	115.02575876755257	2.0560344564116913e-23	8.678290606358069e-23	Up-regulated in Tumor	BCL10
1.2209373395843435	5.576605482733435	208.02539221693354	2.1856770878003483e-37	1.684158999112509e-36	Up-regulated in Tumor	OPA3
1.2193041469085053	4.646270053942758	77.2478718039418	6.73697752184913e-17	2.0564573001928445e-16	Up-regulated in Tumor	PSPH
1.2164835990390206	7.094192451635852	71.49991620853889	7.457200357841266e-16	2.169001457086396e-15	Up-regulated in Tumor	SLC7A1
1.2164111027845161	6.339188012930336	170.19233690394393	5.202411811831245e-32	3.217375262052942e-31	Up-regulated in Tumor	TMEM33
1.2146772071491145	6.416540123976213	113.61499991671242	3.5181903640302876e-23	1.4673649490431792e-22	Up-regulated in Tumor	OSTF1
1.2141305515080831	7.187255978400739	123.3296171066773	9.004008498376262e-25	4.020961364219631e-24	Up-regulated in Tumor	PSMB6
1.2138844463647689	7.309905306046295	146.20322420095232	2.160519924528146e-28	1.134729210523782e-27	Up-regulated in Tumor	LRRC59
1.2135341469467047	6.3638250728710295	105.69457811592122	7.409763409290914e-22	2.9102583885956495e-21	Up-regulated in Tumor	GOT1
1.2133547116838523	6.783184333731313	158.30909974522558	3.068498631580091e-30	1.7640593484396782e-29	Up-regulated in Tumor	OLA1
1.212778386749715	6.9102727642065025	58.557152164047146	1.909149746061729e-13	4.880347058006627e-13	Up-regulated in Tumor	POLR2L
1.2124436533386367	8.531263981961555	305.99963102535776	9.161909896972346e-50	1.1036619627008565e-48	Up-regulated in Tumor	HNRNPF
1.212338471259388	5.058096232991588	146.801687145038	1.746416127844412e-28	9.250512163411784e-28	Up-regulated in Tumor	MRPL58
1.211755880120401	7.142251772222886	45.555237505044424	6.118415935036335e-11	1.346084812272692e-10	Up-regulated in Tumor	BACE2
1.2116664325119044	5.754261338353045	146.4347227366623	1.9897495664882818e-28	1.0484449638803638e-27	Up-regulated in Tumor	THOC6
1.2112019848737463	9.542102564547944	65.94116190021282	7.887304614964224e-15	2.1766160192132408e-14	Up-regulated in Tumor	CD9
1.211114416252874	5.965271234271394	160.28167079230354	1.5491954166767326e-30	9.047793752166207e-30	Up-regulated in Tumor	VANGL1
1.2100430807576295	5.741353844757004	51.96654148885234	3.4639226409307336e-12	8.251955999600094e-12	Up-regulated in Tumor	FAM174C
1.2098243620065656	4.2874014581271265	6.4886598832351545	0.011280727682849457	0.014377502658541808	Up-regulated in Tumor	RHEX
1.2094262315680258	7.729754093418914	13.255597364615461	3.124907812813384e-4	4.5372067273164335e-4	Up-regulated in Tumor	IGFBP2
1.207818603986085	8.950277544956588	94.29355344939162	6.565547181315199e-20	2.3419822535997687e-19	Up-regulated in Tumor	GPI
1.2075248879404565	7.954328647522785	23.33590990397591	2.03262962423125e-6	3.429293519653766e-6	Up-regulated in Tumor	PKP3
1.2060853108985088	4.403832845892166	8.12591733003203	0.004620522558965612	0.0060836754917932955	Up-regulated in Tumor	ATP10B
1.2056191805473013	6.90939253675369	20.113784897667884	9.886854372951135e-6	1.592893041589875e-5	Up-regulated in Tumor	ATF3
1.2047820070109672	7.954391332897729	219.61474790479315	5.834482427650764e-39	4.730202754533714e-38	Up-regulated in Tumor	COPB2
1.2045684269284278	7.009958621278696	39.39714265091825	1.0159261599950246e-9	2.086313808749945e-9	Up-regulated in Tumor	G6PD
1.2033438331165007	6.914496806580703	62.885366629165695	2.9266201375751224e-14	7.86431867420868e-14	Up-regulated in Tumor	BLVRB
1.2024167761384965	8.381904341485628	67.62036747913955	3.8542645522107815e-15	1.0821125521194772e-14	Up-regulated in Tumor	GPX1
1.20142373349418	7.701534699705882	151.03030116332002	3.9120342069048797e-29	2.136552195568388e-28	Up-regulated in Tumor	SUB1
1.2012980221703349	6.7438492595340644	146.7213665265248	1.7969819308870162e-28	9.505893290156906e-28	Up-regulated in Tumor	LIG1
1.2009670485893966	6.246065440000566	142.18138019927088	9.089542386676784e-28	4.6588948073245685e-27	Up-regulated in Tumor	DPM2
1.2008150997756675	9.504463394669582	128.23120924424472	1.4585046230678802e-25	6.783137438583242e-25	Up-regulated in Tumor	PDIA3
1.2006058012722918	6.5858358967006225	19.048367925575995	1.6766935289625423e-5	2.6584373861522617e-5	Up-regulated in Tumor	LRATD1
1.2003758605826222	6.066461380062915	30.956247611052987	5.2299222144194987e-8	9.758416726489568e-8	Up-regulated in Tumor	RHOD
1.1999621182806126	6.46045012439191	170.23261073631357	5.131844430419184e-32	3.1788734318813194e-31	Up-regulated in Tumor	NUP93
1.1994851615442892	4.173519755429137	16.47406291511598	6.078993887587463e-5	9.292077835357312e-5	Up-regulated in Tumor	HEY1
1.1994214787231579	7.970740903822911	183.3359334962614	6.379281847251721e-34	4.2544335949946914e-33	Up-regulated in Tumor	CAPZA1
1.1974822983309539	5.195706072034018	68.15259065610685	3.073661948897484e-15	8.674723998930993e-15	Up-regulated in Tumor	CHML
1.1962109099243756	6.572463304709293	82.52364813017874	7.641343002433323e-18	2.4558638365275766e-17	Up-regulated in Tumor	EML2
1.1950862736907322	3.92250877121519	13.302609467557787	3.050317403029978e-4	4.4320898020297164e-4	Up-regulated in Tumor	C4orf19
1.1949911982117865	5.519647666990516	24.268890592304256	1.2909331831218973e-6	2.20465094425825e-6	Up-regulated in Tumor	HOMER2
1.1933773590996788	4.436768724813532	31.088716676225594	4.9119804360814776e-08	9.190633765010783e-8	Up-regulated in Tumor	CCL28
1.1932603374201907	6.985521366138703	174.8573445993824	1.0770826287016382e-32	6.849770958139529e-32	Up-regulated in Tumor	ERH
1.1932214517447175	5.980324295444445	157.53562978515248	4.014503343557889e-30	2.293231839291761e-29	Up-regulated in Tumor	FAM136A
1.1930416097232943	6.208007770088288	69.48679783777037	1.745258819025462e-15	4.970728341854408e-15	Up-regulated in Tumor	LSM7
1.19174807449663	7.425753116812936	276.4713101011537	3.057120869831093e-46	3.219399471758105e-45	Up-regulated in Tumor	ICMT
1.1912260505206544	6.080517725145278	191.71944368526317	4.076644113283444e-35	2.848013342063101e-34	Up-regulated in Tumor	KCTD5
1.1910431203690524	5.521196163033722	88.20427772936705	7.565322318842865e-19	2.5704287643214323e-18	Up-regulated in Tumor	TMEM14A
1.1908848723584209	5.385972076567768	11.298187121666421	8.608867527153141e-4	0.0012082909571449704	Up-regulated in Tumor	SDR16C5
1.190870962081513	2.783713130884615	7.8442812314174155	0.005379355726563528	0.007043792700115503	Up-regulated in Tumor	BAALC
1.1907090330802943	6.883425742224916	110.7703503600912	1.044606371004348e-22	4.266575693192595e-22	Up-regulated in Tumor	GTF3A
1.190253985976221	5.076371582511109	50.92392073998684	5.5057451287620005e-12	1.298218724497761e-11	Up-regulated in Tumor	RFK
1.1899655965044902	6.287969020011114	116.68772003470913	1.09429259119012e-23	4.667634308490628e-23	Up-regulated in Tumor	DNASE2
1.188575923425488	8.768731982251905	121.89443289159651	1.5398900713942383e-24	6.805320638097116e-24	Up-regulated in Tumor	BCAP31
1.1881708393902726	7.94545015089266	45.26878048629434	6.96467942040783e-11	1.5264507525801652e-10	Up-regulated in Tumor	SCPEP1
1.1878504660529028	5.063879039057265	6.857175933774883	0.009209681724271074	0.01182931151712746	Up-regulated in Tumor	DKK1
1.187324039246898	4.482556602615747	61.11425700120457	6.288005675488456e-14	1.6544905558259503e-13	Up-regulated in Tumor	PPP1R3D
1.186819480534235	5.861954862041465	218.38682318832954	8.534785952638509e-39	6.871182754499708e-38	Up-regulated in Tumor	CHRAC1
1.1867202752141062	6.024921153240199	168.88661440499052	8.1050307905992e-32	4.970634588802225e-31	Up-regulated in Tumor	DCAF13
1.1836735917425993	8.167943666445789	94.13660880886124	6.989406657645525e-20	2.4876870988000343e-19	Up-regulated in Tumor	GIPC1
1.1836695599931317	7.511441300047505	42.34696949936062	2.6273224108377703e-10	5.581247581288225e-10	Up-regulated in Tumor	PPP1R13L
1.1825650873204918	5.801577652180477	200.243577461293	2.5988818457807652e-36	1.9097056326769023e-35	Up-regulated in Tumor	PEX13
1.1824108460980773	6.669536940033803	102.30523823977448	2.7760631934650567e-21	1.0609417868925794e-20	Up-regulated in Tumor	SPTSSA
1.1822916171664997	7.985990079292759	96.02952500879982	3.2916537464234264e-20	1.1909774947332388e-19	Up-regulated in Tumor	PTGFRN
1.1819165332736052	5.019517934467062	41.561440475694965	3.7618649170789377e-10	7.914407632678047e-10	Up-regulated in Tumor	PPFIA3
1.181389243986546	6.31850992056628	63.583019353521024	2.1674955948098145e-14	5.853614063764694e-14	Up-regulated in Tumor	TIMM13
1.1807395857119396	7.679313703807174	127.91292966556506	1.6405429690121392e-25	7.612232387213044e-25	Up-regulated in Tumor	ATP2C1
1.1795655798612428	5.78888142923374	198.48049312748975	4.5763572694197346e-36	3.317551193607149e-35	Up-regulated in Tumor	UCHL5
1.1788323395234968	3.384175238718161	9.423195793612637	0.002308785719346975	0.0031259489061108204	Up-regulated in Tumor	ENPP5
1.1766490762340585	5.4441435086586125	86.05388443025485	1.8088482236819916e-18	6.036713539232674e-18	Up-regulated in Tumor	SPR
1.1764639599795705	4.458775160029172	19.034614381287444	1.6881953603884947e-5	2.676148871939636e-5	Up-regulated in Tumor	FBXO27
1.1764037171889685	8.522256310186313	77.38858004131178	6.354676015414635e-17	1.9449014097916128e-16	Up-regulated in Tumor	PRDX5
1.1758991490886872	5.945242933948799	83.46278403253041	5.20206501465564e-18	1.6826047024194293e-17	Up-regulated in Tumor	TRIM14
1.1755740221047257	4.931411005193416	15.980250688398996	7.798731615625792e-5	1.1826856969812998e-4	Up-regulated in Tumor	STC2
1.1721549507001934	5.742001611314405	70.66251710178591	1.0615903222803601e-15	3.0613038084167502e-15	Up-regulated in Tumor	DEF6
1.1719808926268729	4.863151677055874	13.908060361034675	2.2362590916754493e-4	3.286487679638665e-4	Up-regulated in Tumor	SIX2
1.170632631210051	6.570642891410269	159.25463905912065	2.2105570680037463e-30	1.2781067797334967e-29	Up-regulated in Tumor	RBX1
1.1698561908644223	6.496157260347251	80.29220045769955	1.9120390469902218e-17	6.027695638386101e-17	Up-regulated in Tumor	ECI1
1.1689431968511586	5.078364556893854	76.57798165821747	8.899744477876315e-17	2.7033684560193257e-16	Up-regulated in Tumor	TNFAIP8L1
1.167715734702936	5.69203035868381	124.50797404214872	5.802670556246351e-25	2.6217432144292483e-24	Up-regulated in Tumor	PIGU
1.167050526607261	5.958268534929366	111.70791998042144	7.291988543264793e-23	2.982851386397233e-22	Up-regulated in Tumor	SKP2
1.166961058412777	5.106907793744064	111.790993150616	7.063662295176254e-23	2.895313505674932e-22	Up-regulated in Tumor	SMIM30
1.1669401559166794	6.905968124500682	169.9289034655624	5.688697101439981e-32	3.5127378663819227e-31	Up-regulated in Tumor	ATP6V1A
1.1668100787600644	3.842151297214102	4.7832757757248965	0.02939417481512341	0.03605905524823835	Up-regulated in Tumor	AZGP1
1.1667760712378357	4.290282018105906	14.489176114312956	1.661984879336471e-4	2.4649217944360907e-4	Up-regulated in Tumor	VWA2
1.1667302879559338	7.270455791642006	71.46892750479223	7.555200555425262e-16	2.1959254257282415e-15	Up-regulated in Tumor	PFKP
1.1662584250108898	6.806865302070245	126.50309271117754	2.764825329756973e-25	1.272669882712165e-24	Up-regulated in Tumor	TP53
1.166076597627555	5.70248913710167	142.19818309232733	9.034919513275477e-28	4.633835940723711e-27	Up-regulated in Tumor	SNX8
1.1652494755842384	3.6671458325641626	18.557475066864477	2.140667219363399e-5	3.373933245286387e-5	Up-regulated in Tumor	APLP1
1.1649724680330058	5.738856068447871	120.10472944255244	3.0139274022420628e-24	1.3090583123225466e-23	Up-regulated in Tumor	TMEM208
1.1648999303855694	5.719266672152	89.01342610644075	5.456090377362848e-19	1.8734740237988065e-18	Up-regulated in Tumor	TMEM51
1.1638808174637871	5.508099494400651	58.68859275323326	1.802878430466316e-13	4.614523861133386e-13	Up-regulated in Tumor	NEDD1
1.1634480598827763	5.52097455183705	17.543411198174894	3.5526545209134775e-5	5.5170233415069434e-5	Up-regulated in Tumor	PLEKHA6
1.1628924119691018	6.705767614480729	211.9157486223368	6.422691189704016e-38	5.050059619297428e-37	Up-regulated in Tumor	SF3B6
1.160839474101575	8.44260330196318	159.88780953784226	1.775328702388839e-30	1.0338603675366703e-29	Up-regulated in Tumor	PSMB4
1.160814600545598	5.567575569059184	78.21906636625395	4.503241590498205e-17	1.3887715290346046e-16	Up-regulated in Tumor	LRRC45
1.1597535844087725	7.618610404259455	120.3504632381953	2.7480307339466282e-24	1.1954969011028308e-23	Up-regulated in Tumor	PSMB7
1.1588646742230753	4.835105589901471	36.161702456459665	4.543034853765726e-9	8.97393712683e-9	Up-regulated in Tumor	APOBEC3G
1.1585345064752273	5.862663785113404	84.67055937308304	3.1766720989400953e-18	1.0408378072600933e-17	Up-regulated in Tumor	PPIC
1.1557289728109166	5.899922186712923	223.6132345194577	1.700468213333873e-39	1.4025392416711934e-38	Up-regulated in Tumor	BCAS2
1.155551748153252	5.267437127406388	46.30345813926077	4.3642222508001484e-11	9.715232292265931e-11	Up-regulated in Tumor	PC
1.1553280173296963	8.20294081518327	168.3669022846978	9.672332650977589e-32	5.904944472647421e-31	Up-regulated in Tumor	RAD21
1.155327104317869	6.244410087671888	225.82683211076582	8.625050044395031e-40	7.202094990583166e-39	Up-regulated in Tumor	AAGAB
1.1552001916361698	7.9709164177300735	177.11533863529218	5.051287010712028e-33	3.266364232606826e-32	Up-regulated in Tumor	ERP29
1.1544509824642994	4.107821266429823	17.039727296111902	4.573652702094388e-5	7.055121143326133e-5	Up-regulated in Tumor	OSGIN1
1.1535304482102648	6.386886026627655	184.87165953592464	3.841944214465805e-34	2.5878695904605917e-33	Up-regulated in Tumor	ATG3
1.152632055759566	6.810411952213313	217.2577952853935	1.2117026898812086e-38	9.706831360069187e-38	Up-regulated in Tumor	GART
1.1517342359651084	6.386449680898696	130.09120581820272	7.346756207222577e-26	3.4545567436288597e-25	Up-regulated in Tumor	SSNA1
1.1514219760397515	5.66169949809204	7.641580636050736	0.006003621131355398	0.00783329614281609	Up-regulated in Tumor	UCHL1
1.1511052334270606	7.9248448780748175	155.70259695552522	7.602098781900057e-30	4.2731407826215687e-29	Up-regulated in Tumor	PSMD4
1.1487441114876835	6.221795884866479	16.288819988898226	6.673938415455224e-5	1.0171796495901164e-4	Up-regulated in Tumor	ATP2A3
1.148550749140139	8.414727665448305	96.9532323452712	2.2822096060246572e-20	8.33578863330199e-20	Up-regulated in Tumor	PRDX1
1.1478014543103556	6.451151118375647	97.00856881427359	2.2327375220486566e-20	8.1587782055693e-20	Up-regulated in Tumor	SLC20A1
1.1476568179123454	7.741495343426137	41.64414759717785	3.6221983039790193e-10	7.626524847893309e-10	Up-regulated in Tumor	ANXA4
1.146071528113768	7.009022614026591	107.69067661287086	3.420085425306719e-22	1.3658374749384491e-21	Up-regulated in Tumor	NAXE
1.144320001982943	5.614501484242368	29.34871722588638	1.1221734648459295e-7	2.0530846800248184e-7	Up-regulated in Tumor	CD4
1.1438616299175932	7.167108625720477	128.57445138977272	1.2848747407294922e-25	5.989413223365909e-25	Up-regulated in Tumor	DDX39A
1.142884511256674	6.201514897239469	134.18563272110595	1.6392774758207047e-26	7.915340404455649e-26	Up-regulated in Tumor	LSM3
1.14234314910403	7.1391619040926475	138.33983460741376	3.625943044773003e-27	1.8058224048613791e-26	Up-regulated in Tumor	NUTF2
1.1419293886502497	5.8060238598398035	65.93212902772454	7.9178115710562e-15	2.1842891101995652e-14	Up-regulated in Tumor	PDP1
1.1380182181918632	11.550248693124514	24.216927777924322	1.323928382447335e-6	2.25956780306626e-6	Up-regulated in Tumor	HSPB1
1.1361669513222423	6.756339649707015	60.6290517148539	7.758533499480078e-14	2.0314942104404751e-13	Up-regulated in Tumor	MYO10
1.1358658956280818	7.650272472077854	171.7152551880582	3.1062981762925914e-32	1.9433597646263945e-31	Up-regulated in Tumor	SAE1
1.134854687828948	6.668740161420021	41.0010249757191	4.862364530670786e-10	1.017145251071738e-9	Up-regulated in Tumor	ARHGAP4
1.1346381589709567	6.432638365201583	164.33293649746938	3.83822632512524e-31	2.2964014349361447e-30	Up-regulated in Tumor	TMEM250
1.1341553475098074	6.157311475055772	30.400865987557264	6.805067482473658e-8	1.2630392757941351e-7	Up-regulated in Tumor	DDX60
1.133704500705768	5.543226921635544	26.75348160343746	3.8856195770492134e-7	6.895162028823006e-7	Up-regulated in Tumor	BICDL1
1.1328788530488643	6.456081178838306	188.06398284205596	1.3452850753721568e-34	9.223018883997578e-34	Up-regulated in Tumor	TOR3A
1.132301139149753	3.2025626117732533	11.752625557381922	6.794742734050562e-4	9.606787538073509e-4	Up-regulated in Tumor	C1QL1
1.1307458865077828	5.126028278338024	89.1978166354178	5.064924026819776e-19	1.7421183365440106e-18	Up-regulated in Tumor	LNX2
1.1302754721611938	6.0774253502883635	192.96756464359206	2.716883696504631e-35	1.9179537920390333e-34	Up-regulated in Tumor	GRK6
1.1298903364036215	10.360011368219405	134.7958945408264	1.3123172512768294e-26	6.367023014448147e-26	Up-regulated in Tumor	YWHAZ
1.1290429247916989	6.597622555779404	8.31365212454019	0.004176400391421251	0.0055250154441666074	Up-regulated in Tumor	POSTN
1.1279844555414857	5.185363618717792	5.325727418197446	0.021591534295164572	0.026858167391168856	Up-regulated in Tumor	SERPINB2
1.1277933734162349	5.967080295683938	109.86030250648706	1.4818025400027042e-22	6.003714251048551e-22	Up-regulated in Tumor	DCUN1D1
1.127123840777292	7.550054051951943	122.64204609419906	1.1641187715858589e-24	5.172936795342769e-24	Up-regulated in Tumor	POLD2
1.1270335456418588	6.236721033956446	21.29243219444222	5.528581165757425e-6	9.060730243880225e-6	Up-regulated in Tumor	DUSP5
1.1251587382452848	6.849303165670724	85.37304151507789	2.3860103780211323e-18	7.878317763702946e-18	Up-regulated in Tumor	TM7SF3
1.1230473193944308	8.436037754923406	57.650705810164105	2.8354048963130966e-13	7.168776283046218e-13	Up-regulated in Tumor	PDLIM1
1.1198731196116152	5.332507124680573	58.514486446035704	1.944983255301902e-13	4.97037611527198e-13	Up-regulated in Tumor	LIMD2
1.1191106148843657	6.662692090681666	33.11726022967867	1.886691503250153e-8	3.6154877716384507e-8	Up-regulated in Tumor	PCDH1
1.1184143460966856	7.328202714978468	75.45736118664041	1.4193737103765363e-16	4.258647995907031e-16	Up-regulated in Tumor	NECTIN2
1.118278953084875	8.162704472612914	133.618539517038	2.01624523851377e-26	9.695009079659014e-26	Up-regulated in Tumor	SERP1
1.118089969760519	7.737109957485188	90.91508280006069	2.5372070275944985e-19	8.8283445561973e-19	Up-regulated in Tumor	NDUFS5
1.1170945106613683	5.727672324693869	38.85493044914306	1.3043943276976484e-9	2.663152147203863e-9	Up-regulated in Tumor	HAPLN3
1.1168685442338735	5.805148570873709	113.10262449659191	4.277881200055888e-23	1.7732366020539353e-22	Up-regulated in Tumor	ATAD3A
1.116387306091165	5.916965260567208	61.46547854489612	5.401595437625873e-14	1.4263670670476945e-13	Up-regulated in Tumor	DUSP23
1.1156499226628347	8.671998518226966	44.575371049240076	9.534304319340697e-11	2.0688800486773385e-10	Up-regulated in Tumor	CDKN1A
1.1150098403020168	6.755956764039821	196.36295291423613	9.051323168649778e-36	6.474499572760722e-35	Up-regulated in Tumor	NUP50
1.115006062158574	8.226991099517203	203.3585556305635	9.60650705085768e-37	7.176469176717433e-36	Up-regulated in Tumor	ACTR3
1.1142271848113476	6.683452158238019	11.802394641035239	6.621258624039248e-4	9.372965579353633e-4	Up-regulated in Tumor	MGST1
1.113797340242856	7.561380926962582	68.7545570962958	2.380419976144554e-15	6.746470780917402e-15	Up-regulated in Tumor	DBI
1.1133435836433168	6.69237077200306	50.575637146963516	6.429459049280444e-12	1.5116148195268712e-11	Up-regulated in Tumor	AGPAT2
1.1127290329427466	5.910874904859269	177.4003731430028	4.591894339431462e-33	2.976446026112631e-32	Up-regulated in Tumor	LRRC42
1.1125931158622178	6.609978951086761	109.52989103637861	1.6826537862305828e-22	6.8004452770509e-22	Up-regulated in Tumor	RCN2
1.1120422474224638	5.2317333104747314	130.17845316582552	7.11467478343836e-26	3.3532312696520268e-25	Up-regulated in Tumor	C5orf22
1.1116109876439293	6.017222456372401	107.8509855341994	3.214672428448973e-22	1.285074047435858e-21	Up-regulated in Tumor	RTKN
1.1111298550433222	6.640465605915751	79.52694577299027	2.6218152628138347e-17	8.214004949350476e-17	Up-regulated in Tumor	MRPL28
1.1095666448383912	6.905839752592477	42.61564345457816	2.3242336193461905e-10	4.960860930862228e-10	Up-regulated in Tumor	ERMP1
1.1095447128281388	7.823993308395888	197.1308891106241	7.065825000235067e-36	5.081233405418153e-35	Up-regulated in Tumor	HNRNPAB
1.1073276664607747	8.166456863021024	135.9586711460512	8.596009009619407e-27	4.216112914123402e-26	Up-regulated in Tumor	CCT6A
1.1072010637614653	5.168950878639425	83.65293624336351	4.812934537522256e-18	1.5611135580574797e-17	Up-regulated in Tumor	FANCE
1.1067199739637823	6.316666136169582	17.74758240354501	3.207485648363219e-5	4.995396241949884e-5	Up-regulated in Tumor	ERAP2
1.1057211208357425	6.224161778316145	119.79044133422042	3.392075367689115e-24	1.468566962883295e-23	Up-regulated in Tumor	ATP13A2
1.1042285603116524	7.572726564007967	35.57979096680775	5.9574170653032506e-9	1.169633280030269e-8	Up-regulated in Tumor	EFNB1
1.1040229657019835	6.933112159122966	12.805192721122125	3.9403565906293486e-4	5.671278903500183e-4	Up-regulated in Tumor	KRT80
1.1033771699493609	5.211620750083164	27.099273223712338	3.290693246133277e-7	5.870375967445438e-7	Up-regulated in Tumor	CD53
1.1027554241679742	7.275485087521193	235.95243629724817	3.99593327737568e-41	3.4917976952462293e-40	Up-regulated in Tumor	SF3B4
1.102628629744237	6.470246074799023	98.54245290083398	1.2175765042636852e-20	4.514527928423563e-20	Up-regulated in Tumor	PITPNM1
1.1023019253559718	4.928825299185505	25.40859608261294	7.431526050760687e-7	1.2929191792573963e-6	Up-regulated in Tumor	CRACDL
1.102211492089039	6.363003426539919	253.27647910602224	2.3545609285989004e-43	2.1951460191309012e-42	Up-regulated in Tumor	WSB2
1.1015938645403607	6.545131870426012	131.34990631991815	4.6262380781368376e-26	2.1944766658204257e-25	Up-regulated in Tumor	YES1
1.101371921106231	5.972761142886404	165.16604786034452	2.884804847670449e-31	1.7336711958156312e-30	Up-regulated in Tumor	NDUFA12
1.101258962136989	5.988165858960144	29.108496025539417	1.2582637533736654e-7	2.295834293119489e-7	Up-regulated in Tumor	FAM83G
1.100641119768544	5.532345111450384	4.337383856340281	0.038004852721639795	0.04610434106994064	Up-regulated in Tumor	SMOC1
1.1001619844920685	7.5917704837351865	17.33353559157412	3.9466742360604736e-5	6.110126000780848e-5	Up-regulated in Tumor	MXRA5
1.0999738471476788	6.255019919549461	55.43761916914535	7.478048213811349e-13	1.851870824517069e-12	Up-regulated in Tumor	UNC93B1
1.099748600448109	5.631198050597253	124.08176415835158	6.801219268761352e-25	3.060927357984299e-24	Up-regulated in Tumor	POLA1
1.099006758130225	5.808098451839512	32.90623837674439	2.0835073416591077e-8	3.9850572867480806e-8	Up-regulated in Tumor	RPL22L1
1.0984640022214596	6.027510926304389	108.26164597118725	2.7432868723150425e-22	1.1015393834536755e-21	Up-regulated in Tumor	AIFM1
1.0974078615472513	5.006924722957522	58.15661528787964	2.2734808153207595e-13	5.77878787114393e-13	Up-regulated in Tumor	TPRN
1.0968886229376074	5.758024303222907	95.88748913054022	3.482591461930724e-20	1.2578099547268116e-19	Up-regulated in Tumor	POMK
1.0965394558214576	6.465384142332119	135.19688679812725	1.1340267024966174e-26	5.525218707824087e-26	Up-regulated in Tumor	SSBP1
1.0954304256350171	8.26728274431549	5.486798249217582	0.0197165708913749	0.02461297953899356	Up-regulated in Tumor	COL17A1
1.0948882266119808	6.203944220722195	54.04572576930422	1.3803644749295472e-12	3.351602899025392e-12	Up-regulated in Tumor	CASP4
1.0948682156433824	5.952441840052981	177.4479214577246	4.5194565237340474e-33	2.9318432649552414e-32	Up-regulated in Tumor	NABP2
1.094711330388276	5.403308314828757	31.425277164510373	4.188987062847076e-8	7.865175941694057e-8	Up-regulated in Tumor	CASP1
1.0932666928327242	9.80942058248916	57.61101275586139	2.885006008099505e-13	7.287344863583844e-13	Up-regulated in Tumor	LGALS3BP
1.0931053222355547	5.938323386072001	162.4716531915901	7.276662215313626e-31	4.308956826841028e-30	Up-regulated in Tumor	SNRPA1
1.0922079460781033	5.940220167124017	92.20496383848062	1.512369791129521e-19	5.308069918237046e-19	Up-regulated in Tumor	NSDHL
1.0915658874942946	1.9418105414611753	4.477192987258726	0.035050938624192646	0.04266818326797427	Up-regulated in Tumor	BIRC7
1.0905410293808728	6.130141558204822	49.283680481935775	1.1445198141102663e-11	2.6439421713213157e-11	Up-regulated in Tumor	KCTD1
1.090108489498646	8.069809751882458	61.72349351360571	4.831511354697502e-14	1.2808496648087867e-13	Up-regulated in Tumor	SNRPD2
1.0898001344486483	6.105372331754615	85.08423444278962	2.6837959673424242e-18	8.825517821004401e-18	Up-regulated in Tumor	MRPL27
1.089734938853099	8.055837234326619	44.64066265236178	9.256242668872715e-11	2.0107016794543982e-10	Up-regulated in Tumor	ATP1A1
1.088091910578101	5.849192725466251	75.47703236007588	1.4077753776200054e-16	4.225417147160232e-16	Up-regulated in Tumor	TMTC3
1.0871590054309772	5.921746663141977	19.22302454193495	1.5373313568427866e-5	2.4451494209681707e-5	Up-regulated in Tumor	FAM110C
1.0867181678038087	7.8819787502595995	127.85422086632417	1.6765380795522302e-25	7.770331018933874e-25	Up-regulated in Tumor	ATP5MC3
1.0866180241824204	5.310480523754569	90.94187393902446	2.510047253197081e-19	8.737602044613268e-19	Up-regulated in Tumor	RSRC1
1.0859254075716083	5.709610459248994	16.610307294862626	5.6758909921535696e-5	8.698943285850834e-5	Up-regulated in Tumor	GATM
1.08520050547033	4.20283967249243	7.3596409121596515	0.006997771047189793	0.009066033558973409	Up-regulated in Tumor	CST6
1.0849051631414413	5.4853453567339585	42.981094108268614	1.9676178705464774e-10	4.219754642511854e-10	Up-regulated in Tumor	MRPL54
1.0839461369338577	5.818777329393054	187.4668400389884	1.6362681294747173e-34	1.1170570346743362e-33	Up-regulated in Tumor	MRPS23
1.0838894960897298	5.609046309842369	104.04857119759606	1.4054895554634867e-21	5.456566799621212e-21	Up-regulated in Tumor	NIPAL3
1.083204065536284	5.06337654126867	14.964885841408819	1.3045672884016385e-4	1.9473346984580692e-4	Up-regulated in Tumor	RAB38
1.0827933834689922	6.666952526576439	54.19388492369796	1.293031100952701e-12	3.14901186773145e-12	Up-regulated in Tumor	UQCRQ
1.081540206626974	6.134115069188491	160.06328413072828	1.6707453304365493e-30	9.743603539623829e-30	Up-regulated in Tumor	MRPS35
1.081312138547369	9.25241268735938	30.605920544816833	6.174353084125661e-8	1.1480859438460483e-7	Up-regulated in Tumor	S100A10
1.0806419951782527	4.670971458997877	32.66833129815032	2.3303259799182564e-8	4.441411199169834e-8	Up-regulated in Tumor	PFKFB4
1.0805474062124367	4.744882072413866	8.412423078416785	0.003960520252622447	0.005254043197431025	Up-regulated in Tumor	ADGRF4
1.0795745819840827	6.04038014391483	37.55624885536967	2.377665306642681e-9	4.790296279559519e-9	Up-regulated in Tumor	EBP
1.0792202503207118	7.028516972785185	153.04968458314556	1.9234440550057892e-29	1.0634198561293976e-28	Up-regulated in Tumor	TMCO1
1.078435443617784	5.259100056712208	129.8971193339107	7.8907173974843e-26	3.706023749207763e-25	Up-regulated in Tumor	MTFR1
1.0782947920201762	6.965694295165441	149.01624439398424	7.964765935409437e-29	4.291946870394298e-28	Up-regulated in Tumor	CACYBP
1.0781033585110207	5.697661415271528	13.080200851741715	3.419895223530016e-4	4.954832961425545e-4	Up-regulated in Tumor	PTGS1
1.0778664485296925	5.535225357888876	4.970267328185108	0.026416372823290242	0.03254435932489789	Up-regulated in Tumor	PEG10
1.0774419788284229	6.7874565422266775	16.424416526647953	6.232974909801968e-5	9.516648318082603e-5	Up-regulated in Tumor	CX3CL1
1.0772133494108374	3.389645679932514	4.883412796329881	0.027758230636284447	0.034140258404304194	Up-regulated in Tumor	GPAT2
1.0763449437229695	6.805147176054212	99.55713032103567	8.16219805986354e-21	3.0501639814090147e-20	Up-regulated in Tumor	TGIF1
1.076312626644299	5.55701841896069	16.03397825941285	7.589929089004525e-5	1.1521013488530247e-4	Up-regulated in Tumor	SLC4A11
1.0746232005557925	4.953016472464854	14.67799841414749	1.509553357040838e-4	2.2446136469759186e-4	Up-regulated in Tumor	BMP2
1.0742727536019372	5.542749681499087	6.193969636698094	0.013279590813140032	0.016808476752679435	Up-regulated in Tumor	EDN2
1.0732038908957255	7.64464323212398	118.44803302404128	5.624949871550669e-24	2.4274676888277662e-23	Up-regulated in Tumor	AKR1A1
1.073060197230836	5.315134977760994	106.67015189019592	5.075886481304128e-22	2.0082423117171447e-21	Up-regulated in Tumor	PDRG1
1.0717263859048147	6.447445709576156	72.63907985947463	4.617909981694165e-16	1.3553582564282476e-15	Up-regulated in Tumor	MRPL24
1.0703468443293047	7.486165304316886	220.41596461266963	4.554172655856827e-39	3.699635937416154e-38	Up-regulated in Tumor	SRP9
1.068301699375888	4.710620912987051	16.11609212214253	7.281676133670688e-5	1.1065574015502946e-4	Up-regulated in Tumor	SLC15A2
1.0675716165362847	5.25028075754247	120.52437980620029	2.5742227374787363e-24	1.1204869352202812e-23	Up-regulated in Tumor	TRMT6
1.0673617646050009	5.643829682701103	22.101968977706328	3.7153592481150017e-6	6.165314884523416e-6	Up-regulated in Tumor	DTX4
1.0672126959015191	5.967912496504612	104.22685071040014	1.3111867342148261e-21	5.095347294547326e-21	Up-regulated in Tumor	TMEM164
1.0664401378955415	6.71602766269482	89.82480565599467	3.93386084625187e-19	1.359444088082679e-18	Up-regulated in Tumor	PEDS1
1.0660510294042043	6.9146575569224416	159.96809388820077	1.7266858305543657e-30	1.0062582241074938e-29	Up-regulated in Tumor	UBE2A
1.065936189177103	8.14636677516783	198.7997071832955	4.1301877266312645e-36	2.996795995903098e-35	Up-regulated in Tumor	HDAC1
1.0654995686381452	7.665592425972196	40.50732504814425	6.097949671508804e-10	1.2661116669613579e-9	Up-regulated in Tumor	CELSR2
1.0646610343801133	5.421973140252768	18.59113417496338	2.1050684139007263e-5	3.320700232154483e-5	Up-regulated in Tumor	HBEGF
1.0639823470253809	8.776616770127855	117.86947984166157	6.998169433555104e-24	3.0104419122632204e-23	Up-regulated in Tumor	HMGN2
1.0630413233281786	7.713178715707478	68.19474871919512	3.0190934485480756e-15	8.52667097994902e-15	Up-regulated in Tumor	PDIA6
1.0620344382166418	2.703581427226797	6.252642612829042	0.01285431662225013	0.0162982652953173	Up-regulated in Tumor	ZMYND10
1.061546834418136	6.869376515137812	123.85587956710323	7.39877208865556e-25	3.322459710700161e-24	Up-regulated in Tumor	DYNLT1
1.061127277273056	3.769925510414915	14.531911556782452	1.626174358447444e-4	2.413581957277027e-4	Up-regulated in Tumor	PRODH
1.060167056935238	5.483792446324487	65.445358169575	9.750137655424468e-15	2.6724436306814507e-14	Up-regulated in Tumor	XXYLT1
1.059782326687788	6.219404138719218	59.23237301037269	1.4228405288590648e-13	3.6661842508026207e-13	Up-regulated in Tumor	SH3BP4
1.0597775804043081	6.63333969772693	113.17732259135029	4.157611901830058e-23	1.7251528235365687e-22	Up-regulated in Tumor	UBL4A
1.0594728515519023	4.721652017133001	53.985561949493224	1.4175013435532489e-12	3.4376427722594992e-12	Up-regulated in Tumor	GSTZ1
1.0576902592068722	6.533532686164414	116.53084687582461	1.1612983551111406e-23	4.945613595554978e-23	Up-regulated in Tumor	SEC23B
1.0562303626036467	6.080833149371652	56.680756732497485	4.334041210978103e-13	1.0849196379168784e-12	Up-regulated in Tumor	RHBDF2
1.0561686813078948	5.0447342832918505	65.92941483403662	7.927001462718024e-15	2.1860782266513065e-14	Up-regulated in Tumor	C21orf91
1.0560039545297601	4.962807969466453	31.882470216472854	3.3752553830238895e-8	6.38030618825587e-8	Up-regulated in Tumor	RAB15
1.0558900174395012	6.710602203087608	171.69916676432914	3.123242148221277e-32	1.9524490552260313e-31	Up-regulated in Tumor	TOR1AIP2
1.0558423956030247	5.189657511962053	88.4770614656815	6.775531293419692e-19	2.3108278246713658e-18	Up-regulated in Tumor	YDJC
1.055337178488234	6.9820665203261445	16.356814609812556	6.449008726334499e-5	9.837202780706125e-5	Up-regulated in Tumor	BIRC2
1.054395472492849	6.681306414692625	40.6085588333859	5.821134784149105e-10	1.2105025073392647e-9	Up-regulated in Tumor	IMPA2
1.0542465998588664	6.7435607690905695	117.86614347487162	7.006995988540786e-24	3.012635562519956e-23	Up-regulated in Tumor	UBE2M
1.053728549603466	3.919679378820346	12.517912275798084	4.570198545736561e-4	6.548646489131115e-4	Up-regulated in Tumor	CCNJL
1.05332908313576	5.501797863176524	151.5486127312347	3.259459627608775e-29	1.7861838759296087e-28	Up-regulated in Tumor	POP4
1.0530997782312943	4.960588518766454	53.94577199583216	1.4426129428585555e-12	3.4953958084909187e-12	Up-regulated in Tumor	ENTPD7
1.0529573884104015	5.807047121563771	88.40920349440181	6.963893710366199e-19	2.3720671243527176e-18	Up-regulated in Tumor	RFXANK
1.052773148477103	4.8628219025890465	15.7261625395929	8.867743413594312e-5	1.3407775909480513e-4	Up-regulated in Tumor	LYPD5
1.0527384245832636	7.790905134338638	39.612879917410424	9.198655633607612e-10	1.8933723831538154e-9	Up-regulated in Tumor	MARCKSL1
1.0522092991035161	5.407940120822961	64.7504973519021	1.3129949503777578e-14	3.584241196860323e-14	Up-regulated in Tumor	ADAM17
1.051971240956306	7.310723325526123	121.07269323393902	2.0953476434136008e-24	9.184758677718078e-24	Up-regulated in Tumor	KEAP1
1.051160322634047	7.290626955290193	123.67436251857141	7.917023585264054e-25	3.5433721838144715e-24	Up-regulated in Tumor	NDUFB4
1.0498633547552232	8.0231832180812	153.89800435667348	1.4286685249177137e-29	7.942178601726189e-29	Up-regulated in Tumor	DIAPH1
1.049801982140196	5.604651895692659	129.83842597041607	8.063061660369633e-26	3.784769303180473e-25	Up-regulated in Tumor	SRPK1
1.0477881938871385	6.687265667079601	60.96518485617321	6.707191411412463e-14	1.7619183678403295e-13	Up-regulated in Tumor	HS6ST1
1.0468399134885635	5.866793596197566	10.836214302361618	0.0010960372611293753	0.0015258817054269274	Up-regulated in Tumor	ANGPTL4
1.0466016821093789	7.780715628772285	98.43080208471447	1.2724279025806425e-20	4.713581455801711e-20	Up-regulated in Tumor	PSMD8
1.046087538208063	4.580267086051986	21.368924407628267	5.324479524233645e-6	8.740407797396538e-6	Up-regulated in Tumor	ADSS1
1.0456161790516794	6.241201054424214	100.87323903675562	4.865471790110816e-21	1.8343100969900058e-20	Up-regulated in Tumor	ITPA
1.0436320110724493	5.576091243101993	130.58714371341108	6.121925150599394e-26	2.8903925813256366e-25	Up-regulated in Tumor	SMUG1
1.0434409299695577	5.93160470486416	110.10563846086444	1.3484243477046718e-22	5.477042212309981e-22	Up-regulated in Tumor	PIK3CB
1.0431318656518784	6.052899647724256	39.3477626650065	1.0392978169014953e-9	2.1321432116788798e-9	Up-regulated in Tumor	FUCA1
1.0421540808903489	6.258290425880556	246.2977845336163	1.8292245558563244e-42	1.6669246995475389e-41	Up-regulated in Tumor	ISG20L2
1.0418683614233133	6.690684336672166	69.18183761963441	1.985945528360459e-15	5.646288324213011e-15	Up-regulated in Tumor	MANF
1.041050300157885	7.26409973931871	148.39969157284318	9.907147842002969e-29	5.317362284655379e-28	Up-regulated in Tumor	PSMB5
1.041043456424846	5.851142323857798	46.524885140076684	3.949525651318881e-11	8.806625059202902e-11	Up-regulated in Tumor	NAA38
1.040688002312273	5.386450465578413	99.9339681781152	7.037280367997173e-21	2.639551610882652e-20	Up-regulated in Tumor	AEN
1.040356833453177	6.56450131852527	65.24480791468385	1.062408094419116e-14	2.909025957720093e-14	Up-regulated in Tumor	RB1
1.0398171486591754	7.283272539397224	74.97687678899227	1.7345626882484598e-16	5.185085136506028e-16	Up-regulated in Tumor	UBL5
1.039770974467508	9.383574436096847	78.56038253155471	3.909708189979866e-17	1.2108111609044927e-16	Up-regulated in Tumor	MYL12B
1.0397237026467951	7.183265900746969	85.31906376607289	2.4390229865267313e-18	8.050070559451029e-18	Up-regulated in Tumor	LGMN
1.039371614799033	9.863413336834343	110.27510831846715	1.2634072002290518e-22	5.142054581798301e-22	Up-regulated in Tumor	HSPA5
1.0391657611220855	6.3877810367215515	235.89808379103883	4.061790905220304e-41	3.5455135946971617e-40	Up-regulated in Tumor	MRPS16
1.0389404449346389	4.779865812175248	35.432759018883225	6.380221683462655e-9	1.2505172615768341e-8	Up-regulated in Tumor	WDR54
1.0386938891625173	7.471061760567049	25.234620787036672	8.083819849078532e-7	1.4027805032224512e-6	Up-regulated in Tumor	SPTBN2
1.0385576739495805	7.522902238195624	21.888279233218995	4.125768068819515e-6	6.8239376509654465e-6	Up-regulated in Tumor	PHGDH
1.0381699442158963	6.809246174582995	113.48825855912516	3.692440925705009e-23	1.5360782296692532e-22	Up-regulated in Tumor	BUD23
1.0381436546938947	5.806616066693515	64.43046296826394	1.5061641605251244e-14	4.1018614924274195e-14	Up-regulated in Tumor	TNFAIP8
1.038122898130066	5.136403763536399	54.02065797026673	1.395717410043032e-12	3.3878630106239723e-12	Up-regulated in Tumor	MBNL3
1.037812796547608	5.274117502786601	113.59267897361585	3.5482669422471457e-23	1.4791460388954966e-22	Up-regulated in Tumor	GSKIP
1.037251088191808	6.532668399311263	37.43761836520973	2.5120155483672253e-9	5.04964478424578e-9	Up-regulated in Tumor	AJUBA
1.0351034178124252	7.884358563767929	121.64878065811016	1.688313204504821e-24	7.44091364886176e-24	Up-regulated in Tumor	SMC1A
1.0346231289183894	7.157859621510786	38.04454557705411	1.8966509713861273e-9	3.8403381266818805e-9	Up-regulated in Tumor	CPD
1.0327988419077194	5.690777807613814	109.34535787134246	1.8065250356394485e-22	7.293777154382448e-22	Up-regulated in Tumor	BCL2L11
1.0326888098985771	7.301534292508529	271.65532333700384	1.1905002725283256e-45	1.2134695716073716e-44	Up-regulated in Tumor	EFTUD2
1.0321720131563972	6.325409337340978	160.44459566241818	1.4643415650089342e-30	8.5770093260632e-30	Up-regulated in Tumor	BROX
1.0320476641826004	6.132890150138301	72.99290386870311	3.98035961938499e-16	1.173349628135991e-15	Up-regulated in Tumor	NDUFB1
1.0306990264958193	6.0980519458726175	102.79641391144087	2.291003787398247e-21	8.809792394643213e-21	Up-regulated in Tumor	TXNL4A
1.0301072814847765	7.631693158135714	11.402694034347165	8.152247684318451e-4	0.0011461926949442693	Up-regulated in Tumor	FGFR3
1.0296140234563294	6.429498325383707	12.334778228806877	5.024118638790625e-4	7.174902995997284e-4	Up-regulated in Tumor	ACKR3
1.029497452908297	7.593196408377633	178.27573690253692	3.427357141028742e-33	2.2323390629279067e-32	Up-regulated in Tumor	MDH1
1.0291464571828792	6.702047798009099	143.57697744506535	5.513543017025128e-28	2.8549627294435686e-27	Up-regulated in Tumor	TPGS2
1.0291325451237565	3.679414592597647	4.689070525700643	0.031025454850803314	0.037922085522311084	Up-regulated in Tumor	TF
1.0290362014245595	6.374379955893802	36.59464221091993	3.714609236538813e-9	7.379008714412197e-9	Up-regulated in Tumor	CDC42BPG
1.0284831814994946	7.325409993953887	148.59187661785086	9.255362804803212e-29	4.977451600214529e-28	Up-regulated in Tumor	EIF2S2
1.0267553837202976	7.153180156840567	157.81514700240936	3.642803425691438e-30	2.08976437827281e-29	Up-regulated in Tumor	CSK
1.026468179445885	7.4803939989048525	148.0129002309295	1.1362307562111329e-28	6.065970696102665e-28	Up-regulated in Tumor	PAK2
1.026283788517487	5.928234396347504	97.52459667562623	1.820287273391246e-20	6.678793477449588e-20	Up-regulated in Tumor	VPS37B
1.025592259516735	5.007292734159282	91.43327480670268	2.0606498948668318e-19	7.19802640458453e-19	Up-regulated in Tumor	LYAR
1.0253701271235598	7.392076536303868	69.67239427187816	1.6133727501828808e-15	4.5983398941213775e-15	Up-regulated in Tumor	CHMP2A
1.0251342858463095	5.51845968111681	46.91933823591095	3.306502808424642e-11	7.424017277915662e-11	Up-regulated in Tumor	RGS14
1.0249414110446486	5.419678975810903	66.41478835425103	6.442823709938955e-15	1.788984680434097e-14	Up-regulated in Tumor	C1GALT1
1.024257402226925	5.810947466500587	36.63707795142998	3.6420822471140593e-9	7.240273193168456e-9	Up-regulated in Tumor	DIPK2A
1.0231086253571182	4.864126532390648	51.24703271798929	4.7685388525802024e-12	1.1295525781587415e-11	Up-regulated in Tumor	NDUFAF8
1.0230050907992108	6.665500590246752	32.83130928220506	2.158262303932185e-8	4.120272603373607e-8	Up-regulated in Tumor	UNC5B
1.0218711272193297	7.062175552618054	18.17376953553948	2.592151759837521e-5	4.0597486290964315e-5	Up-regulated in Tumor	PFN2
1.0218631516663588	8.757429554297554	75.85444134513955	1.2028194379966523e-16	3.627757282584679e-16	Up-regulated in Tumor	COX4I1
1.021744958588207	6.8478566133328505	43.72619807457509	1.4018376118818312e-10	3.024033471267905e-10	Up-regulated in Tumor	SLC39A6
1.0192851578600446	7.054277254929161	80.30583270666597	1.901326495420475e-17	5.996262997457549e-17	Up-regulated in Tumor	COX7A2
1.0185596317354904	8.715871389224557	82.20045027736329	8.724248350725153e-18	2.7961181371495407e-17	Up-regulated in Tumor	HSPD1
1.0183799074501485	5.49948191762467	102.76288793588076	2.32121660480372e-21	8.913251219300937e-21	Up-regulated in Tumor	COMMD9
1.0182046323415226	6.090185859620829	37.08312978129157	2.9607983477970884e-9	5.92379530822868e-9	Up-regulated in Tumor	B4GALT4
1.0173989131550851	7.593790335751876	147.78747623958176	1.230766214800552e-28	6.56219215978421e-28	Up-regulated in Tumor	CDK16
1.0169780675417148	5.280872887004547	76.84334879764745	7.969952820337049e-17	2.4254943014602547e-16	Up-regulated in Tumor	MRPS33
1.0166858739231803	6.208508386642379	27.647147591774292	2.5300525283594465e-7	4.542517678082942e-7	Up-regulated in Tumor	ARL4C
1.0159648420048548	7.068570305355793	133.1170297312333	2.4217439126288232e-26	1.1596537941812073e-25	Up-regulated in Tumor	NCBP2
1.0157110565321763	7.580106032515778	139.50555499482613	2.37999533429577e-27	1.1992913705988148e-26	Up-regulated in Tumor	TFG
1.014811608169289	5.809975358212406	20.226944949326533	9.348926673115053e-6	1.5086319484685361e-5	Up-regulated in Tumor	ESPN
1.013455138121291	9.8415040606493	5.026292355054469	0.025586906261845274	0.031585058539171554	Up-regulated in Tumor	PKP1
1.0133799485865211	5.80159014172171	65.05190248682919	1.1539030328329817e-14	3.153143412572343e-14	Up-regulated in Tumor	POLR2J
1.0133499796284526	6.442368340887259	66.23371660932867	6.960657098339907e-15	1.9287964115831835e-14	Up-regulated in Tumor	NR2F6
1.0125835483603374	7.04007341265558	151.91432537080163	2.865979848744261e-29	1.574827676233845e-28	Up-regulated in Tumor	SUMO1
1.0115730455054128	7.619871985887471	130.11715389411458	7.276948756181578e-26	3.4237239113047553e-25	Up-regulated in Tumor	PSMC3
1.011406920538696	7.940426795811273	51.81641997065041	3.702613662398425e-12	8.805009188928058e-12	Up-regulated in Tumor	HIF1A
1.0090482408366224	8.654908575132684	35.42638043984176	6.399232953312574e-9	1.253939393009104e-8	Up-regulated in Tumor	TNFAIP2
1.0086832031053983	7.528352281365563	154.21711947029166	1.277634388433197e-29	7.11724242708858e-29	Up-regulated in Tumor	ANP32A
1.0073213865776998	8.229192743119652	9.46407109371979	0.0022592298664883296	0.0030634717347467148	Up-regulated in Tumor	PITX1
1.0063764391114196	8.96627133494445	196.63387103813795	8.293783132875275e-36	5.940527027505019e-35	Up-regulated in Tumor	SERBP1
1.0059218271378827	6.030235287860333	39.574271048430475	9.363587445518153e-10	1.9253593823994717e-9	Up-regulated in Tumor	PVR
1.0058077579506286	7.562039800189339	44.630422537927224	9.299307067982415e-11	2.0189712336959942e-10	Up-regulated in Tumor	SEMA3F
1.0053341712512265	5.005196318629224	45.042857728871624	7.714495035153729e-11	1.6866719872639328e-10	Up-regulated in Tumor	SGMS2
1.0041268531926408	6.970088285435669	85.98786429713223	1.85804350631257e-18	6.1957779131701754e-18	Up-regulated in Tumor	CYB561
1.0034452319541047	5.893392111163449	143.7271750829782	5.225188736477273e-28	2.707384651086269e-27	Up-regulated in Tumor	GLRX5
1.0030481909468552	4.69979743819156	26.174414160885952	5.134950033765731e-7	9.054494136764485e-7	Up-regulated in Tumor	N4BP3
1.0022250643455421	5.205615988010772	12.736326903591804	4.0828251887856527e-4	5.870059765377877e-4	Up-regulated in Tumor	ABCA3
1.0015833949507886	6.789665829018733	185.1193146534239	3.5407685742433644e-34	2.3869918586829954e-33	Up-regulated in Tumor	EIF2S1
