# Supplementary material for: Pharmacological assessment of Coffea arabica compounds as potential therapeutics for cervical cancer
Source: Bioinform Adv. 2025 Jun 5;5(1):vbaf132. doi: 10.1093/bioadv/vbaf132 (PMC12212767; doi:10.1093/bioadv/vbaf132)
Supplement: vbaf132_Supplementary_Data [file vbaf132_supplementary_data.zip › Supplementary_file_2.csv]

	ID	Description	GeneNum	GeneDenom	BgNum	BgDenom	pvalue	p.adjust	qvalue	geneID	Count	format_genes	GeneRatioValue	BgRatioValue	Fold Enrichment
REACTOME DEGRADATION OF THE EXTRACELLULAR MATRIX	REACTOME DEGRADATION OF THE EXTRACELLULAR MATRIX	REACTOME DEGRADATION OF THE EXTRACELLULAR MATRIX	10	43	140	12087	4.35139358989714e-11	1.81017973339721e-08	1.27793559113821e-08	MMP3/CASP3/MMP13/ADAM17/MMP12/CTSS/MMP9/MMP1/MMP7/CTSV	10	"MMP3", "CASP3", "MMP13", "ADAM17", "MMP12", "CTSS", "MMP9", "MMP1", "MMP7", "CTSV"	0.232558139534884	0.0115826921485894	20.078073089701
REACTOME ACTIVATION OF MATRIX METALLOPROTEINASES	REACTOME ACTIVATION OF MATRIX METALLOPROTEINASES	REACTOME ACTIVATION OF MATRIX METALLOPROTEINASES	6	43	33	12087	1.45404710435318e-09	3.02441797705462e-07	2.1351533795502e-07	MMP3/MMP13/MMP9/MMP1/MMP7/CTSV	6	"MMP3", "MMP13", "MMP9", "MMP1", "MMP7", "CTSV"	0.13953488372093	0.00273020600645321	51.107822410148
REACTOME COLLAGEN DEGRADATION	REACTOME COLLAGEN DEGRADATION	REACTOME COLLAGEN DEGRADATION	7	43	64	12087	2.31039770454969e-09	3.20375148364223e-07	2.26175775287496e-07	MMP3/MMP13/ADAM17/MMP12/MMP9/MMP1/MMP7	7	"MMP3", "MMP13", "ADAM17", "MMP12", "MMP9", "MMP1", "MMP7"	0.162790697674419	0.00529494498221229	30.7445494186047
HALLMARK COMPLEMENT	HALLMARK COMPLEMENT	HALLMARK COMPLEMENT	9	43	200	12087	2.69281855196126e-08	2.80053129403971e-06	1.9770957263084e-06	CA2/LCK/CASP3/MMP13/CASP1/MMP12/CTSS/CTSV/PLAT	9	"CA2", "LCK", "CASP3", "MMP13", "CASP1", "MMP12", "CTSS", "CTSV", "PLAT"	0.209302325581395	0.0165467030694134	12.6491860465116
REACTOME METABOLISM OF NUCLEOTIDES	REACTOME METABOLISM OF NUCLEOTIDES	REACTOME METABOLISM OF NUCLEOTIDES	7	43	97	12087	4.38242399762096e-08	3.64617676602064e-06	2.57409746386579e-06	GART/ADK/DTYMK/HPRT1/UMPS/TYMP/TK1	7	"GART", "ADK", "DTYMK", "HPRT1", "UMPS", "TYMP", "TK1"	0.162790697674419	0.00802515098866551	20.2850635339247
REACTOME ASSEMBLY OF COLLAGEN FIBRILS AND OTHER MULTIMERIC STRUCTURES	REACTOME ASSEMBLY OF COLLAGEN FIBRILS AND OTHER MULTIMERIC STRUCTURES	REACTOME ASSEMBLY OF COLLAGEN FIBRILS AND OTHER MULTIMERIC STRUCTURES	6	43	61	12087	6.77194618615487e-08	4.34859582771794e-06	3.06998541481099e-06	MMP3/MMP13/CTSS/MMP9/MMP7/CTSV	6	"MMP3", "MMP13", "CTSS", "MMP9", "MMP7", "CTSV"	0.13953488372093	0.00504674443617109	27.6484940907358
REACTOME EXTRACELLULAR MATRIX ORGANIZATION	REACTOME EXTRACELLULAR MATRIX ORGANIZATION	REACTOME EXTRACELLULAR MATRIX ORGANIZATION	10	43	301	12087	7.31734874856383e-08	4.34859582771794e-06	3.06998541481099e-06	MMP3/CASP3/MMP13/ADAM17/MMP12/CTSS/MMP9/MMP1/MMP7/CTSV	10	"MMP3", "CASP3", "MMP13", "ADAM17", "MMP12", "CTSS", "MMP9", "MMP1", "MMP7", "CTSV"	0.232558139534884	0.0249027881194672	9.33863864637256
HALLMARK COAGULATION	HALLMARK COAGULATION	HALLMARK COAGULATION	7	43	138	12087	4.96433825007582e-07	2.58145589003942e-05	1.82243469969889e-05	MMP3/MMP9/PLAU/MMP1/MMP7/CTSV/PLAT	7	"MMP3", "MMP9", "PLAU", "MMP1", "MMP7", "CTSV", "PLAT"	0.162790697674419	0.0114172251178953	14.2583417593529
REACTOME COLLAGEN FORMATION	REACTOME COLLAGEN FORMATION	REACTOME COLLAGEN FORMATION	6	43	90	12087	7.0355539716089e-07	3.25198939132145e-05	2.29581234863027e-05	MMP3/MMP13/CTSS/MMP9/MMP7/CTSV	6	"MMP3", "MMP13", "CTSS", "MMP9", "MMP7", "CTSV"	0.13953488372093	0.00744601638123604	18.7395348837209
REACTOME NUCLEOTIDE SALVAGE	REACTOME NUCLEOTIDE SALVAGE	REACTOME NUCLEOTIDE SALVAGE	4	43	23	12087	1.17048250708448e-06	4.86920722947145e-05	3.43752231027969e-05	ADK/HPRT1/TYMP/TK1	4	"ADK", "HPRT1", "TYMP", "TK1"	0.0930232558139535	0.00190287085298254	48.8857431749242
HALLMARK XENOBIOTIC METABOLISM	HALLMARK XENOBIOTIC METABOLISM	HALLMARK XENOBIOTIC METABOLISM	7	43	200	12087	5.947297579215e-06	0.000224915981177585	0.000158784308574257	ADH1C/CA2/NQO1/GART/AKR1C3/CBR1/HPRT1	7	"ADH1C", "CA2", "NQO1", "GART", "AKR1C3", "CBR1", "HPRT1"	0.162790697674419	0.0165467030694134	9.83825581395349
KEGG DRUG METABOLISM OTHER ENZYMES	KEGG DRUG METABOLISM OTHER ENZYMES	KEGG DRUG METABOLISM OTHER ENZYMES	4	43	51	12087	3.07286809000913e-05	0.00106526093786983	0.000752044032554867	HPRT1/UMPS/TYMP/TK1	4	"HPRT1", "UMPS", "TYMP", "TK1"	0.0930232558139535	0.00421940928270042	22.046511627907
HALLMARK KRAS SIGNALING UP	HALLMARK KRAS SIGNALING UP	HALLMARK KRAS SIGNALING UP	6	43	200	12087	6.9698128465563e-05	0.00223034011089801	0.00157455691027466	CA2/ADAM17/CTSS/MMP9/PLAU/PLAT	6	"CA2", "ADAM17", "CTSS", "MMP9", "PLAU", "PLAT"	0.13953488372093	0.0165467030694134	8.43279069767442
REACTOME CYCLIN A B1 B2 ASSOCIATED EVENTS DURING G2 M TRANSITION	REACTOME CYCLIN A B1 B2 ASSOCIATED EVENTS DURING G2 M TRANSITION	REACTOME CYCLIN A B1 B2 ASSOCIATED EVENTS DURING G2 M TRANSITION	3	43	25	12087	9.1339191442332e-05	0.0027140788314293	0.00191606273777524	CCNA2/CDK2/PLK1	3	"CCNA2", "CDK2", "PLK1"	0.0697674418604651	0.00206833788367668	33.7311627906977
KEGG PATHWAYS IN CANCER	KEGG PATHWAYS IN CANCER	KEGG PATHWAYS IN CANCER	7	43	325	12087	0.000133464396325791	0.00370141259143527	0.00261309239122075	MET/GSTP1/CDK2/CASP3/MMP9/STAT1/MMP1	7	"MET", "GSTP1", "CDK2", "CASP3", "MMP9", "STAT1", "MMP1"	0.162790697674419	0.0268883924877968	6.05431127012522
REACTOME SIGNALING BY INTERLEUKINS	REACTOME SIGNALING BY INTERLEUKINS	REACTOME SIGNALING BY INTERLEUKINS	8	43	463	12087	0.000194042171567225	0.00504509646074785	0.00356169512284577	LCK/MMP3/CASP3/SYK/CASP1/MMP9/STAT1/MMP1	8	"LCK", "MMP3", "CASP3", "SYK", "CASP1", "MMP9", "STAT1", "MMP1"	0.186046511627907	0.0383056176056921	4.85689888994927
REACTOME APC C MEDIATED DEGRADATION OF CELL CYCLE PROTEINS	REACTOME APC C MEDIATED DEGRADATION OF CELL CYCLE PROTEINS	REACTOME APC C MEDIATED DEGRADATION OF CELL CYCLE PROTEINS	4	43	88	12087	0.000260647278074133	0.00637819221640232	0.00450282294629618	CCNA2/CDK2/AURKA/PLK1	4	"CCNA2", "CDK2", "AURKA", "PLK1"	0.0930232558139535	0.0072805493505419	12.776955602537
KEGG PYRIMIDINE METABOLISM	KEGG PYRIMIDINE METABOLISM	KEGG PYRIMIDINE METABOLISM	4	43	98	12087	0.000393496274251671	0.00909413611603862	0.00642020236936937	DTYMK/UMPS/TYMP/TK1	4	"DTYMK", "UMPS", "TYMP", "TK1"	0.0930232558139535	0.00810788450401258	11.4731846226863
KEGG BLADDER CANCER	KEGG BLADDER CANCER	KEGG BLADDER CANCER	3	43	42	12087	0.000437094502594468	0.00957006910943678	0.0067561975747289	MMP9/MMP1/TYMP	3	"MMP9", "MMP1", "TYMP"	0.0697674418604651	0.00347480764457682	20.078073089701
REACTOME SIGNALING BY SCF KIT	REACTOME SIGNALING BY SCF KIT	REACTOME SIGNALING BY SCF KIT	3	43	43	12087	0.00046871472291019	0.00974926623653195	0.006882705667997	LCK/MMP9/STAT1	3	"LCK", "MMP9", "STAT1"	0.0697674418604651	0.00355754115992389	19.6111411573824
REACTOME INTERLEUKIN 2 FAMILY SIGNALING	REACTOME INTERLEUKIN 2 FAMILY SIGNALING	REACTOME INTERLEUKIN 2 FAMILY SIGNALING	3	43	44	12087	0.000501767254604561	0.00993977037692844	0.00701719619221416	LCK/SYK/STAT1	3	"LCK", "SYK", "STAT1"	0.0697674418604651	0.00364027467527095	19.1654334038055
REACTOME INTERLEUKIN 4 AND INTERLEUKIN 13 SIGNALING	REACTOME INTERLEUKIN 4 AND INTERLEUKIN 13 SIGNALING	REACTOME INTERLEUKIN 4 AND INTERLEUKIN 13 SIGNALING	4	43	111	12087	0.000630928570004494	0.0110309588554287	0.00778754433366547	MMP3/MMP9/STAT1/MMP1	4	"MMP3", "MMP9", "STAT1", "MMP1"	0.0930232558139535	0.00918342020352445	10.1294783155248
REACTOME ENDOSOMAL VACUOLAR PATHWAY	REACTOME ENDOSOMAL VACUOLAR PATHWAY	REACTOME ENDOSOMAL VACUOLAR PATHWAY	2	43	11	12087	0.000666249285266446	0.0110309588554287	0.00778754433366547	CTSS/CTSV	2	"CTSS", "CTSV"	0.0465116279069767	0.000910068668817738	51.107822410148
REACTOME PYRIMIDINE SALVAGE	REACTOME PYRIMIDINE SALVAGE	REACTOME PYRIMIDINE SALVAGE	2	43	11	12087	0.000666249285266446	0.0110309588554287	0.00778754433366547	TYMP/TK1	2	"TYMP", "TK1"	0.0465116279069767	0.000910068668817738	51.107822410148
HALLMARK G2M CHECKPOINT	HALLMARK G2M CHECKPOINT	HALLMARK G2M CHECKPOINT	5	43	200	12087	0.00068139638433862	0.0110309588554287	0.00778754433366547	CCNA2/KIF11/AURKA/DTYMK/PLK1	5	"CCNA2", "KIF11", "AURKA", "DTYMK", "PLK1"	0.116279069767442	0.0165467030694134	7.02732558139535
REACTOME TP53 REGULATES TRANSCRIPTION OF CELL CYCLE GENES	REACTOME TP53 REGULATES TRANSCRIPTION OF CELL CYCLE GENES	REACTOME TP53 REGULATES TRANSCRIPTION OF CELL CYCLE GENES	3	43	49	12087	0.000689434928464291	0.0110309588554287	0.00778754433366547	CCNA2/CDK2/AURKA	3	"CCNA2", "CDK2", "AURKA"	0.0697674418604651	0.00405394225200629	17.2097769340294
REACTOME INTERLEUKIN 2 SIGNALING	REACTOME INTERLEUKIN 2 SIGNALING	REACTOME INTERLEUKIN 2 SIGNALING	2	43	12	12087	0.000797694485438939	0.0122904039237999	0.00867667685916038	LCK/SYK	2	"LCK", "SYK"	0.0465116279069767	0.000992802184164805	46.8488372093023
REACTOME DISSOLUTION OF FIBRIN CLOT	REACTOME DISSOLUTION OF FIBRIN CLOT	REACTOME DISSOLUTION OF FIBRIN CLOT	2	43	13	12087	0.000940602360210327	0.0130430193949165	0.0092080020525853	PLAU/PLAT	2	"PLAU", "PLAT"	0.0465116279069767	0.00107553569951187	43.2450805008945
REACTOME PURINE SALVAGE	REACTOME PURINE SALVAGE	REACTOME PURINE SALVAGE	2	43	13	12087	0.000940602360210327	0.0130430193949165	0.0092080020525853	ADK/HPRT1	2	"ADK", "HPRT1"	0.0465116279069767	0.00107553569951187	43.2450805008945
REACTOME TRAFFICKING AND PROCESSING OF ENDOSOMAL TLR	REACTOME TRAFFICKING AND PROCESSING OF ENDOSOMAL TLR	REACTOME TRAFFICKING AND PROCESSING OF ENDOSOMAL TLR	2	43	13	12087	0.000940602360210327	0.0130430193949165	0.0092080020525853	CTSS/CTSV	2	"CTSS", "CTSV"	0.0465116279069767	0.00107553569951187	43.2450805008945
REACTOME NUCLEOTIDE BIOSYNTHESIS	REACTOME NUCLEOTIDE BIOSYNTHESIS	REACTOME NUCLEOTIDE BIOSYNTHESIS	2	43	14	12087	0.0010948935088397	0.0142336156149162	0.0100485292423118	GART/UMPS	2	"GART", "UMPS"	0.0465116279069767	0.00115826921485894	40.156146179402
REACTOME TP53 REGULATES TRANSCRIPTION OF GENES INVOLVED IN G1 CELL CYCLE ARREST	REACTOME TP53 REGULATES TRANSCRIPTION OF GENES INVOLVED IN G1 CELL CYCLE ARREST	REACTOME TP53 REGULATES TRANSCRIPTION OF GENES INVOLVED IN G1 CELL CYCLE ARREST	2	43	14	12087	0.0010948935088397	0.0142336156149162	0.0100485292423118	CCNA2/CDK2	2	"CCNA2", "CDK2"	0.0465116279069767	0.00115826921485894	40.156146179402
REACTOME SYNTHESIS OF PROSTAGLANDINS PG AND THROMBOXANES TX	REACTOME SYNTHESIS OF PROSTAGLANDINS PG AND THROMBOXANES TX	REACTOME SYNTHESIS OF PROSTAGLANDINS PG AND THROMBOXANES TX	2	43	15	12087	0.00126048892776127	0.015889799816627	0.0112177483523252	AKR1C3/CBR1	2	"AKR1C3", "CBR1"	0.0465116279069767	0.00124100273020601	37.4790697674419
KEGG EPITHELIAL CELL SIGNALING IN HELICOBACTER PYLORI INFECTION	KEGG EPITHELIAL CELL SIGNALING IN HELICOBACTER PYLORI INFECTION	KEGG EPITHELIAL CELL SIGNALING IN HELICOBACTER PYLORI INFECTION	3	43	68	12087	0.00178933500502371	0.0218930400614666	0.0154558658328673	MET/CASP3/ADAM17	3	"MET", "CASP3", "ADAM17"	0.0697674418604651	0.00562587904360056	12.4011627906977
KEGG METABOLISM OF XENOBIOTICS BY CYTOCHROME P450	KEGG METABOLISM OF XENOBIOTICS BY CYTOCHROME P450	KEGG METABOLISM OF XENOBIOTICS BY CYTOCHROME P450	3	43	70	12087	0.00194480361249321	0.0231153800799193	0.0163188032446799	ADH1C/GSTP1/AKR1C3	3	"ADH1C", "GSTP1", "AKR1C3"	0.0697674418604651	0.0057913460742947	12.0468438538206
REACTOME SIGNALING BY KIT IN DISEASE	REACTOME SIGNALING BY KIT IN DISEASE	REACTOME SIGNALING BY KIT IN DISEASE	2	43	20	12087	0.00225529253851164	0.0259409935161158	0.0183136062525211	LCK/STAT1	2	"LCK", "STAT1"	0.0465116279069767	0.00165467030694134	28.1093023255814
HALLMARK UV RESPONSE UP	HALLMARK UV RESPONSE UP	HALLMARK UV RESPONSE UP	4	43	158	12087	0.00233325013161001	0.0259409935161158	0.0183136062525211	CA2/CDK2/CASP3/CTSV	4	"CA2", "CDK2", "CASP3", "CTSV"	0.0930232558139535	0.0130718954248366	7.11627906976744
REACTOME EXTRA NUCLEAR ESTROGEN SIGNALING	REACTOME EXTRA NUCLEAR ESTROGEN SIGNALING	REACTOME EXTRA NUCLEAR ESTROGEN SIGNALING	3	43	75	12087	0.0023696099846452	0.0259409935161158	0.0183136062525211	MMP3/MMP9/MMP7	3	"MMP3", "MMP9", "MMP7"	0.0697674418604651	0.00620501365103003	11.2437209302326
HALLMARK APOPTOSIS	HALLMARK APOPTOSIS	HALLMARK APOPTOSIS	4	43	161	12087	0.0024980654171872	0.0266460311166635	0.018811342817685	CDK2/CASP3/CASP1/PLAT	4	"CDK2", "CASP3", "CASP1", "PLAT"	0.0930232558139535	0.0133200959708778	6.98367759641774
REACTOME RA BIOSYNTHESIS PATHWAY	REACTOME RA BIOSYNTHESIS PATHWAY	REACTOME RA BIOSYNTHESIS PATHWAY	2	43	22	12087	0.00272962274579514	0.0283880765562694	0.020041177528338	ADH1C/AKR1C3	2	"ADH1C", "AKR1C3"	0.0465116279069767	0.00182013733763548	25.553911205074
REACTOME TELOMERE EXTENSION BY TELOMERASE	REACTOME TELOMERE EXTENSION BY TELOMERASE	REACTOME TELOMERE EXTENSION BY TELOMERASE	2	43	23	12087	0.00298285529641188	0.0302650683733498	0.0213662805570967	CCNA2/CDK2	2	"CCNA2", "CDK2"	0.0465116279069767	0.00190287085298254	24.4428715874621
REACTOME GROWTH HORMONE RECEPTOR SIGNALING	REACTOME GROWTH HORMONE RECEPTOR SIGNALING	REACTOME GROWTH HORMONE RECEPTOR SIGNALING	2	43	24	12087	0.00324669867712948	0.032157777373473	0.0227024794716573	ADAM17/STAT1	2	"ADAM17", "STAT1"	0.0465116279069767	0.00198560436832961	23.4244186046512
KEGG PROGESTERONE MEDIATED OOCYTE MATURATION	KEGG PROGESTERONE MEDIATED OOCYTE MATURATION	KEGG PROGESTERONE MEDIATED OOCYTE MATURATION	3	43	85	12087	0.00338165175360985	0.0327155146395743	0.0230962261752056	CCNA2/CDK2/PLK1	3	"CCNA2", "CDK2", "PLK1"	0.0697674418604651	0.0070323488045007	9.92093023255814
REACTOME INACTIVATION OF CSF3 G CSF SIGNALING	REACTOME INACTIVATION OF CSF3 G CSF SIGNALING	REACTOME INACTIVATION OF CSF3 G CSF SIGNALING	2	43	25	12087	0.0035210777628414	0.0332901897577733	0.0235019305223146	SYK/STAT1	2	"SYK", "STAT1"	0.0465116279069767	0.00206833788367668	22.4874418604651
REACTOME SIGNALING BY NUCLEAR RECEPTORS	REACTOME SIGNALING BY NUCLEAR RECEPTORS	REACTOME SIGNALING BY NUCLEAR RECEPTORS	5	43	295	12087	0.00377111915928035	0.0348619015613473	0.0246115145131981	ADH1C/MMP3/AKR1C3/MMP9/MMP7	5	"ADH1C", "MMP3", "AKR1C3", "MMP9", "MMP7"	0.116279069767442	0.0244063870273848	4.76428852975956
REACTOME G0 AND EARLY G1	REACTOME G0 AND EARLY G1	REACTOME G0 AND EARLY G1	2	43	27	12087	0.0041011444404947	0.0362994912179956	0.0256264120693846	CCNA2/CDK2	2	"CCNA2", "CDK2"	0.0465116279069767	0.00223380491437081	20.8217054263566
REACTOME PYROPTOSIS	REACTOME PYROPTOSIS	REACTOME PYROPTOSIS	2	43	27	12087	0.0041011444404947	0.0362994912179956	0.0256264120693846	CASP3/CASP1	2	"CASP3", "CASP1"	0.0465116279069767	0.00223380491437081	20.8217054263566
REACTOME REGULATION OF TP53 ACTIVITY THROUGH PHOSPHORYLATION	REACTOME REGULATION OF TP53 ACTIVITY THROUGH PHOSPHORYLATION	REACTOME REGULATION OF TP53 ACTIVITY THROUGH PHOSPHORYLATION	3	43	92	12087	0.00422605872941116	0.0366258423215634	0.0258568066996867	CCNA2/CDK2/AURKA	3	"CCNA2", "CDK2", "AURKA"	0.0697674418604651	0.00761148341193017	9.16607684529828
REACTOME DAP12 SIGNALING	REACTOME DAP12 SIGNALING	REACTOME DAP12 SIGNALING	2	43	29	12087	0.00472246187224936	0.040092737527668	0.0283043364631057	LCK/SYK	2	"LCK", "SYK"	0.0465116279069767	0.00239927194506495	19.3857257417803
REACTOME SIGNALING BY CSF3 G CSF	REACTOME SIGNALING BY CSF3 G CSF	REACTOME SIGNALING BY CSF3 G CSF	2	43	30	12087	0.00504840580216741	0.0417723931782147	0.0294901257508146	SYK/STAT1	2	"SYK", "STAT1"	0.0465116279069767	0.00248200546041201	18.7395348837209
HALLMARK ALLOGRAFT REJECTION	HALLMARK ALLOGRAFT REJECTION	HALLMARK ALLOGRAFT REJECTION	4	43	200	12087	0.00542237796063365	0.0417723931782147	0.0294901257508146	LCK/CTSS/MMP9/STAT1	4	"LCK", "CTSS", "MMP9", "STAT1"	0.0930232558139535	0.0165467030694134	5.62186046511628
HALLMARK ESTROGEN RESPONSE LATE	HALLMARK ESTROGEN RESPONSE LATE	HALLMARK ESTROGEN RESPONSE LATE	4	43	200	12087	0.00542237796063365	0.0417723931782147	0.0294901257508146	CA2/TNNC1/HPRT1/ST14	4	"CA2", "TNNC1", "HPRT1", "ST14"	0.0930232558139535	0.0165467030694134	5.62186046511628
HALLMARK MTORC1 SIGNALING	HALLMARK MTORC1 SIGNALING	HALLMARK MTORC1 SIGNALING	4	43	200	12087	0.00542237796063365	0.0417723931782147	0.0294901257508146	AURKA/HPRT1/G6PD/PLK1	4	"AURKA", "HPRT1", "G6PD", "PLK1"	0.0930232558139535	0.0165467030694134	5.62186046511628
REACTOME MITOTIC G2 G2 M PHASES	REACTOME MITOTIC G2 G2 M PHASES	REACTOME MITOTIC G2 G2 M PHASES	4	43	200	12087	0.00542237796063365	0.0417723931782147	0.0294901257508146	CCNA2/CDK2/AURKA/PLK1	4	"CCNA2", "CDK2", "AURKA", "PLK1"	0.0930232558139535	0.0165467030694134	5.62186046511628
