# Supplementary material for: Pharmacological assessment of Coffea arabica compounds as potential therapeutics for cervical cancer
Source: Bioinform Adv. 2025 Jun 5;5(1):vbaf132. doi: 10.1093/bioadv/vbaf132 (PMC12212767; doi:10.1093/bioadv/vbaf132)
Supplement: vbaf132_Supplementary_Data [file vbaf132_supplementary_data.zip › Supplementary_file_3.csv]

BindingDB Reactant_set_id	Ligand SMILES	Ligand InChI	Ligand InChI Key	BindingDB MonomerID	BindingDB Ligand Name	Target Name	Target Source Organism According to Curator or DataSource	Ki (nM)	IC50 (nM)	Kd (nM)	EC50 (nM)	kon (M-1-s-1)	koff (s-1)	pH	Temp (C)	Curation/DataSource	Article DOI	BindingDB Entry DOI	PMID	PubChem AID	Patent Number	Authors	Institution	Link to Ligand in BindingDB	Link to Target in BindingDB	Link to Ligand-Target Pair in BindingDB	Ligand HET ID in PDB	PDB ID(s) for Ligand-Target Complex	PubChem CID	PubChem SID	ChEBI ID of Ligand	ChEMBL ID of Ligand	DrugBank ID of Ligand	IUPHAR_GRAC ID of Ligand	KEGG ID of Ligand	ZINC ID of Ligand	Number of Protein Chains in Target (>1 implies a multichain complex)	BindingDB Target Chain Sequence	PDB ID(s) of Target Chain	UniProt (SwissProt) Recommended Name of Target Chain	UniProt (SwissProt) Entry Name of Target Chain	UniProt (SwissProt) Primary ID of Target Chain	UniProt (SwissProt) Secondary ID(s) of Target Chain	UniProt (SwissProt) Alternative ID(s) of Target Chain	UniProt (TrEMBL) Submitted Name of Target Chain	UniProt (TrEMBL) Entry Name of Target Chain	UniProt (TrEMBL) Primary ID of Target Chain	UniProt (TrEMBL) Secondary ID(s) of Target Chain	UniProt (TrEMBL) Alternative ID(s) of Target Chain
50477794	COC(=O)c1ccc(NC(=O)[C@H](CC(C)C)NC(=O)[C@H](CC(C)C)CC(=O)NO)cc1	InChI=1S/C22H33N3O6/c1-13(2)10-16(12-19(26)25-30)20(27)24-18(11-14(3)4)21(28)23-17-8-6-15(7-9-17)22(29)31-5/h6-9,13-14,16,18,30H,10-12H2,1-5H3,(H,23,28)(H,24,27)(H,25,26)/t16-,18+/m1/s1	CEEASCNCHQSPKF-AEFFLSMTSA-N	50287379	4-[(S)-2-((R)-2-Hydroxycarbamoylmethyl-4-methyl-pentanoylamino)-4-methyl-pentanoylamino]-benzoic acid methyl ester::CHEMBL288896::RS-39066	Matrilysin	Homo sapiens		0.23							ChEMBL	10.1016/S0960-894X(96)00283-1	10.7270/Q2WD40JH				Chen, JJ; Zhang, Y; Hammond, S; Dewdney, N; Ho, T; Lin, X; Browner, MF; Castelhano, AL	TBA	http://www.bindingdb.org/bind/chemsearch/marvin/MolStructure.jsp?monomerid=50287379	http://www.bindingdb.org/jsp/dbsearch/PrimarySearch_ki.jsp?energyterm=kJ/mole&tag=pol&polymerid=6149&target=Matrilysin&column=ki&startPg=0&Increment=50&submit=Search	http://www.bindingdb.org/jsp/dbsearch/PrimarySearch_ki.jsp?energyterm=kJ/mole&tag=r21&monomerid=50287379&enzyme=Matrilysin&column=ki&startPg=0&Increment=50&submit=Search			44288042	104128950		CHEMBL288896				ZINC03812153	1	MRLTVLCAVCLLPGSLALPLPQEAGGMSELQWEQAQDYLKRFYLYDSETKNANSLEAKLKEMQKFFGLPITGMLNSRVIEIMQKPRCGVPDVAEYSLFPNSPKWTSKVVTYRIVSYTRDLPHITVDRLVSKALNMWGKEIPLHFRKVVWGTADIMIGFARGAHGDSYPFDGPGNTLAHAFAPGTGLGGDAHFDEDERWTDGSSLGINFLYAATHELGHSLGMGHSSDPNAVMYPTYGNGDPQNFKLSQDDIKGIQKLYGKRSNSRKK	1MMP,1MMQ,1MMR,2DDY,2Y6C,2Y6D	Matrilysin	MMP7_HUMAN	P09237	Q9BTK9
50125514	CC(C)C[C@H]([C@H](O)C(=O)NO)C(=O)N[C@H](C(=O)c1c[nH]c2ccccc12)C(C)(C)C	InChI=1S/C22H31N3O5/c1-12(2)10-14(18(27)21(29)25-30)20(28)24-19(22(3,4)5)17(26)15-11-23-16-9-7-6-8-13(15)16/h6-9,11-12,14,18-19,23,27,30H,10H2,1-5H3,(H,24,28)(H,25,29)/t14-,18+,19-/m1/s1	QVHQLFLTQMCYLJ-MDASCCDHSA-N	50072583	(2R,3S)-2,N*1*-Dihydroxy-N*4*-[(S)-1-(1H-indole-3-carbonyl)-2,2-dimethyl-propyl]-3-isobutyl-succinamide::CHEMBL321180	Matrilysin	Homo sapiens		0.3							ChEMBL	10.1016/s0960-894x(98)00597-6	10.7270/Q289152J	9873712			Sheppard, GS; Florjancic, AS; Giesler, JR; Xu, L; Guo, Y; Davidsen, SK; Marcotte, PA; Elmore, I; Albert, DH; Magoc, TJ; Bouska, JJ; Goodfellow, CL; Morgan, DW; Summers, JB	Abbott Laboratories	http://www.bindingdb.org/bind/chemsearch/marvin/MolStructure.jsp?monomerid=50072583	http://www.bindingdb.org/jsp/dbsearch/PrimarySearch_ki.jsp?energyterm=kJ/mole&tag=pol&polymerid=6149&target=Matrilysin&column=ki&startPg=0&Increment=50&submit=Search	http://www.bindingdb.org/jsp/dbsearch/PrimarySearch_ki.jsp?energyterm=kJ/mole&tag=r21&monomerid=50072583&enzyme=Matrilysin&column=ki&startPg=0&Increment=50&submit=Search			10093420	103966201		CHEMBL321180				ZINC03821595	1	MRLTVLCAVCLLPGSLALPLPQEAGGMSELQWEQAQDYLKRFYLYDSETKNANSLEAKLKEMQKFFGLPITGMLNSRVIEIMQKPRCGVPDVAEYSLFPNSPKWTSKVVTYRIVSYTRDLPHITVDRLVSKALNMWGKEIPLHFRKVVWGTADIMIGFARGAHGDSYPFDGPGNTLAHAFAPGTGLGGDAHFDEDERWTDGSSLGINFLYAATHELGHSLGMGHSSDPNAVMYPTYGNGDPQNFKLSQDDIKGIQKLYGKRSNSRKK	1MMP,1MMQ,1MMR,2DDY,2Y6C,2Y6D	Matrilysin	MMP7_HUMAN	P09237	Q9BTK9
50125422	CC(C)C[C@H]([C@H](CC=C)C(=O)NO)C(=O)N[C@H](C(=O)c1c[nH]c2ccccc12)C(C)(C)C	InChI=1S/C25H35N3O4/c1-7-10-17(24(31)28-32)18(13-15(2)3)23(30)27-22(25(4,5)6)21(29)19-14-26-20-12-9-8-11-16(19)20/h7-9,11-12,14-15,17-18,22,26,32H,1,10,13H2,2-6H3,(H,27,30)(H,28,31)/t17-,18+,22+/m0/s1	AAPPTEGQHHRRCP-NJNPRVFISA-N	50072563	(2R,3S)-2-Allyl-N*1*-hydroxy-N*4*-[(S)-1-(1H-indole-3-carbonyl)-2,2-dimethyl-propyl]-3-isobutyl-succinamide::CHEMBL111798	Matrilysin	Homo sapiens		0.78							ChEMBL	10.1016/s0960-894x(98)00597-6	10.7270/Q289152J	9873712			Sheppard, GS; Florjancic, AS; Giesler, JR; Xu, L; Guo, Y; Davidsen, SK; Marcotte, PA; Elmore, I; Albert, DH; Magoc, TJ; Bouska, JJ; Goodfellow, CL; Morgan, DW; Summers, JB	Abbott Laboratories	http://www.bindingdb.org/bind/chemsearch/marvin/MolStructure.jsp?monomerid=50072563	http://www.bindingdb.org/jsp/dbsearch/PrimarySearch_ki.jsp?energyterm=kJ/mole&tag=pol&polymerid=6149&target=Matrilysin&column=ki&startPg=0&Increment=50&submit=Search	http://www.bindingdb.org/jsp/dbsearch/PrimarySearch_ki.jsp?energyterm=kJ/mole&tag=r21&monomerid=50072563&enzyme=Matrilysin&column=ki&startPg=0&Increment=50&submit=Search			9889517	103966181		CHEMBL111798				ZINC03821592	1	MRLTVLCAVCLLPGSLALPLPQEAGGMSELQWEQAQDYLKRFYLYDSETKNANSLEAKLKEMQKFFGLPITGMLNSRVIEIMQKPRCGVPDVAEYSLFPNSPKWTSKVVTYRIVSYTRDLPHITVDRLVSKALNMWGKEIPLHFRKVVWGTADIMIGFARGAHGDSYPFDGPGNTLAHAFAPGTGLGGDAHFDEDERWTDGSSLGINFLYAATHELGHSLGMGHSSDPNAVMYPTYGNGDPQNFKLSQDDIKGIQKLYGKRSNSRKK	1MMP,1MMQ,1MMR,2DDY,2Y6C,2Y6D	Matrilysin	MMP7_HUMAN	P09237	Q9BTK9
50477797	CC(C)C[C@H](CC(=O)NO)C(=O)N[C@@H](CC(C)C)c1nc(c[nH]1)-c1ccccc1	InChI=1S/C22H32N4O3/c1-14(2)10-17(12-20(27)26-29)22(28)25-18(11-15(3)4)21-23-13-19(24-21)16-8-6-5-7-9-16/h5-9,13-15,17-18,29H,10-12H2,1-4H3,(H,23,24)(H,25,28)(H,26,27)/t17-,18+/m1/s1	YIJAXOAFVMWOOR-MSOLQXFVSA-N	50287383	(R)-N*4*-Hydroxy-2-isobutyl-N*1*-[(S)-3-methyl-1-(5-phenyl-1H-imidazol-2-yl)-butyl]-succinamide::CHEMBL40237	Matrilysin	Homo sapiens		1							ChEMBL	10.1016/S0960-894X(96)00283-1	10.7270/Q2WD40JH				Chen, JJ; Zhang, Y; Hammond, S; Dewdney, N; Ho, T; Lin, X; Browner, MF; Castelhano, AL	TBA	http://www.bindingdb.org/bind/chemsearch/marvin/MolStructure.jsp?monomerid=50287383	http://www.bindingdb.org/jsp/dbsearch/PrimarySearch_ki.jsp?energyterm=kJ/mole&tag=pol&polymerid=6149&target=Matrilysin&column=ki&startPg=0&Increment=50&submit=Search	http://www.bindingdb.org/jsp/dbsearch/PrimarySearch_ki.jsp?energyterm=kJ/mole&tag=r21&monomerid=50287383&enzyme=Matrilysin&column=ki&startPg=0&Increment=50&submit=Search			44288092	104128954		CHEMBL40237				ZINC29344711	1	MRLTVLCAVCLLPGSLALPLPQEAGGMSELQWEQAQDYLKRFYLYDSETKNANSLEAKLKEMQKFFGLPITGMLNSRVIEIMQKPRCGVPDVAEYSLFPNSPKWTSKVVTYRIVSYTRDLPHITVDRLVSKALNMWGKEIPLHFRKVVWGTADIMIGFARGAHGDSYPFDGPGNTLAHAFAPGTGLGGDAHFDEDERWTDGSSLGINFLYAATHELGHSLGMGHSSDPNAVMYPTYGNGDPQNFKLSQDDIKGIQKLYGKRSNSRKK	1MMP,1MMQ,1MMR,2DDY,2Y6C,2Y6D	Matrilysin	MMP7_HUMAN	P09237	Q9BTK9
50477804	COC(=O)c1ccc2nc([nH]c2c1)[C@H](CC(C)C)NC(=O)[C@H](CC(C)C)CC(=O)NO	InChI=1S/C22H32N4O5/c1-12(2)8-15(11-19(27)26-30)21(28)25-18(9-13(3)4)20-23-16-7-6-14(22(29)31-5)10-17(16)24-20/h6-7,10,12-13,15,18,30H,8-9,11H2,1-5H3,(H,23,24)(H,25,28)(H,26,27)/t15-,18+/m1/s1	JCVSSJUXUIJGBT-QAPCUYQASA-N	50287376	2-[(S)-1-((R)-2-Hydroxycarbamoylmethyl-4-methyl-pentanoylamino)-3-methyl-butyl]-3H-benzoimidazole-5-carboxylic acid methyl ester::CHEMBL40351	Matrilysin	Homo sapiens		1							ChEMBL	10.1016/S0960-894X(96)00283-1	10.7270/Q2WD40JH				Chen, JJ; Zhang, Y; Hammond, S; Dewdney, N; Ho, T; Lin, X; Browner, MF; Castelhano, AL	TBA	http://www.bindingdb.org/bind/chemsearch/marvin/MolStructure.jsp?monomerid=50287376	http://www.bindingdb.org/jsp/dbsearch/PrimarySearch_ki.jsp?energyterm=kJ/mole&tag=pol&polymerid=6149&target=Matrilysin&column=ki&startPg=0&Increment=50&submit=Search	http://www.bindingdb.org/jsp/dbsearch/PrimarySearch_ki.jsp?energyterm=kJ/mole&tag=r21&monomerid=50287376&enzyme=Matrilysin&column=ki&startPg=0&Increment=50&submit=Search			44288093	104128947		CHEMBL40351				ZINC29344715	1	MRLTVLCAVCLLPGSLALPLPQEAGGMSELQWEQAQDYLKRFYLYDSETKNANSLEAKLKEMQKFFGLPITGMLNSRVIEIMQKPRCGVPDVAEYSLFPNSPKWTSKVVTYRIVSYTRDLPHITVDRLVSKALNMWGKEIPLHFRKVVWGTADIMIGFARGAHGDSYPFDGPGNTLAHAFAPGTGLGGDAHFDEDERWTDGSSLGINFLYAATHELGHSLGMGHSSDPNAVMYPTYGNGDPQNFKLSQDDIKGIQKLYGKRSNSRKK	1MMP,1MMQ,1MMR,2DDY,2Y6C,2Y6D	Matrilysin	MMP7_HUMAN	P09237	Q9BTK9
50125427	CC(C)C[C@H]([C@H](O)C(=O)NO)C(=O)N[C@@H](Cc1ccccc1)C(=O)c1c[nH]c2ccccc12	InChI=1S/C25H29N3O5/c1-15(2)12-18(23(30)25(32)28-33)24(31)27-21(13-16-8-4-3-5-9-16)22(29)19-14-26-20-11-7-6-10-17(19)20/h3-11,14-15,18,21,23,26,30,33H,12-13H2,1-2H3,(H,27,31)(H,28,32)/t18-,21+,23+/m1/s1	IOTJDDOXTYOJJN-JZWVFAODSA-N	50072564	(2R,3S)-N*4*-[(S)-1-Benzyl-2-(1H-indol-3-yl)-2-oxo-ethyl]-2,N*1*-dihydroxy-3-isobutyl-succinamide::CHEMBL432397	Matrilysin	Homo sapiens		1.1							ChEMBL	10.1016/s0960-894x(98)00597-6	10.7270/Q289152J	9873712			Sheppard, GS; Florjancic, AS; Giesler, JR; Xu, L; Guo, Y; Davidsen, SK; Marcotte, PA; Elmore, I; Albert, DH; Magoc, TJ; Bouska, JJ; Goodfellow, CL; Morgan, DW; Summers, JB	Abbott Laboratories	http://www.bindingdb.org/bind/chemsearch/marvin/MolStructure.jsp?monomerid=50072564	http://www.bindingdb.org/jsp/dbsearch/PrimarySearch_ki.jsp?energyterm=kJ/mole&tag=pol&polymerid=6149&target=Matrilysin&column=ki&startPg=0&Increment=50&submit=Search	http://www.bindingdb.org/jsp/dbsearch/PrimarySearch_ki.jsp?energyterm=kJ/mole&tag=r21&monomerid=50072564&enzyme=Matrilysin&column=ki&startPg=0&Increment=50&submit=Search			10095338	103966182		CHEMBL432397				ZINC26966755	1	MRLTVLCAVCLLPGSLALPLPQEAGGMSELQWEQAQDYLKRFYLYDSETKNANSLEAKLKEMQKFFGLPITGMLNSRVIEIMQKPRCGVPDVAEYSLFPNSPKWTSKVVTYRIVSYTRDLPHITVDRLVSKALNMWGKEIPLHFRKVVWGTADIMIGFARGAHGDSYPFDGPGNTLAHAFAPGTGLGGDAHFDEDERWTDGSSLGINFLYAATHELGHSLGMGHSSDPNAVMYPTYGNGDPQNFKLSQDDIKGIQKLYGKRSNSRKK	1MMP,1MMQ,1MMR,2DDY,2Y6C,2Y6D	Matrilysin	MMP7_HUMAN	P09237	Q9BTK9
50125502	CC(C)C[C@H]([C@H](CC=C)C(=O)NO)C(=O)N[C@@H](Cc1ccccc1)C(=O)c1ccc[nH]1	InChI=1S/C24H31N3O4/c1-4-9-18(24(30)27-31)19(14-16(2)3)23(29)26-21(15-17-10-6-5-7-11-17)22(28)20-12-8-13-25-20/h4-8,10-13,16,18-19,21,25,31H,1,9,14-15H2,2-3H3,(H,26,29)(H,27,30)/t18-,19+,21-/m0/s1	JMYNELQJPYBCPZ-ZVDOUQERSA-N	50072582	(2R,3S)-2-Allyl-N*4*-[(S)-1-benzyl-2-oxo-2-(1H-pyrrol-2-yl)-ethyl]-N*1*-hydroxy-3-isobutyl-succinamide::CHEMBL324664	Matrilysin	Homo sapiens		1.2							ChEMBL	10.1016/s0960-894x(98)00597-6	10.7270/Q289152J	9873712			Sheppard, GS; Florjancic, AS; Giesler, JR; Xu, L; Guo, Y; Davidsen, SK; Marcotte, PA; Elmore, I; Albert, DH; Magoc, TJ; Bouska, JJ; Goodfellow, CL; Morgan, DW; Summers, JB	Abbott Laboratories	http://www.bindingdb.org/bind/chemsearch/marvin/MolStructure.jsp?monomerid=50072582	http://www.bindingdb.org/jsp/dbsearch/PrimarySearch_ki.jsp?energyterm=kJ/mole&tag=pol&polymerid=6149&target=Matrilysin&column=ki&startPg=0&Increment=50&submit=Search	http://www.bindingdb.org/jsp/dbsearch/PrimarySearch_ki.jsp?energyterm=kJ/mole&tag=r21&monomerid=50072582&enzyme=Matrilysin&column=ki&startPg=0&Increment=50&submit=Search			9910302	103966200		CHEMBL324664				ZINC03821598	1	MRLTVLCAVCLLPGSLALPLPQEAGGMSELQWEQAQDYLKRFYLYDSETKNANSLEAKLKEMQKFFGLPITGMLNSRVIEIMQKPRCGVPDVAEYSLFPNSPKWTSKVVTYRIVSYTRDLPHITVDRLVSKALNMWGKEIPLHFRKVVWGTADIMIGFARGAHGDSYPFDGPGNTLAHAFAPGTGLGGDAHFDEDERWTDGSSLGINFLYAATHELGHSLGMGHSSDPNAVMYPTYGNGDPQNFKLSQDDIKGIQKLYGKRSNSRKK	1MMP,1MMQ,1MMR,2DDY,2Y6C,2Y6D	Matrilysin	MMP7_HUMAN	P09237	Q9BTK9
50125443	CC(C)C[C@@H]1[C@H](CCCCOc2ccc(C[C@H](NC1=O)C(=O)c1ccc(CO)cc1)cc2)C(=O)NO	InChI=1S/C28H36N2O6/c1-18(2)15-24-23(28(34)30-35)5-3-4-14-36-22-12-8-19(9-13-22)16-25(29-27(24)33)26(32)21-10-6-20(17-31)7-11-21/h6-13,18,23-25,31,35H,3-5,14-17H2,1-2H3,(H,29,33)(H,30,34)/t23-,24+,25-/m0/s1	ZAXDLNVDZOYNCA-GVAUOCQISA-N	50072572	(7S,8R,11S)-11-(4-Hydroxymethyl-benzoyl)-8-isobutyl-9-oxo-2-oxa-10-aza-bicyclo[11.2.2]heptadeca-1(16),13(17),14-triene-7-carboxylic acid hydroxyamide::CHEMBL325940	Matrilysin	Homo sapiens		1.5							ChEMBL	10.1016/s0960-894x(98)00597-6	10.7270/Q289152J	9873712			Sheppard, GS; Florjancic, AS; Giesler, JR; Xu, L; Guo, Y; Davidsen, SK; Marcotte, PA; Elmore, I; Albert, DH; Magoc, TJ; Bouska, JJ; Goodfellow, CL; Morgan, DW; Summers, JB	Abbott Laboratories	http://www.bindingdb.org/bind/chemsearch/marvin/MolStructure.jsp?monomerid=50072572	http://www.bindingdb.org/jsp/dbsearch/PrimarySearch_ki.jsp?energyterm=kJ/mole&tag=pol&polymerid=6149&target=Matrilysin&column=ki&startPg=0&Increment=50&submit=Search	http://www.bindingdb.org/jsp/dbsearch/PrimarySearch_ki.jsp?energyterm=kJ/mole&tag=r21&monomerid=50072572&enzyme=Matrilysin&column=ki&startPg=0&Increment=50&submit=Search			10435935	103966190		CHEMBL325940				ZINC26978904	1	MRLTVLCAVCLLPGSLALPLPQEAGGMSELQWEQAQDYLKRFYLYDSETKNANSLEAKLKEMQKFFGLPITGMLNSRVIEIMQKPRCGVPDVAEYSLFPNSPKWTSKVVTYRIVSYTRDLPHITVDRLVSKALNMWGKEIPLHFRKVVWGTADIMIGFARGAHGDSYPFDGPGNTLAHAFAPGTGLGGDAHFDEDERWTDGSSLGINFLYAATHELGHSLGMGHSSDPNAVMYPTYGNGDPQNFKLSQDDIKGIQKLYGKRSNSRKK	1MMP,1MMQ,1MMR,2DDY,2Y6C,2Y6D	Matrilysin	MMP7_HUMAN	P09237	Q9BTK9
50125423	CNC(=O)[C@@H]1Cc2ccc(OCCCC[C@@H]([C@@H](CC(C)C)C(=O)N1)C(=O)NO)cc2	InChI=1S/C22H33N3O5/c1-14(2)12-18-17(21(27)25-29)6-4-5-11-30-16-9-7-15(8-10-16)13-19(22(28)23-3)24-20(18)26/h7-10,14,17-19,29H,4-6,11-13H2,1-3H3,(H,23,28)(H,24,26)(H,25,27)/t17-,18+,19-/m0/s1	BJOZETKUSDMMAN-OTWHNJEPSA-N	50071263	(7S,8R,11S)-8-Isobutyl-9-oxo-2-oxa-10-aza-bicyclo[11.2.2]heptadeca-1(16),13(17),14-triene-7,11-dicarboxylic acid 7-hydroxyamide 11-methylamide::CHEMBL418292	Matrilysin	Homo sapiens		1.6							ChEMBL	10.1016/s0960-894x(98)00597-6	10.7270/Q289152J	9873712			Sheppard, GS; Florjancic, AS; Giesler, JR; Xu, L; Guo, Y; Davidsen, SK; Marcotte, PA; Elmore, I; Albert, DH; Magoc, TJ; Bouska, JJ; Goodfellow, CL; Morgan, DW; Summers, JB	Abbott Laboratories	http://www.bindingdb.org/bind/chemsearch/marvin/MolStructure.jsp?monomerid=50071263	http://www.bindingdb.org/jsp/dbsearch/PrimarySearch_ki.jsp?energyterm=kJ/mole&tag=pol&polymerid=6149&target=Matrilysin&column=ki&startPg=0&Increment=50&submit=Search	http://www.bindingdb.org/jsp/dbsearch/PrimarySearch_ki.jsp?energyterm=kJ/mole&tag=r21&monomerid=50071263&enzyme=Matrilysin&column=ki&startPg=0&Increment=50&submit=Search			10047708	103965052		CHEMBL418292				ZINC03820337	1	MRLTVLCAVCLLPGSLALPLPQEAGGMSELQWEQAQDYLKRFYLYDSETKNANSLEAKLKEMQKFFGLPITGMLNSRVIEIMQKPRCGVPDVAEYSLFPNSPKWTSKVVTYRIVSYTRDLPHITVDRLVSKALNMWGKEIPLHFRKVVWGTADIMIGFARGAHGDSYPFDGPGNTLAHAFAPGTGLGGDAHFDEDERWTDGSSLGINFLYAATHELGHSLGMGHSSDPNAVMYPTYGNGDPQNFKLSQDDIKGIQKLYGKRSNSRKK	1MMP,1MMQ,1MMR,2DDY,2Y6C,2Y6D	Matrilysin	MMP7_HUMAN	P09237	Q9BTK9
50123108	CC(C)C[C@@H]1[C@H](CCCCOc2ccc(C[C@H](NC1=O)C(=O)Nc1ccccn1)cc2)C(=O)NO	InChI=1S/C26H34N4O5/c1-17(2)15-21-20(25(32)30-34)7-4-6-14-35-19-11-9-18(10-12-19)16-22(28-24(21)31)26(33)29-23-8-3-5-13-27-23/h3,5,8-13,17,20-22,34H,4,6-7,14-16H2,1-2H3,(H,28,31)(H,30,32)(H,27,29,33)/t20-,21+,22-/m0/s1	XEONYLBJVDXPRB-BDTNDASRSA-N	50071268	(7S,8R,11S)-8-Isobutyl-9-oxo-2-oxa-10-aza-bicyclo[11.2.2]heptadeca-1(16),13(17),14-triene-7,11-dicarboxylic acid 7-hydroxyamide 11-pyridin-2-ylamide::CHEMBL65159	Matrilysin	Homo sapiens		1.6							ChEMBL	10.1016/s0960-894x(98)00396-5	10.7270/Q2MW2G89	9873491			Steinman, DH; Curtin, ML; Garland, RB; Davidsen, SK; Heyman, HR; Holms, JH; Albert, DH; Magoc, TJ; Nagy, IB; Marcotte, PA; Li, J; Morgan, DW; Hutchins, C; Summers, JB	Abbott Laboratories	http://www.bindingdb.org/bind/chemsearch/marvin/MolStructure.jsp?monomerid=50071268	http://www.bindingdb.org/jsp/dbsearch/PrimarySearch_ki.jsp?energyterm=kJ/mole&tag=pol&polymerid=6149&target=Matrilysin&column=ki&startPg=0&Increment=50&submit=Search	http://www.bindingdb.org/jsp/dbsearch/PrimarySearch_ki.jsp?energyterm=kJ/mole&tag=r21&monomerid=50071268&enzyme=Matrilysin&column=ki&startPg=0&Increment=50&submit=Search			44306203	103965057		CHEMBL65159				ZINC03821628	1	MRLTVLCAVCLLPGSLALPLPQEAGGMSELQWEQAQDYLKRFYLYDSETKNANSLEAKLKEMQKFFGLPITGMLNSRVIEIMQKPRCGVPDVAEYSLFPNSPKWTSKVVTYRIVSYTRDLPHITVDRLVSKALNMWGKEIPLHFRKVVWGTADIMIGFARGAHGDSYPFDGPGNTLAHAFAPGTGLGGDAHFDEDERWTDGSSLGINFLYAATHELGHSLGMGHSSDPNAVMYPTYGNGDPQNFKLSQDDIKGIQKLYGKRSNSRKK	1MMP,1MMQ,1MMR,2DDY,2Y6C,2Y6D	Matrilysin	MMP7_HUMAN	P09237	Q9BTK9
50123116	CNC(=O)[C@@H]1Cc2ccc(OCCCC[C@@H]([C@@H](CC(C)C)C(=O)N1)C(=O)NO)cc2	InChI=1S/C22H33N3O5/c1-14(2)12-18-17(21(27)25-29)6-4-5-11-30-16-9-7-15(8-10-16)13-19(22(28)23-3)24-20(18)26/h7-10,14,17-19,29H,4-6,11-13H2,1-3H3,(H,23,28)(H,24,26)(H,25,27)/t17-,18+,19-/m0/s1	BJOZETKUSDMMAN-OTWHNJEPSA-N	50071263	(7S,8R,11S)-8-Isobutyl-9-oxo-2-oxa-10-aza-bicyclo[11.2.2]heptadeca-1(16),13(17),14-triene-7,11-dicarboxylic acid 7-hydroxyamide 11-methylamide::CHEMBL418292	Matrilysin	Homo sapiens		1.6							ChEMBL	10.1016/s0960-894x(98)00396-5	10.7270/Q2MW2G89	9873491			Steinman, DH; Curtin, ML; Garland, RB; Davidsen, SK; Heyman, HR; Holms, JH; Albert, DH; Magoc, TJ; Nagy, IB; Marcotte, PA; Li, J; Morgan, DW; Hutchins, C; Summers, JB	Abbott Laboratories	http://www.bindingdb.org/bind/chemsearch/marvin/MolStructure.jsp?monomerid=50071263	http://www.bindingdb.org/jsp/dbsearch/PrimarySearch_ki.jsp?energyterm=kJ/mole&tag=pol&polymerid=6149&target=Matrilysin&column=ki&startPg=0&Increment=50&submit=Search	http://www.bindingdb.org/jsp/dbsearch/PrimarySearch_ki.jsp?energyterm=kJ/mole&tag=r21&monomerid=50071263&enzyme=Matrilysin&column=ki&startPg=0&Increment=50&submit=Search			10047708	103965052		CHEMBL418292				ZINC03820337	1	MRLTVLCAVCLLPGSLALPLPQEAGGMSELQWEQAQDYLKRFYLYDSETKNANSLEAKLKEMQKFFGLPITGMLNSRVIEIMQKPRCGVPDVAEYSLFPNSPKWTSKVVTYRIVSYTRDLPHITVDRLVSKALNMWGKEIPLHFRKVVWGTADIMIGFARGAHGDSYPFDGPGNTLAHAFAPGTGLGGDAHFDEDERWTDGSSLGINFLYAATHELGHSLGMGHSSDPNAVMYPTYGNGDPQNFKLSQDDIKGIQKLYGKRSNSRKK	1MMP,1MMQ,1MMR,2DDY,2Y6C,2Y6D	Matrilysin	MMP7_HUMAN	P09237	Q9BTK9
51567617	CC(C)(C)[C@H](NC(=O)[C@H](Cc1cccnc1)NC(=O)CNC(=O)CC[C@H](NS(=O)(=O)c1ccc(Cl)c(c1)C(F)(F)F)C(O)=O)C(=O)N1CCC[C@H]1CC(N)=O	InChI=1S/C34H43ClF3N7O9S/c1-33(2,3)29(31(50)45-13-5-7-20(45)15-26(39)46)43-30(49)25(14-19-6-4-12-40-17-19)42-28(48)18-41-27(47)11-10-24(32(51)52)44-55(53,54)21-8-9-23(35)22(16-21)34(36,37)38/h4,6,8-9,12,16-17,20,24-25,29,44H,5,7,10-11,13-15,18H2,1-3H3,(H2,39,46)(H,41,47)(H,42,48)(H,43,49)(H,51,52)/t20-,24-,25-,29+/m0/s1	DTWPCFBDLCUWSV-OKEDDIKYSA-N	50630425	CHEMBL5416269	Matrilysin	Homo sapiens		1.7							ChEMBL	10.1021/acs.jmedchem.3c01166	10.7270/Q2028X0H	37861435			Abe-Sato, K; Tabuse, H; Kanazawa, H; Kamitani, M; Endo, M; Tokura, S; Wakabayashi, S; Yahara, T; Takeda, T; Hitaka, K; Gunji, E; Kojima, N; Oka, Y	Taisho Pharmaceutical Co.	http://www.bindingdb.org/bind/chemsearch/marvin/MolStructure.jsp?monomerid=50630425	http://www.bindingdb.org/jsp/dbsearch/PrimarySearch_ki.jsp?energyterm=kJ/mole&tag=pol&polymerid=6149&target=Matrilysin&column=ki&startPg=0&Increment=50&submit=Search	http://www.bindingdb.org/jsp/dbsearch/PrimarySearch_ki.jsp?energyterm=kJ/mole&tag=r21&monomerid=50630425&enzyme=Matrilysin&column=ki&startPg=0&Increment=50&submit=Search			172452264	505048396							1	MRLTVLCAVCLLPGSLALPLPQEAGGMSELQWEQAQDYLKRFYLYDSETKNANSLEAKLKEMQKFFGLPITGMLNSRVIEIMQKPRCGVPDVAEYSLFPNSPKWTSKVVTYRIVSYTRDLPHITVDRLVSKALNMWGKEIPLHFRKVVWGTADIMIGFARGAHGDSYPFDGPGNTLAHAFAPGTGLGGDAHFDEDERWTDGSSLGINFLYAATHELGHSLGMGHSSDPNAVMYPTYGNGDPQNFKLSQDDIKGIQKLYGKRSNSRKK	2DDY,2Y6D,1MMR,1MMQ,1MMP,2Y6C	Matrilysin	MMP7_HUMAN	P09237	Q9BTK9
51567616	CC(C)(C)[C@H](NC(=O)[C@H](Cc1ccccn1)NC(=O)CNC(=O)CC[C@H](NS(=O)(=O)c1ccc(Cl)c(c1)C(F)(F)F)C(O)=O)C(=O)N1CCC[C@H]1CC(N)=O	InChI=1S/C34H43ClF3N7O9S/c1-33(2,3)29(31(50)45-14-6-8-20(45)16-26(39)46)43-30(49)25(15-19-7-4-5-13-40-19)42-28(48)18-41-27(47)12-11-24(32(51)52)44-55(53,54)21-9-10-23(35)22(17-21)34(36,37)38/h4-5,7,9-10,13,17,20,24-25,29,44H,6,8,11-12,14-16,18H2,1-3H3,(H2,39,46)(H,41,47)(H,42,48)(H,43,49)(H,51,52)/t20-,24-,25-,29+/m0/s1	SIUGBIXWKZQFCU-OKEDDIKYSA-N	50630424	CHEMBL5432095	Matrilysin	Homo sapiens		1.9							ChEMBL	10.1021/acs.jmedchem.3c01166	10.7270/Q2028X0H	37861435			Abe-Sato, K; Tabuse, H; Kanazawa, H; Kamitani, M; Endo, M; Tokura, S; Wakabayashi, S; Yahara, T; Takeda, T; Hitaka, K; Gunji, E; Kojima, N; Oka, Y	Taisho Pharmaceutical Co.	http://www.bindingdb.org/bind/chemsearch/marvin/MolStructure.jsp?monomerid=50630424	http://www.bindingdb.org/jsp/dbsearch/PrimarySearch_ki.jsp?energyterm=kJ/mole&tag=pol&polymerid=6149&target=Matrilysin&column=ki&startPg=0&Increment=50&submit=Search	http://www.bindingdb.org/jsp/dbsearch/PrimarySearch_ki.jsp?energyterm=kJ/mole&tag=r21&monomerid=50630424&enzyme=Matrilysin&column=ki&startPg=0&Increment=50&submit=Search			172462903	505048395							1	MRLTVLCAVCLLPGSLALPLPQEAGGMSELQWEQAQDYLKRFYLYDSETKNANSLEAKLKEMQKFFGLPITGMLNSRVIEIMQKPRCGVPDVAEYSLFPNSPKWTSKVVTYRIVSYTRDLPHITVDRLVSKALNMWGKEIPLHFRKVVWGTADIMIGFARGAHGDSYPFDGPGNTLAHAFAPGTGLGGDAHFDEDERWTDGSSLGINFLYAATHELGHSLGMGHSSDPNAVMYPTYGNGDPQNFKLSQDDIKGIQKLYGKRSNSRKK	2DDY,2Y6D,1MMR,1MMQ,1MMP,2Y6C	Matrilysin	MMP7_HUMAN	P09237	Q9BTK9
50477820	CC(C)C[C@H](CC(=O)NO)C(=O)N[C@@H](CC(C)C)c1nc2ccccc2[nH]1	InChI=1S/C20H30N4O3/c1-12(2)9-14(11-18(25)24-27)20(26)23-17(10-13(3)4)19-21-15-7-5-6-8-16(15)22-19/h5-8,12-14,17,27H,9-11H2,1-4H3,(H,21,22)(H,23,26)(H,24,25)/t14-,17+/m1/s1	OCQHJTWHXNLSJE-PBHICJAKSA-N	50287378	(R)-N*1*-[(S)-1-(1H-Benzoimidazol-2-yl)-3-methyl-butyl]-N*4*-hydroxy-2-isobutyl-succinamide::CHEMBL296874	Matrilysin	Homo sapiens		2							ChEMBL	10.1016/S0960-894X(96)00283-1	10.7270/Q2WD40JH				Chen, JJ; Zhang, Y; Hammond, S; Dewdney, N; Ho, T; Lin, X; Browner, MF; Castelhano, AL	TBA	http://www.bindingdb.org/bind/chemsearch/marvin/MolStructure.jsp?monomerid=50287378	http://www.bindingdb.org/jsp/dbsearch/PrimarySearch_ki.jsp?energyterm=kJ/mole&tag=pol&polymerid=6149&target=Matrilysin&column=ki&startPg=0&Increment=50&submit=Search	http://www.bindingdb.org/jsp/dbsearch/PrimarySearch_ki.jsp?energyterm=kJ/mole&tag=r21&monomerid=50287378&enzyme=Matrilysin&column=ki&startPg=0&Increment=50&submit=Search			44287899	104128949		CHEMBL296874				ZINC29346805	1	MRLTVLCAVCLLPGSLALPLPQEAGGMSELQWEQAQDYLKRFYLYDSETKNANSLEAKLKEMQKFFGLPITGMLNSRVIEIMQKPRCGVPDVAEYSLFPNSPKWTSKVVTYRIVSYTRDLPHITVDRLVSKALNMWGKEIPLHFRKVVWGTADIMIGFARGAHGDSYPFDGPGNTLAHAFAPGTGLGGDAHFDEDERWTDGSSLGINFLYAATHELGHSLGMGHSSDPNAVMYPTYGNGDPQNFKLSQDDIKGIQKLYGKRSNSRKK	1MMP,1MMQ,1MMR,2DDY,2Y6C,2Y6D	Matrilysin	MMP7_HUMAN	P09237	Q9BTK9
50125501	CC(C)C[C@H]([C@H](CC=C)C(=O)NO)C(=O)N[C@@H](Cc1ccccc1)C(=O)c1c[nH]c2ccccc12	InChI=1S/C28H33N3O4/c1-4-10-21(28(34)31-35)22(15-18(2)3)27(33)30-25(16-19-11-6-5-7-12-19)26(32)23-17-29-24-14-9-8-13-20(23)24/h4-9,11-14,17-18,21-22,25,29,35H,1,10,15-16H2,2-3H3,(H,30,33)(H,31,34)/t21-,22+,25-/m0/s1	PJKWYBIJVPNFJI-FBLLAGFSSA-N	50072566	(2R,3S)-2-Allyl-N*4*-[(S)-1-benzyl-2-(1H-indol-3-yl)-2-oxo-ethyl]-N*1*-hydroxy-3-isobutyl-succinamide::CHEMBL432991	Matrilysin	Homo sapiens		2.2							ChEMBL	10.1016/s0960-894x(98)00597-6	10.7270/Q289152J	9873712			Sheppard, GS; Florjancic, AS; Giesler, JR; Xu, L; Guo, Y; Davidsen, SK; Marcotte, PA; Elmore, I; Albert, DH; Magoc, TJ; Bouska, JJ; Goodfellow, CL; Morgan, DW; Summers, JB	Abbott Laboratories	http://www.bindingdb.org/bind/chemsearch/marvin/MolStructure.jsp?monomerid=50072566	http://www.bindingdb.org/jsp/dbsearch/PrimarySearch_ki.jsp?energyterm=kJ/mole&tag=pol&polymerid=6149&target=Matrilysin&column=ki&startPg=0&Increment=50&submit=Search	http://www.bindingdb.org/jsp/dbsearch/PrimarySearch_ki.jsp?energyterm=kJ/mole&tag=r21&monomerid=50072566&enzyme=Matrilysin&column=ki&startPg=0&Increment=50&submit=Search			9847787	103966184		CHEMBL432991				ZINC03821593	1	MRLTVLCAVCLLPGSLALPLPQEAGGMSELQWEQAQDYLKRFYLYDSETKNANSLEAKLKEMQKFFGLPITGMLNSRVIEIMQKPRCGVPDVAEYSLFPNSPKWTSKVVTYRIVSYTRDLPHITVDRLVSKALNMWGKEIPLHFRKVVWGTADIMIGFARGAHGDSYPFDGPGNTLAHAFAPGTGLGGDAHFDEDERWTDGSSLGINFLYAATHELGHSLGMGHSSDPNAVMYPTYGNGDPQNFKLSQDDIKGIQKLYGKRSNSRKK	1MMP,1MMQ,1MMR,2DDY,2Y6C,2Y6D	Matrilysin	MMP7_HUMAN	P09237	Q9BTK9
50125509	CC(C)C[C@@H]1[C@H](CCCCCOc2ccc(C[C@H](NC1=O)C(=O)c1ccccc1)cc2)C(=O)NO	InChI=1S/C28H36N2O5/c1-19(2)17-24-23(28(33)30-34)11-7-4-8-16-35-22-14-12-20(13-15-22)18-25(29-27(24)32)26(31)21-9-5-3-6-10-21/h3,5-6,9-10,12-15,19,23-25,34H,4,7-8,11,16-18H2,1-2H3,(H,29,32)(H,30,33)/t23-,24+,25-/m0/s1	VYGKNAIULXUTGK-GVAUOCQISA-N	50072579	(8S,9R,12S)-12-Benzoyl-9-isobutyl-10-oxo-2-oxa-11-aza-bicyclo[12.2.2]octadeca-1(17),14(18),15-triene-8-carboxylic acid hydroxyamide::CHEMBL111736	Matrilysin	Homo sapiens		2.2							ChEMBL	10.1016/s0960-894x(98)00597-6	10.7270/Q289152J	9873712			Sheppard, GS; Florjancic, AS; Giesler, JR; Xu, L; Guo, Y; Davidsen, SK; Marcotte, PA; Elmore, I; Albert, DH; Magoc, TJ; Bouska, JJ; Goodfellow, CL; Morgan, DW; Summers, JB	Abbott Laboratories	http://www.bindingdb.org/bind/chemsearch/marvin/MolStructure.jsp?monomerid=50072579	http://www.bindingdb.org/jsp/dbsearch/PrimarySearch_ki.jsp?energyterm=kJ/mole&tag=pol&polymerid=6149&target=Matrilysin&column=ki&startPg=0&Increment=50&submit=Search	http://www.bindingdb.org/jsp/dbsearch/PrimarySearch_ki.jsp?energyterm=kJ/mole&tag=r21&monomerid=50072579&enzyme=Matrilysin&column=ki&startPg=0&Increment=50&submit=Search			9848025	103966197		CHEMBL111736				ZINC03821630	1	MRLTVLCAVCLLPGSLALPLPQEAGGMSELQWEQAQDYLKRFYLYDSETKNANSLEAKLKEMQKFFGLPITGMLNSRVIEIMQKPRCGVPDVAEYSLFPNSPKWTSKVVTYRIVSYTRDLPHITVDRLVSKALNMWGKEIPLHFRKVVWGTADIMIGFARGAHGDSYPFDGPGNTLAHAFAPGTGLGGDAHFDEDERWTDGSSLGINFLYAATHELGHSLGMGHSSDPNAVMYPTYGNGDPQNFKLSQDDIKGIQKLYGKRSNSRKK	1MMP,1MMQ,1MMR,2DDY,2Y6C,2Y6D	Matrilysin	MMP7_HUMAN	P09237	Q9BTK9
51391016	CC(C)C[C@H]([C@H](CC=C)C(=O)NO)C(=O)N[C@@H](Cc1ccccc1)C(=O)c1c[nH]c2ccccc12	InChI=1S/C28H33N3O4/c1-4-10-21(28(34)31-35)22(15-18(2)3)27(33)30-25(16-19-11-6-5-7-12-19)26(32)23-17-29-24-14-9-8-13-20(23)24/h4-9,11-14,17-18,21-22,25,29,35H,1,10,15-16H2,2-3H3,(H,30,33)(H,31,34)/t21-,22+,25-/m0/s1	PJKWYBIJVPNFJI-FBLLAGFSSA-N	50072566	(2R,3S)-2-Allyl-N*4*-[(S)-1-benzyl-2-(1H-indol-3-yl)-2-oxo-ethyl]-N*1*-hydroxy-3-isobutyl-succinamide::CHEMBL432991	Matrilysin	Homo sapiens		2.2							ChEMBL	10.1021/acs.jmedchem.0c00530	10.7270/Q2W95DW9	32686940			Kumari, S; Carmona, AV; Tiwari, AK; Trippier, PC	University of Nebraska Medical Center	http://www.bindingdb.org/bind/chemsearch/marvin/MolStructure.jsp?monomerid=50072566	http://www.bindingdb.org/jsp/dbsearch/PrimarySearch_ki.jsp?energyterm=kJ/mole&tag=pol&polymerid=6149&target=Matrilysin&column=ki&startPg=0&Increment=50&submit=Search	http://www.bindingdb.org/jsp/dbsearch/PrimarySearch_ki.jsp?energyterm=kJ/mole&tag=r21&monomerid=50072566&enzyme=Matrilysin&column=ki&startPg=0&Increment=50&submit=Search			9847787	103966184		CHEMBL432991				ZINC03821593	1	MRLTVLCAVCLLPGSLALPLPQEAGGMSELQWEQAQDYLKRFYLYDSETKNANSLEAKLKEMQKFFGLPITGMLNSRVIEIMQKPRCGVPDVAEYSLFPNSPKWTSKVVTYRIVSYTRDLPHITVDRLVSKALNMWGKEIPLHFRKVVWGTADIMIGFARGAHGDSYPFDGPGNTLAHAFAPGTGLGGDAHFDEDERWTDGSSLGINFLYAATHELGHSLGMGHSSDPNAVMYPTYGNGDPQNFKLSQDDIKGIQKLYGKRSNSRKK	1MMP,1MMQ,1MMR,2DDY,2Y6C,2Y6D	Matrilysin	MMP7_HUMAN	P09237	Q9BTK9
50125476	CNC(=O)[C@H](Cc1ccccc1)NC(=O)[C@H](CC(C)C)[C@H](CSc1cccs1)C(=O)NO	InChI=1S/C23H31N3O4S2/c1-15(2)12-17(18(22(28)26-30)14-32-20-10-7-11-31-20)21(27)25-19(23(29)24-3)13-16-8-5-4-6-9-16/h4-11,15,17-19,30H,12-14H2,1-3H3,(H,24,29)(H,25,27)(H,26,28)/t17-,18+,19+/m1/s1	XFILPEOLDIKJHX-QYZOEREBSA-N	50063918	(2R,3S)-N*4*-Hydroxy-2-isobutyl-N*1*-((S)-1-methylcarbamoyl-2-phenyl-ethyl)-3-(thiophen-2-ylsulfanylmethyl)-succinamide::4-(N-HYDROXYAMINO)-2R-ISOBUTYL-2S-(2-THIENYLTHIOMETHYL)SUCCINYL-L-PHENYLALANINE-N-METHYLAMIDE::4-Methyl-2-[1-methyl-2-(thiophen-2-ylsulfanyl)-ethyl]-pentanoic acid (1-methylcarbamoyl-2-phenyl-ethyl)-amide::BATIMASTAT::BB-94::CHEMBL279786::N*4*-Hydroxy-2-isobutyl-N*1*-(1-methylc…	Matrilysin	Homo sapiens		2.4							ChEMBL	10.1016/s0960-894x(98)00597-6	10.7270/Q289152J	9873712			Sheppard, GS; Florjancic, AS; Giesler, JR; Xu, L; Guo, Y; Davidsen, SK; Marcotte, PA; Elmore, I; Albert, DH; Magoc, TJ; Bouska, JJ; Goodfellow, CL; Morgan, DW; Summers, JB	Abbott Laboratories	http://www.bindingdb.org/bind/chemsearch/marvin/MolStructure.jsp?monomerid=50063918	http://www.bindingdb.org/jsp/dbsearch/PrimarySearch_ki.jsp?energyterm=kJ/mole&tag=pol&polymerid=6149&target=Matrilysin&column=ki&startPg=0&Increment=50&submit=Search	http://www.bindingdb.org/jsp/dbsearch/PrimarySearch_ki.jsp?energyterm=kJ/mole&tag=r21&monomerid=50063918&enzyme=Matrilysin&column=ki&startPg=0&Increment=50&submit=Search	BAT	1JK3,7W6X,7W6Y,7W6Z,1RM8,4DD8,2J83,2RJQ,1DTH,1MMB	5362422	103959090		CHEMBL279786	DB03880	5145		ZINC03789788	1	MRLTVLCAVCLLPGSLALPLPQEAGGMSELQWEQAQDYLKRFYLYDSETKNANSLEAKLKEMQKFFGLPITGMLNSRVIEIMQKPRCGVPDVAEYSLFPNSPKWTSKVVTYRIVSYTRDLPHITVDRLVSKALNMWGKEIPLHFRKVVWGTADIMIGFARGAHGDSYPFDGPGNTLAHAFAPGTGLGGDAHFDEDERWTDGSSLGINFLYAATHELGHSLGMGHSSDPNAVMYPTYGNGDPQNFKLSQDDIKGIQKLYGKRSNSRKK	1MMP,1MMQ,1MMR,2DDY,2Y6C,2Y6D	Matrilysin	MMP7_HUMAN	P09237	Q9BTK9
50123107	CSCCNC(=O)[C@@H]1Cc2ccc(OCCCC[C@@H]([C@@H](CC(C)C)C(=O)N1)C(=O)NO)cc2	InChI=1S/C24H37N3O5S/c1-16(2)14-20-19(23(29)27-31)6-4-5-12-32-18-9-7-17(8-10-18)15-21(26-22(20)28)24(30)25-11-13-33-3/h7-10,16,19-21,31H,4-6,11-15H2,1-3H3,(H,25,30)(H,26,28)(H,27,29)/t19-,20+,21-/m0/s1	QPPXLNJKZJGLRN-HBMCJLEFSA-N	50071269	(7S,8R,11S)-8-Isobutyl-9-oxo-2-oxa-10-aza-bicyclo[11.2.2]heptadeca-1(16),13(17),14-triene-7,11-dicarboxylic acid 7-hydroxyamide 11-[(2-methylsulfanyl-ethyl)-amide]::CHEMBL66134	Matrilysin	Homo sapiens		2.5							ChEMBL	10.1016/s0960-894x(98)00396-5	10.7270/Q2MW2G89	9873491			Steinman, DH; Curtin, ML; Garland, RB; Davidsen, SK; Heyman, HR; Holms, JH; Albert, DH; Magoc, TJ; Nagy, IB; Marcotte, PA; Li, J; Morgan, DW; Hutchins, C; Summers, JB	Abbott Laboratories	http://www.bindingdb.org/bind/chemsearch/marvin/MolStructure.jsp?monomerid=50071269	http://www.bindingdb.org/jsp/dbsearch/PrimarySearch_ki.jsp?energyterm=kJ/mole&tag=pol&polymerid=6149&target=Matrilysin&column=ki&startPg=0&Increment=50&submit=Search	http://www.bindingdb.org/jsp/dbsearch/PrimarySearch_ki.jsp?energyterm=kJ/mole&tag=r21&monomerid=50071269&enzyme=Matrilysin&column=ki&startPg=0&Increment=50&submit=Search			44306202	103965058		CHEMBL66134				ZINC26178871	1	MRLTVLCAVCLLPGSLALPLPQEAGGMSELQWEQAQDYLKRFYLYDSETKNANSLEAKLKEMQKFFGLPITGMLNSRVIEIMQKPRCGVPDVAEYSLFPNSPKWTSKVVTYRIVSYTRDLPHITVDRLVSKALNMWGKEIPLHFRKVVWGTADIMIGFARGAHGDSYPFDGPGNTLAHAFAPGTGLGGDAHFDEDERWTDGSSLGINFLYAATHELGHSLGMGHSSDPNAVMYPTYGNGDPQNFKLSQDDIKGIQKLYGKRSNSRKK	1MMP,1MMQ,1MMR,2DDY,2Y6C,2Y6D	Matrilysin	MMP7_HUMAN	P09237	Q9BTK9
50123140	CNC(=O)[C@@H]1Cc2ccc(OCCCCC[C@@H]([C@@H](CC(C)C)C(=O)N1)C(=O)NO)cc2	InChI=1S/C23H35N3O5/c1-15(2)13-19-18(22(28)26-30)7-5-4-6-12-31-17-10-8-16(9-11-17)14-20(23(29)24-3)25-21(19)27/h8-11,15,18-20,30H,4-7,12-14H2,1-3H3,(H,24,29)(H,25,27)(H,26,28)/t18-,19+,20-/m0/s1	LBZOGBFXCHOCBC-ZCNNSNEGSA-N	50071262	(8S,9R,12S)-9-Isobutyl-10-oxo-2-oxa-11-aza-bicyclo[12.2.2]octadeca-1(17),14(18),15-triene-8,12-dicarboxylic acid 8-hydroxyamide 12-methylamide::CHEMBL62007	Matrilysin	Homo sapiens		2.6							ChEMBL	10.1016/s0960-894x(98)00396-5	10.7270/Q2MW2G89	9873491			Steinman, DH; Curtin, ML; Garland, RB; Davidsen, SK; Heyman, HR; Holms, JH; Albert, DH; Magoc, TJ; Nagy, IB; Marcotte, PA; Li, J; Morgan, DW; Hutchins, C; Summers, JB	Abbott Laboratories	http://www.bindingdb.org/bind/chemsearch/marvin/MolStructure.jsp?monomerid=50071262	http://www.bindingdb.org/jsp/dbsearch/PrimarySearch_ki.jsp?energyterm=kJ/mole&tag=pol&polymerid=6149&target=Matrilysin&column=ki&startPg=0&Increment=50&submit=Search	http://www.bindingdb.org/jsp/dbsearch/PrimarySearch_ki.jsp?energyterm=kJ/mole&tag=r21&monomerid=50071262&enzyme=Matrilysin&column=ki&startPg=0&Increment=50&submit=Search			44305988	103965051		CHEMBL62007				ZINC26176093	1	MRLTVLCAVCLLPGSLALPLPQEAGGMSELQWEQAQDYLKRFYLYDSETKNANSLEAKLKEMQKFFGLPITGMLNSRVIEIMQKPRCGVPDVAEYSLFPNSPKWTSKVVTYRIVSYTRDLPHITVDRLVSKALNMWGKEIPLHFRKVVWGTADIMIGFARGAHGDSYPFDGPGNTLAHAFAPGTGLGGDAHFDEDERWTDGSSLGINFLYAATHELGHSLGMGHSSDPNAVMYPTYGNGDPQNFKLSQDDIKGIQKLYGKRSNSRKK	1MMP,1MMQ,1MMR,2DDY,2Y6C,2Y6D	Matrilysin	MMP7_HUMAN	P09237	Q9BTK9
50123133	CNC(=O)[C@@H]1Cc2ccc(OCCCC[C@@H]([C@@H](CCCc3ccc(C)cc3)C(=O)N1)C(=O)NO)cc2	InChI=1S/C28H37N3O5/c1-19-9-11-20(12-10-19)6-5-8-23-24(27(33)31-35)7-3-4-17-36-22-15-13-21(14-16-22)18-25(28(34)29-2)30-26(23)32/h9-16,23-25,35H,3-8,17-18H2,1-2H3,(H,29,34)(H,30,32)(H,31,33)/t23-,24+,25+/m1/s1	YKYLOHCKSMYHPL-DSITVLBTSA-N	50071265	(7S,8R,11S)-9-Oxo-8-(3-p-tolyl-propyl)-2-oxa-10-aza-bicyclo[11.2.2]heptadeca-1(16),13(17),14-triene-7,11-dicarboxylic acid 7-hydroxyamide 11-methylamide::CHEMBL64013	Matrilysin	Homo sapiens		2.8							ChEMBL	10.1016/s0960-894x(98)00396-5	10.7270/Q2MW2G89	9873491			Steinman, DH; Curtin, ML; Garland, RB; Davidsen, SK; Heyman, HR; Holms, JH; Albert, DH; Magoc, TJ; Nagy, IB; Marcotte, PA; Li, J; Morgan, DW; Hutchins, C; Summers, JB	Abbott Laboratories	http://www.bindingdb.org/bind/chemsearch/marvin/MolStructure.jsp?monomerid=50071265	http://www.bindingdb.org/jsp/dbsearch/PrimarySearch_ki.jsp?energyterm=kJ/mole&tag=pol&polymerid=6149&target=Matrilysin&column=ki&startPg=0&Increment=50&submit=Search	http://www.bindingdb.org/jsp/dbsearch/PrimarySearch_ki.jsp?energyterm=kJ/mole&tag=r21&monomerid=50071265&enzyme=Matrilysin&column=ki&startPg=0&Increment=50&submit=Search			44306279	103965054		CHEMBL64013				ZINC26184660	1	MRLTVLCAVCLLPGSLALPLPQEAGGMSELQWEQAQDYLKRFYLYDSETKNANSLEAKLKEMQKFFGLPITGMLNSRVIEIMQKPRCGVPDVAEYSLFPNSPKWTSKVVTYRIVSYTRDLPHITVDRLVSKALNMWGKEIPLHFRKVVWGTADIMIGFARGAHGDSYPFDGPGNTLAHAFAPGTGLGGDAHFDEDERWTDGSSLGINFLYAATHELGHSLGMGHSSDPNAVMYPTYGNGDPQNFKLSQDDIKGIQKLYGKRSNSRKK	1MMP,1MMQ,1MMR,2DDY,2Y6C,2Y6D	Matrilysin	MMP7_HUMAN	P09237	Q9BTK9
51567618	CC(C)(C)[C@H](NC(=O)[C@H](Cc1ccncc1)NC(=O)CNC(=O)CC[C@H](NS(=O)(=O)c1ccc(Cl)c(c1)C(F)(F)F)C(O)=O)C(=O)N1CCC[C@H]1CC(N)=O	InChI=1S/C34H43ClF3N7O9S/c1-33(2,3)29(31(50)45-14-4-5-20(45)16-26(39)46)43-30(49)25(15-19-10-12-40-13-11-19)42-28(48)18-41-27(47)9-8-24(32(51)52)44-55(53,54)21-6-7-23(35)22(17-21)34(36,37)38/h6-7,10-13,17,20,24-25,29,44H,4-5,8-9,14-16,18H2,1-3H3,(H2,39,46)(H,41,47)(H,42,48)(H,43,49)(H,51,52)/t20-,24-,25-,29+/m0/s1	ITXQTOBRXFVFDQ-OKEDDIKYSA-N	50630413	CHEMBL5417105	Matrilysin	Homo sapiens		2.8							ChEMBL	10.1021/acs.jmedchem.3c01166	10.7270/Q2028X0H	37861435			Abe-Sato, K; Tabuse, H; Kanazawa, H; Kamitani, M; Endo, M; Tokura, S; Wakabayashi, S; Yahara, T; Takeda, T; Hitaka, K; Gunji, E; Kojima, N; Oka, Y	Taisho Pharmaceutical Co.	http://www.bindingdb.org/bind/chemsearch/marvin/MolStructure.jsp?monomerid=50630413	http://www.bindingdb.org/jsp/dbsearch/PrimarySearch_ki.jsp?energyterm=kJ/mole&tag=pol&polymerid=6149&target=Matrilysin&column=ki&startPg=0&Increment=50&submit=Search	http://www.bindingdb.org/jsp/dbsearch/PrimarySearch_ki.jsp?energyterm=kJ/mole&tag=r21&monomerid=50630413&enzyme=Matrilysin&column=ki&startPg=0&Increment=50&submit=Search			168719944	505048384							1	MRLTVLCAVCLLPGSLALPLPQEAGGMSELQWEQAQDYLKRFYLYDSETKNANSLEAKLKEMQKFFGLPITGMLNSRVIEIMQKPRCGVPDVAEYSLFPNSPKWTSKVVTYRIVSYTRDLPHITVDRLVSKALNMWGKEIPLHFRKVVWGTADIMIGFARGAHGDSYPFDGPGNTLAHAFAPGTGLGGDAHFDEDERWTDGSSLGINFLYAATHELGHSLGMGHSSDPNAVMYPTYGNGDPQNFKLSQDDIKGIQKLYGKRSNSRKK	2DDY,2Y6D,1MMR,1MMQ,1MMP,2Y6C	Matrilysin	MMP7_HUMAN	P09237	Q9BTK9
51567620	CC(C)(C)[C@H](NC(=O)[C@H](Cc1ccnnc1)NC(=O)CNC(=O)CC[C@H](NS(=O)(=O)c1ccc(Cl)c(c1)C(F)(F)F)C(O)=O)C(=O)N1CCC[C@H]1CC(N)=O	InChI=1S/C33H42ClF3N8O9S/c1-32(2,3)28(30(50)45-12-4-5-19(45)14-25(38)46)43-29(49)24(13-18-10-11-40-41-16-18)42-27(48)17-39-26(47)9-8-23(31(51)52)44-55(53,54)20-6-7-22(34)21(15-20)33(35,36)37/h6-7,10-11,15-16,19,23-24,28,44H,4-5,8-9,12-14,17H2,1-3H3,(H2,38,46)(H,39,47)(H,42,48)(H,43,49)(H,51,52)/t19-,23-,24-,28+/m0/s1	KNIDTPXRAUDOAV-MTIPRXJHSA-N	50630427	CHEMBL5403802	Matrilysin	Homo sapiens		2.8							ChEMBL	10.1021/acs.jmedchem.3c01166	10.7270/Q2028X0H	37861435			Abe-Sato, K; Tabuse, H; Kanazawa, H; Kamitani, M; Endo, M; Tokura, S; Wakabayashi, S; Yahara, T; Takeda, T; Hitaka, K; Gunji, E; Kojima, N; Oka, Y	Taisho Pharmaceutical Co.	http://www.bindingdb.org/bind/chemsearch/marvin/MolStructure.jsp?monomerid=50630427	http://www.bindingdb.org/jsp/dbsearch/PrimarySearch_ki.jsp?energyterm=kJ/mole&tag=pol&polymerid=6149&target=Matrilysin&column=ki&startPg=0&Increment=50&submit=Search	http://www.bindingdb.org/jsp/dbsearch/PrimarySearch_ki.jsp?energyterm=kJ/mole&tag=r21&monomerid=50630427&enzyme=Matrilysin&column=ki&startPg=0&Increment=50&submit=Search			172446540	505048398							1	MRLTVLCAVCLLPGSLALPLPQEAGGMSELQWEQAQDYLKRFYLYDSETKNANSLEAKLKEMQKFFGLPITGMLNSRVIEIMQKPRCGVPDVAEYSLFPNSPKWTSKVVTYRIVSYTRDLPHITVDRLVSKALNMWGKEIPLHFRKVVWGTADIMIGFARGAHGDSYPFDGPGNTLAHAFAPGTGLGGDAHFDEDERWTDGSSLGINFLYAATHELGHSLGMGHSSDPNAVMYPTYGNGDPQNFKLSQDDIKGIQKLYGKRSNSRKK	2DDY,2Y6D,1MMR,1MMQ,1MMP,2Y6C	Matrilysin	MMP7_HUMAN	P09237	Q9BTK9
50123097	CNC(=O)[C@@H]1Cc2ccc(OCCC[C@@H]([C@@H](CC(C)C)C(=O)N1)C(=O)NO)cc2	InChI=1S/C21H31N3O5/c1-13(2)11-17-16(20(26)24-28)5-4-10-29-15-8-6-14(7-9-15)12-18(21(27)22-3)23-19(17)25/h6-9,13,16-18,28H,4-5,10-12H2,1-3H3,(H,22,27)(H,23,25)(H,24,26)/t16-,17+,18-/m0/s1	USEJKZYMWYHGSP-KSZLIROESA-N	50064341	(6S,7R,10S)-7-Isobutyl-8-oxo-2-oxa-9-aza-bicyclo[10.2.2]hexadeca-1(15),12(16),13-triene-6,10-dicarboxylic acid 6-hydroxyamide 10-methylamide::7-Isobutyl-8-oxo-2-oxa-9-aza-bicyclo[10.2.2]hexadeca-1(15),12(16),13-triene-6,10-dicarboxylic acid 6-hydroxyamide 10-methylamide (SE205)::CHEMBL45631	Matrilysin	Homo sapiens		3							ChEMBL	10.1016/s0960-894x(98)00396-5	10.7270/Q2MW2G89	9873491			Steinman, DH; Curtin, ML; Garland, RB; Davidsen, SK; Heyman, HR; Holms, JH; Albert, DH; Magoc, TJ; Nagy, IB; Marcotte, PA; Li, J; Morgan, DW; Hutchins, C; Summers, JB	Abbott Laboratories	http://www.bindingdb.org/bind/chemsearch/marvin/MolStructure.jsp?monomerid=50064341	http://www.bindingdb.org/jsp/dbsearch/PrimarySearch_ki.jsp?energyterm=kJ/mole&tag=pol&polymerid=6149&target=Matrilysin&column=ki&startPg=0&Increment=50&submit=Search	http://www.bindingdb.org/jsp/dbsearch/PrimarySearch_ki.jsp?energyterm=kJ/mole&tag=r21&monomerid=50064341&enzyme=Matrilysin&column=ki&startPg=0&Increment=50&submit=Search			9887544	103959393		CHEMBL45631				ZINC03821383	1	MRLTVLCAVCLLPGSLALPLPQEAGGMSELQWEQAQDYLKRFYLYDSETKNANSLEAKLKEMQKFFGLPITGMLNSRVIEIMQKPRCGVPDVAEYSLFPNSPKWTSKVVTYRIVSYTRDLPHITVDRLVSKALNMWGKEIPLHFRKVVWGTADIMIGFARGAHGDSYPFDGPGNTLAHAFAPGTGLGGDAHFDEDERWTDGSSLGINFLYAATHELGHSLGMGHSSDPNAVMYPTYGNGDPQNFKLSQDDIKGIQKLYGKRSNSRKK	1MMP,1MMQ,1MMR,2DDY,2Y6C,2Y6D	Matrilysin	MMP7_HUMAN	P09237	Q9BTK9
50125447	CC(C)C[C@@H]1[C@H](CCCCCOc2ccc(C[C@H](NC1=O)C(=O)c1c[nH]c3ccccc13)cc2)C(=O)NO	InChI=1S/C30H37N3O5/c1-19(2)16-24-23(30(36)33-37)9-4-3-7-15-38-21-13-11-20(12-14-21)17-27(32-29(24)35)28(34)25-18-31-26-10-6-5-8-22(25)26/h5-6,8,10-14,18-19,23-24,27,31,37H,3-4,7,9,15-17H2,1-2H3,(H,32,35)(H,33,36)/t23-,24+,27-/m0/s1	QQWABDFFKSDQLH-XFAFFCHDSA-N	50072568	(8S,9R,12S)-12-(1H-Indole-3-carbonyl)-9-isobutyl-10-oxo-2-oxa-11-aza-bicyclo[12.2.2]octadeca-1(17),14(18),15-triene-8-carboxylic acid hydroxyamide::CHEMBL324874	Matrilysin	Homo sapiens		3.1							ChEMBL	10.1016/s0960-894x(98)00597-6	10.7270/Q289152J	9873712			Sheppard, GS; Florjancic, AS; Giesler, JR; Xu, L; Guo, Y; Davidsen, SK; Marcotte, PA; Elmore, I; Albert, DH; Magoc, TJ; Bouska, JJ; Goodfellow, CL; Morgan, DW; Summers, JB	Abbott Laboratories	http://www.bindingdb.org/bind/chemsearch/marvin/MolStructure.jsp?monomerid=50072568	http://www.bindingdb.org/jsp/dbsearch/PrimarySearch_ki.jsp?energyterm=kJ/mole&tag=pol&polymerid=6149&target=Matrilysin&column=ki&startPg=0&Increment=50&submit=Search	http://www.bindingdb.org/jsp/dbsearch/PrimarySearch_ki.jsp?energyterm=kJ/mole&tag=r21&monomerid=50072568&enzyme=Matrilysin&column=ki&startPg=0&Increment=50&submit=Search			10098158	103966186		CHEMBL324874				ZINC26972964	1	MRLTVLCAVCLLPGSLALPLPQEAGGMSELQWEQAQDYLKRFYLYDSETKNANSLEAKLKEMQKFFGLPITGMLNSRVIEIMQKPRCGVPDVAEYSLFPNSPKWTSKVVTYRIVSYTRDLPHITVDRLVSKALNMWGKEIPLHFRKVVWGTADIMIGFARGAHGDSYPFDGPGNTLAHAFAPGTGLGGDAHFDEDERWTDGSSLGINFLYAATHELGHSLGMGHSSDPNAVMYPTYGNGDPQNFKLSQDDIKGIQKLYGKRSNSRKK	1MMP,1MMQ,1MMR,2DDY,2Y6C,2Y6D	Matrilysin	MMP7_HUMAN	P09237	Q9BTK9
50477815	CC(C)C[C@H](NC(=O)[C@@H](CC(=O)NO)C1CCCCC1)c1nc(c[nH]1)-c1ccccc1	InChI=1S/C24H34N4O3/c1-16(2)13-20(23-25-15-21(26-23)18-11-7-4-8-12-18)27-24(30)19(14-22(29)28-31)17-9-5-3-6-10-17/h4,7-8,11-12,15-17,19-20,31H,3,5-6,9-10,13-14H2,1-2H3,(H,25,26)(H,27,30)(H,28,29)/t19-,20-/m0/s1	FVGUURIXHJHLQF-PMACEKPBSA-N	50287381	(S)-2-Cyclohexyl-N*4*-hydroxy-N*1*-[(S)-3-methyl-1-(5-phenyl-1H-imidazol-2-yl)-butyl]-succinamide::CHEMBL41497	Matrilysin	Homo sapiens		3.1							ChEMBL	10.1016/S0960-894X(96)00283-1	10.7270/Q2WD40JH				Chen, JJ; Zhang, Y; Hammond, S; Dewdney, N; Ho, T; Lin, X; Browner, MF; Castelhano, AL	TBA	http://www.bindingdb.org/bind/chemsearch/marvin/MolStructure.jsp?monomerid=50287381	http://www.bindingdb.org/jsp/dbsearch/PrimarySearch_ki.jsp?energyterm=kJ/mole&tag=pol&polymerid=6149&target=Matrilysin&column=ki&startPg=0&Increment=50&submit=Search	http://www.bindingdb.org/jsp/dbsearch/PrimarySearch_ki.jsp?energyterm=kJ/mole&tag=r21&monomerid=50287381&enzyme=Matrilysin&column=ki&startPg=0&Increment=50&submit=Search			44288091	104128952		CHEMBL41497				ZINC29344708	1	MRLTVLCAVCLLPGSLALPLPQEAGGMSELQWEQAQDYLKRFYLYDSETKNANSLEAKLKEMQKFFGLPITGMLNSRVIEIMQKPRCGVPDVAEYSLFPNSPKWTSKVVTYRIVSYTRDLPHITVDRLVSKALNMWGKEIPLHFRKVVWGTADIMIGFARGAHGDSYPFDGPGNTLAHAFAPGTGLGGDAHFDEDERWTDGSSLGINFLYAATHELGHSLGMGHSSDPNAVMYPTYGNGDPQNFKLSQDDIKGIQKLYGKRSNSRKK	1MMP,1MMQ,1MMR,2DDY,2Y6C,2Y6D	Matrilysin	MMP7_HUMAN	P09237	Q9BTK9
50125430	CC(C)C[C@@H]1[C@H](CCCCOc2ccc(C[C@H](NC1=O)C(=O)c1ccccc1)cc2)C(=O)NO	InChI=1S/C27H34N2O5/c1-18(2)16-23-22(27(32)29-33)10-6-7-15-34-21-13-11-19(12-14-21)17-24(28-26(23)31)25(30)20-8-4-3-5-9-20/h3-5,8-9,11-14,18,22-24,33H,6-7,10,15-17H2,1-2H3,(H,28,31)(H,29,32)/t22-,23+,24-/m0/s1	JQYSJWITJMOASO-VXNXHJTFSA-N	50072567	(7S,8R,11S)-11-Benzoyl-8-isobutyl-9-oxo-2-oxa-10-aza-bicyclo[11.2.2]heptadeca-1(16),13(17),14-triene-7-carboxylic acid hydroxyamide::CHEMBL325552	Matrilysin	Homo sapiens		3.3							ChEMBL	10.1016/s0960-894x(98)00597-6	10.7270/Q289152J	9873712			Sheppard, GS; Florjancic, AS; Giesler, JR; Xu, L; Guo, Y; Davidsen, SK; Marcotte, PA; Elmore, I; Albert, DH; Magoc, TJ; Bouska, JJ; Goodfellow, CL; Morgan, DW; Summers, JB	Abbott Laboratories	http://www.bindingdb.org/bind/chemsearch/marvin/MolStructure.jsp?monomerid=50072567	http://www.bindingdb.org/jsp/dbsearch/PrimarySearch_ki.jsp?energyterm=kJ/mole&tag=pol&polymerid=6149&target=Matrilysin&column=ki&startPg=0&Increment=50&submit=Search	http://www.bindingdb.org/jsp/dbsearch/PrimarySearch_ki.jsp?energyterm=kJ/mole&tag=r21&monomerid=50072567&enzyme=Matrilysin&column=ki&startPg=0&Increment=50&submit=Search			44339536	103966185		CHEMBL325552					1	MRLTVLCAVCLLPGSLALPLPQEAGGMSELQWEQAQDYLKRFYLYDSETKNANSLEAKLKEMQKFFGLPITGMLNSRVIEIMQKPRCGVPDVAEYSLFPNSPKWTSKVVTYRIVSYTRDLPHITVDRLVSKALNMWGKEIPLHFRKVVWGTADIMIGFARGAHGDSYPFDGPGNTLAHAFAPGTGLGGDAHFDEDERWTDGSSLGINFLYAATHELGHSLGMGHSSDPNAVMYPTYGNGDPQNFKLSQDDIKGIQKLYGKRSNSRKK	1MMP,1MMQ,1MMR,2DDY,2Y6C,2Y6D	Matrilysin	MMP7_HUMAN	P09237	Q9BTK9
50125519	CC(C)C[C@H]([C@H](CC=C)C(=O)NO)C(=O)N[C@@H](Cc1ccccc1)C(=O)c1ccccc1	InChI=1S/C26H32N2O4/c1-4-11-21(26(31)28-32)22(16-18(2)3)25(30)27-23(17-19-12-7-5-8-13-19)24(29)20-14-9-6-10-15-20/h4-10,12-15,18,21-23,32H,1,11,16-17H2,2-3H3,(H,27,30)(H,28,31)/t21-,22+,23-/m0/s1	AALOSJKQIIRSAO-ZRBLBEILSA-N	50072578	(2R,3S)-2-Allyl-N*4*-((S)-1-benzyl-2-oxo-2-phenyl-ethyl)-N*1*-hydroxy-3-isobutyl-succinamide::CHEMBL111104	Matrilysin	Homo sapiens		3.6							ChEMBL	10.1016/s0960-894x(98)00597-6	10.7270/Q289152J	9873712			Sheppard, GS; Florjancic, AS; Giesler, JR; Xu, L; Guo, Y; Davidsen, SK; Marcotte, PA; Elmore, I; Albert, DH; Magoc, TJ; Bouska, JJ; Goodfellow, CL; Morgan, DW; Summers, JB	Abbott Laboratories	http://www.bindingdb.org/bind/chemsearch/marvin/MolStructure.jsp?monomerid=50072578	http://www.bindingdb.org/jsp/dbsearch/PrimarySearch_ki.jsp?energyterm=kJ/mole&tag=pol&polymerid=6149&target=Matrilysin&column=ki&startPg=0&Increment=50&submit=Search	http://www.bindingdb.org/jsp/dbsearch/PrimarySearch_ki.jsp?energyterm=kJ/mole&tag=r21&monomerid=50072578&enzyme=Matrilysin&column=ki&startPg=0&Increment=50&submit=Search			10365752	103966196		CHEMBL111104				ZINC03821596	1	MRLTVLCAVCLLPGSLALPLPQEAGGMSELQWEQAQDYLKRFYLYDSETKNANSLEAKLKEMQKFFGLPITGMLNSRVIEIMQKPRCGVPDVAEYSLFPNSPKWTSKVVTYRIVSYTRDLPHITVDRLVSKALNMWGKEIPLHFRKVVWGTADIMIGFARGAHGDSYPFDGPGNTLAHAFAPGTGLGGDAHFDEDERWTDGSSLGINFLYAATHELGHSLGMGHSSDPNAVMYPTYGNGDPQNFKLSQDDIKGIQKLYGKRSNSRKK	1MMP,1MMQ,1MMR,2DDY,2Y6C,2Y6D	Matrilysin	MMP7_HUMAN	P09237	Q9BTK9
51567622	CC(C)(C)[C@H](NC(=O)[C@H](Cc1cscn1)NC(=O)CNC(=O)CC[C@H](NS(=O)(=O)c1ccc(Cl)c(c1)C(F)(F)F)C(O)=O)C(=O)N1CCC[C@H]1CC(N)=O	InChI=1S/C32H41ClF3N7O9S2/c1-31(2,3)27(29(48)43-10-4-5-18(43)12-24(37)44)41-28(47)23(11-17-15-53-16-39-17)40-26(46)14-38-25(45)9-8-22(30(49)50)42-54(51,52)19-6-7-21(33)20(13-19)32(34,35)36/h6-7,13,15-16,18,22-23,27,42H,4-5,8-12,14H2,1-3H3,(H2,37,44)(H,38,45)(H,40,46)(H,41,47)(H,49,50)/t18-,22-,23-,27+/m0/s1	KDIPAKUGVJEBFC-XYVJRHFASA-N	50630429	CHEMBL5426536	Matrilysin	Homo sapiens		3.8							ChEMBL	10.1021/acs.jmedchem.3c01166	10.7270/Q2028X0H	37861435			Abe-Sato, K; Tabuse, H; Kanazawa, H; Kamitani, M; Endo, M; Tokura, S; Wakabayashi, S; Yahara, T; Takeda, T; Hitaka, K; Gunji, E; Kojima, N; Oka, Y	Taisho Pharmaceutical Co.	http://www.bindingdb.org/bind/chemsearch/marvin/MolStructure.jsp?monomerid=50630429	http://www.bindingdb.org/jsp/dbsearch/PrimarySearch_ki.jsp?energyterm=kJ/mole&tag=pol&polymerid=6149&target=Matrilysin&column=ki&startPg=0&Increment=50&submit=Search	http://www.bindingdb.org/jsp/dbsearch/PrimarySearch_ki.jsp?energyterm=kJ/mole&tag=r21&monomerid=50630429&enzyme=Matrilysin&column=ki&startPg=0&Increment=50&submit=Search			172461644	505048400							1	MRLTVLCAVCLLPGSLALPLPQEAGGMSELQWEQAQDYLKRFYLYDSETKNANSLEAKLKEMQKFFGLPITGMLNSRVIEIMQKPRCGVPDVAEYSLFPNSPKWTSKVVTYRIVSYTRDLPHITVDRLVSKALNMWGKEIPLHFRKVVWGTADIMIGFARGAHGDSYPFDGPGNTLAHAFAPGTGLGGDAHFDEDERWTDGSSLGINFLYAATHELGHSLGMGHSSDPNAVMYPTYGNGDPQNFKLSQDDIKGIQKLYGKRSNSRKK	2DDY,2Y6D,1MMR,1MMQ,1MMP,2Y6C	Matrilysin	MMP7_HUMAN	P09237	Q9BTK9
50195817	CNC(=O)[C@@H](NC(=O)[C@H](CC(C)C)[C@H](O)C(=O)NO)C(C)(C)C	InChI=1S/C15H29N3O5/c1-8(2)7-9(10(19)13(21)18-23)12(20)17-11(14(22)16-6)15(3,4)5/h8-11,19,23H,7H2,1-6H3,(H,16,22)(H,17,20)(H,18,21)/t9-,10+,11-/m1/s1	OCSMOTCMPXTDND-OUAUKWLOSA-N	50063917	(2S,3R)-N(4)-[(2S)-3,3-dimethyl-1-(methylamino)-1-oxobutan-2-yl]-N(1),2-dihydroxy-3-(2-methylpropyl)butanediamide::CHEMBL279785::cid_119031::marimastat	Matrilysin	Homo sapiens		4.1							ChEMBL	10.1021/jm0103920	10.7270/Q2XP747B	11754593			Wada, CK; Holms, JH; Curtin, ML; Dai, Y; Florjancic, AS; Garland, RB; Guo, Y; Heyman, HR; Stacey, JR; Steinman, DH; Albert, DH; Bouska, JJ; Elmore, IN; Goodfellow, CL; Marcotte, PA; Tapang, P; Morgan, DW; Michaelides, MR; Davidsen, SK	Abbott Laboratories	http://www.bindingdb.org/bind/chemsearch/marvin/MolStructure.jsp?monomerid=50063917	http://www.bindingdb.org/jsp/dbsearch/PrimarySearch_ki.jsp?energyterm=kJ/mole&tag=pol&polymerid=6149&target=Matrilysin&column=ki&startPg=0&Increment=50&submit=Search	http://www.bindingdb.org/jsp/dbsearch/PrimarySearch_ki.jsp?energyterm=kJ/mole&tag=r21&monomerid=50063917&enzyme=Matrilysin&column=ki&startPg=0&Increment=50&submit=Search	97	1R55,3HY7,2JIH	119031	103959089	50662	CHEMBL279785	DB00786	5220		ZINC01544157	1	MRLTVLCAVCLLPGSLALPLPQEAGGMSELQWEQAQDYLKRFYLYDSETKNANSLEAKLKEMQKFFGLPITGMLNSRVIEIMQKPRCGVPDVAEYSLFPNSPKWTSKVVTYRIVSYTRDLPHITVDRLVSKALNMWGKEIPLHFRKVVWGTADIMIGFARGAHGDSYPFDGPGNTLAHAFAPGTGLGGDAHFDEDERWTDGSSLGINFLYAATHELGHSLGMGHSSDPNAVMYPTYGNGDPQNFKLSQDDIKGIQKLYGKRSNSRKK	1MMP,1MMQ,1MMR,2DDY,2Y6C,2Y6D	Matrilysin	MMP7_HUMAN	P09237	Q9BTK9
51510217	CNC(=O)[C@@H](NC(=O)[C@H](CC(C)C)[C@H](O)C(=O)NO)C(C)(C)C	InChI=1S/C15H29N3O5/c1-8(2)7-9(10(19)13(21)18-23)12(20)17-11(14(22)16-6)15(3,4)5/h8-11,19,23H,7H2,1-6H3,(H,16,22)(H,17,20)(H,18,21)/t9-,10+,11-/m1/s1	OCSMOTCMPXTDND-OUAUKWLOSA-N	50063917	(2S,3R)-N(4)-[(2S)-3,3-dimethyl-1-(methylamino)-1-oxobutan-2-yl]-N(1),2-dihydroxy-3-(2-methylpropyl)butanediamide::CHEMBL279785::cid_119031::marimastat	Matrilysin	Homo sapiens		4.1							ChEMBL		10.7270/Q2959NR8	34157437			n/a	n/a	http://www.bindingdb.org/bind/chemsearch/marvin/MolStructure.jsp?monomerid=50063917	http://www.bindingdb.org/jsp/dbsearch/PrimarySearch_ki.jsp?energyterm=kJ/mole&tag=pol&polymerid=6149&target=Matrilysin&column=ki&startPg=0&Increment=50&submit=Search	http://www.bindingdb.org/jsp/dbsearch/PrimarySearch_ki.jsp?energyterm=kJ/mole&tag=r21&monomerid=50063917&enzyme=Matrilysin&column=ki&startPg=0&Increment=50&submit=Search	97	1R55,3HY7,2JIH	119031	103959089	50662	CHEMBL279785	DB00786	5220		ZINC01544157	1	MRLTVLCAVCLLPGSLALPLPQEAGGMSELQWEQAQDYLKRFYLYDSETKNANSLEAKLKEMQKFFGLPITGMLNSRVIEIMQKPRCGVPDVAEYSLFPNSPKWTSKVVTYRIVSYTRDLPHITVDRLVSKALNMWGKEIPLHFRKVVWGTADIMIGFARGAHGDSYPFDGPGNTLAHAFAPGTGLGGDAHFDEDERWTDGSSLGINFLYAATHELGHSLGMGHSSDPNAVMYPTYGNGDPQNFKLSQDDIKGIQKLYGKRSNSRKK	1MMP,1MMQ,1MMR,2DDY,2Y6C,2Y6D	Matrilysin	MMP7_HUMAN	P09237	Q9BTK9
50125432	CC(C)C[C@H]([C@H](CC=C)C(=O)NO)C(=O)N[C@@H](Cc1ccccc1)C(=O)c1ncco1	InChI=1S/C23H29N3O5/c1-4-8-17(22(29)26-30)18(13-15(2)3)21(28)25-19(14-16-9-6-5-7-10-16)20(27)23-24-11-12-31-23/h4-7,9-12,15,17-19,30H,1,8,13-14H2,2-3H3,(H,25,28)(H,26,29)/t17-,18+,19-/m0/s1	BZTWELLPCHJZLB-OTWHNJEPSA-N	50072569	(2R,3S)-2-Allyl-N*4*-((S)-1-benzyl-2-oxazol-2-yl-2-oxo-ethyl)-N*1*-hydroxy-3-isobutyl-succinamide::(2S,3R)-2-allyl-N1-hydroxy-3-isobutyl-N4-((S)-1-(oxazol-2-yl)-1-oxo-3-phenylpropan-2-yl)succinamide::CHEMBL430524	Matrilysin	Homo sapiens		4.2							ChEMBL	10.1016/s0960-894x(98)00597-6	10.7270/Q289152J	9873712			Sheppard, GS; Florjancic, AS; Giesler, JR; Xu, L; Guo, Y; Davidsen, SK; Marcotte, PA; Elmore, I; Albert, DH; Magoc, TJ; Bouska, JJ; Goodfellow, CL; Morgan, DW; Summers, JB	Abbott Laboratories	http://www.bindingdb.org/bind/chemsearch/marvin/MolStructure.jsp?monomerid=50072569	http://www.bindingdb.org/jsp/dbsearch/PrimarySearch_ki.jsp?energyterm=kJ/mole&tag=pol&polymerid=6149&target=Matrilysin&column=ki&startPg=0&Increment=50&submit=Search	http://www.bindingdb.org/jsp/dbsearch/PrimarySearch_ki.jsp?energyterm=kJ/mole&tag=r21&monomerid=50072569&enzyme=Matrilysin&column=ki&startPg=0&Increment=50&submit=Search			44339567	103966187		CHEMBL430524				ZINC11688040	1	MRLTVLCAVCLLPGSLALPLPQEAGGMSELQWEQAQDYLKRFYLYDSETKNANSLEAKLKEMQKFFGLPITGMLNSRVIEIMQKPRCGVPDVAEYSLFPNSPKWTSKVVTYRIVSYTRDLPHITVDRLVSKALNMWGKEIPLHFRKVVWGTADIMIGFARGAHGDSYPFDGPGNTLAHAFAPGTGLGGDAHFDEDERWTDGSSLGINFLYAATHELGHSLGMGHSSDPNAVMYPTYGNGDPQNFKLSQDDIKGIQKLYGKRSNSRKK	1MMP,1MMQ,1MMR,2DDY,2Y6C,2Y6D	Matrilysin	MMP7_HUMAN	P09237	Q9BTK9
50125467	CC(C)C[C@@H]1[C@H](CCCCOc2ccc(C[C@H](NC1=O)C(=O)c1ccc[nH]1)cc2)C(=O)NO	InChI=1S/C25H33N3O5/c1-16(2)14-20-19(25(31)28-32)6-3-4-13-33-18-10-8-17(9-11-18)15-22(27-24(20)30)23(29)21-7-5-12-26-21/h5,7-12,16,19-20,22,26,32H,3-4,6,13-15H2,1-2H3,(H,27,30)(H,28,31)/t19-,20+,22-/m0/s1	FXEYKJYOHRTUNG-VWPQPMDRSA-N	50072574	(7S,8R,11S)-8-Isobutyl-9-oxo-11-(1H-pyrrole-2-carbonyl)-2-oxa-10-aza-bicyclo[11.2.2]heptadeca-1(16),13(17),14-triene-7-carboxylic acid hydroxyamide::CHEMBL320045	Matrilysin	Homo sapiens		4.2							ChEMBL	10.1016/s0960-894x(98)00597-6	10.7270/Q289152J	9873712			Sheppard, GS; Florjancic, AS; Giesler, JR; Xu, L; Guo, Y; Davidsen, SK; Marcotte, PA; Elmore, I; Albert, DH; Magoc, TJ; Bouska, JJ; Goodfellow, CL; Morgan, DW; Summers, JB	Abbott Laboratories	http://www.bindingdb.org/bind/chemsearch/marvin/MolStructure.jsp?monomerid=50072574	http://www.bindingdb.org/jsp/dbsearch/PrimarySearch_ki.jsp?energyterm=kJ/mole&tag=pol&polymerid=6149&target=Matrilysin&column=ki&startPg=0&Increment=50&submit=Search	http://www.bindingdb.org/jsp/dbsearch/PrimarySearch_ki.jsp?energyterm=kJ/mole&tag=r21&monomerid=50072574&enzyme=Matrilysin&column=ki&startPg=0&Increment=50&submit=Search			44339523	103966192		CHEMBL320045				ZINC26973904	1	MRLTVLCAVCLLPGSLALPLPQEAGGMSELQWEQAQDYLKRFYLYDSETKNANSLEAKLKEMQKFFGLPITGMLNSRVIEIMQKPRCGVPDVAEYSLFPNSPKWTSKVVTYRIVSYTRDLPHITVDRLVSKALNMWGKEIPLHFRKVVWGTADIMIGFARGAHGDSYPFDGPGNTLAHAFAPGTGLGGDAHFDEDERWTDGSSLGINFLYAATHELGHSLGMGHSSDPNAVMYPTYGNGDPQNFKLSQDDIKGIQKLYGKRSNSRKK	1MMP,1MMQ,1MMR,2DDY,2Y6C,2Y6D	Matrilysin	MMP7_HUMAN	P09237	Q9BTK9
50123131	CC(C)C[C@@H]1[C@H](CCCCOc2ccc(C[C@H](NC1=O)C(=O)NCCN(C)C)cc2)C(=O)NO	InChI=1S/C25H40N4O5/c1-17(2)15-21-20(24(31)28-33)7-5-6-14-34-19-10-8-18(9-11-19)16-22(27-23(21)30)25(32)26-12-13-29(3)4/h8-11,17,20-22,33H,5-7,12-16H2,1-4H3,(H,26,32)(H,27,30)(H,28,31)/t20-,21+,22-/m0/s1	HEPINVNDBLHRTM-BDTNDASRSA-N	50071259	(7S,8R,11S)-8-Isobutyl-9-oxo-2-oxa-10-aza-bicyclo[11.2.2]heptadeca-1(16),13(17),14-triene-7,11-dicarboxylic acid 11-[(2-dimethylamino-ethyl)-amide] 7-hydroxyamide::CHEMBL303298	Matrilysin	Homo sapiens		4.2							ChEMBL	10.1016/s0960-894x(98)00396-5	10.7270/Q2MW2G89	9873491			Steinman, DH; Curtin, ML; Garland, RB; Davidsen, SK; Heyman, HR; Holms, JH; Albert, DH; Magoc, TJ; Nagy, IB; Marcotte, PA; Li, J; Morgan, DW; Hutchins, C; Summers, JB	Abbott Laboratories	http://www.bindingdb.org/bind/chemsearch/marvin/MolStructure.jsp?monomerid=50071259	http://www.bindingdb.org/jsp/dbsearch/PrimarySearch_ki.jsp?energyterm=kJ/mole&tag=pol&polymerid=6149&target=Matrilysin&column=ki&startPg=0&Increment=50&submit=Search	http://www.bindingdb.org/jsp/dbsearch/PrimarySearch_ki.jsp?energyterm=kJ/mole&tag=r21&monomerid=50071259&enzyme=Matrilysin&column=ki&startPg=0&Increment=50&submit=Search			44306200	103965048		CHEMBL303298				ZINC26180614	1	MRLTVLCAVCLLPGSLALPLPQEAGGMSELQWEQAQDYLKRFYLYDSETKNANSLEAKLKEMQKFFGLPITGMLNSRVIEIMQKPRCGVPDVAEYSLFPNSPKWTSKVVTYRIVSYTRDLPHITVDRLVSKALNMWGKEIPLHFRKVVWGTADIMIGFARGAHGDSYPFDGPGNTLAHAFAPGTGLGGDAHFDEDERWTDGSSLGINFLYAATHELGHSLGMGHSSDPNAVMYPTYGNGDPQNFKLSQDDIKGIQKLYGKRSNSRKK	1MMP,1MMQ,1MMR,2DDY,2Y6C,2Y6D	Matrilysin	MMP7_HUMAN	P09237	Q9BTK9
50861935	CC(C)C[C@H]([C@H](CC=C)C(=O)NO)C(=O)N[C@@H](Cc1ccccc1)C(=O)c1ncco1	InChI=1S/C23H29N3O5/c1-4-8-17(22(29)26-30)18(13-15(2)3)21(28)25-19(14-16-9-6-5-7-10-16)20(27)23-24-11-12-31-23/h4-7,9-12,15,17-19,30H,1,8,13-14H2,2-3H3,(H,25,28)(H,26,29)/t17-,18+,19-/m0/s1	BZTWELLPCHJZLB-OTWHNJEPSA-N	50072569	(2R,3S)-2-Allyl-N*4*-((S)-1-benzyl-2-oxazol-2-yl-2-oxo-ethyl)-N*1*-hydroxy-3-isobutyl-succinamide::(2S,3R)-2-allyl-N1-hydroxy-3-isobutyl-N4-((S)-1-(oxazol-2-yl)-1-oxo-3-phenylpropan-2-yl)succinamide::CHEMBL430524	Matrilysin	Homo sapiens		4.2							ChEMBL	10.1016/j.bmc.2007.11.015	10.7270/Q21J9BNH	18053726			Maryanoff, BE; Costanzo, MJ	Johnson & Johnson Pharmaceutical Research & Development	http://www.bindingdb.org/bind/chemsearch/marvin/MolStructure.jsp?monomerid=50072569	http://www.bindingdb.org/jsp/dbsearch/PrimarySearch_ki.jsp?energyterm=kJ/mole&tag=pol&polymerid=6149&target=Matrilysin&column=ki&startPg=0&Increment=50&submit=Search	http://www.bindingdb.org/jsp/dbsearch/PrimarySearch_ki.jsp?energyterm=kJ/mole&tag=r21&monomerid=50072569&enzyme=Matrilysin&column=ki&startPg=0&Increment=50&submit=Search			44339567	103966187		CHEMBL430524				ZINC11688040	1	MRLTVLCAVCLLPGSLALPLPQEAGGMSELQWEQAQDYLKRFYLYDSETKNANSLEAKLKEMQKFFGLPITGMLNSRVIEIMQKPRCGVPDVAEYSLFPNSPKWTSKVVTYRIVSYTRDLPHITVDRLVSKALNMWGKEIPLHFRKVVWGTADIMIGFARGAHGDSYPFDGPGNTLAHAFAPGTGLGGDAHFDEDERWTDGSSLGINFLYAATHELGHSLGMGHSSDPNAVMYPTYGNGDPQNFKLSQDDIKGIQKLYGKRSNSRKK	1MMP,1MMQ,1MMR,2DDY,2Y6C,2Y6D	Matrilysin	MMP7_HUMAN	P09237	Q9BTK9
50125485	CC(C)C[C@H](CC(=O)NO)C(=O)N[C@@H](Cc1ccccc1)C(=O)c1c[nH]c2ccccc12	InChI=1S/C25H29N3O4/c1-16(2)12-18(14-23(29)28-32)25(31)27-22(13-17-8-4-3-5-9-17)24(30)20-15-26-21-11-7-6-10-19(20)21/h3-11,15-16,18,22,26,32H,12-14H2,1-2H3,(H,27,31)(H,28,29)/t18-,22+/m1/s1	DZVQTAQHEPKNSI-GCJKJVERSA-N	50072575	(R)-N*1*-[(S)-1-Benzyl-2-(1H-indol-3-yl)-2-oxo-ethyl]-N*4*-hydroxy-2-isobutyl-succinamide::CHEMBL320782	Matrilysin	Homo sapiens		4.3							ChEMBL	10.1016/s0960-894x(98)00597-6	10.7270/Q289152J	9873712			Sheppard, GS; Florjancic, AS; Giesler, JR; Xu, L; Guo, Y; Davidsen, SK; Marcotte, PA; Elmore, I; Albert, DH; Magoc, TJ; Bouska, JJ; Goodfellow, CL; Morgan, DW; Summers, JB	Abbott Laboratories	http://www.bindingdb.org/bind/chemsearch/marvin/MolStructure.jsp?monomerid=50072575	http://www.bindingdb.org/jsp/dbsearch/PrimarySearch_ki.jsp?energyterm=kJ/mole&tag=pol&polymerid=6149&target=Matrilysin&column=ki&startPg=0&Increment=50&submit=Search	http://www.bindingdb.org/jsp/dbsearch/PrimarySearch_ki.jsp?energyterm=kJ/mole&tag=r21&monomerid=50072575&enzyme=Matrilysin&column=ki&startPg=0&Increment=50&submit=Search			44339654	103966193		CHEMBL320782				ZINC26966766	1	MRLTVLCAVCLLPGSLALPLPQEAGGMSELQWEQAQDYLKRFYLYDSETKNANSLEAKLKEMQKFFGLPITGMLNSRVIEIMQKPRCGVPDVAEYSLFPNSPKWTSKVVTYRIVSYTRDLPHITVDRLVSKALNMWGKEIPLHFRKVVWGTADIMIGFARGAHGDSYPFDGPGNTLAHAFAPGTGLGGDAHFDEDERWTDGSSLGINFLYAATHELGHSLGMGHSSDPNAVMYPTYGNGDPQNFKLSQDDIKGIQKLYGKRSNSRKK	1MMP,1MMQ,1MMR,2DDY,2Y6C,2Y6D	Matrilysin	MMP7_HUMAN	P09237	Q9BTK9
51469166	CO[C@@H]([C@@H](CC(C)C)C(=O)N[C@H](C(=O)Nc1ccccn1)C(C)(C)C)C(=O)NO	InChI=1S/C20H32N4O5/c1-12(2)11-13(15(29-6)18(26)24-28)17(25)23-16(20(3,4)5)19(27)22-14-9-7-8-10-21-14/h7-10,12-13,15-16,28H,11H2,1-6H3,(H,23,25)(H,24,26)(H,21,22,27)/t13-,15+,16-/m1/s1	WORSVFBVUCBRIP-VNQPRFMTSA-N	50592899	BB-3644::SOLIMASTAT::Solimastat	Matrilysin	Homo sapiens		5							ChEMBL		10.7270/Q2GB281X	35969157			Baidya, SK; Banerjee, S; Adhikari, N; Jha, T	Jadavpur University	http://www.bindingdb.org/bind/chemsearch/marvin/MolStructure.jsp?monomerid=50592899	http://www.bindingdb.org/jsp/dbsearch/PrimarySearch_ki.jsp?energyterm=kJ/mole&tag=pol&polymerid=6149&target=Matrilysin&column=ki&startPg=0&Increment=50&submit=Search	http://www.bindingdb.org/jsp/dbsearch/PrimarySearch_ki.jsp?energyterm=kJ/mole&tag=r21&monomerid=50592899&enzyme=Matrilysin&column=ki&startPg=0&Increment=50&submit=Search			9822724	482603751							1	MRLTVLCAVCLLPGSLALPLPQEAGGMSELQWEQAQDYLKRFYLYDSETKNANSLEAKLKEMQKFFGLPITGMLNSRVIEIMQKPRCGVPDVAEYSLFPNSPKWTSKVVTYRIVSYTRDLPHITVDRLVSKALNMWGKEIPLHFRKVVWGTADIMIGFARGAHGDSYPFDGPGNTLAHAFAPGTGLGGDAHFDEDERWTDGSSLGINFLYAATHELGHSLGMGHSSDPNAVMYPTYGNGDPQNFKLSQDDIKGIQKLYGKRSNSRKK	1MMP,1MMQ,1MMR,2DDY,2Y6C,2Y6D	Matrilysin	MMP7_HUMAN	P09237	Q9BTK9
51504654	CNC(=O)[C@H](Cc1c[nH]c2ccccc12)NC(=O)[C@H](CC(C)C)CC(=O)NO	InChI=1S/C20H28N4O4/c1-12(2)8-13(10-18(25)24-28)19(26)23-17(20(27)21-3)9-14-11-22-16-7-5-4-6-15(14)16/h4-7,11-13,17,22,28H,8-10H2,1-3H3,(H,21,27)(H,23,26)(H,24,25)/t13-,17+/m1/s1	NITYDPDXAAFEIT-DYVFJYSZSA-N	50062351	(R)-N*4*-Hydroxy-N*1*-[(S)-2-(1H-indol-3-yl)-1-methylcarbamoyl-ethyl]-2-isobutyl-succinamide::(R)-N*4*-Hydroxy-N*1*-[2-(1H-indol-3-yl)-1-methylcarbamoyl-ethyl]-2-isobutyl-succinamide::(R)-N1-((S)-3-(1H-indol-3-yl)-1-(methylamino)-1-oxopropan-2-yl)-N4-hydroxy-2-isobutylsuccinamide::3-(N-HYDROXYCARBOXAMIDO)-2-ISOBUTYLPROPANOYL-TRP-METHYLAMIDE::CHEMBL19611::Ilomastat::US9487462, ilomastat	Matrilysin	Homo sapiens		5.1							ChEMBL		10.7270/Q2KD231G	35687819			Takeuchi, T; Hayashi, M; Tamita, T; Nomura, Y; Kojima, N; Mitani, A; Takeda, T; Hitaka, K; Kato, Y; Kamitani, M; Mima, M; Toki, H; Ohkubo, M; Nozoe, A; Kakinuma, H	Taisho Pharmaceutical Co., Ltd.	http://www.bindingdb.org/bind/chemsearch/marvin/MolStructure.jsp?monomerid=50062351	http://www.bindingdb.org/jsp/dbsearch/PrimarySearch_ki.jsp?energyterm=kJ/mole&tag=pol&polymerid=6149&target=Matrilysin&column=ki&startPg=0&Increment=50&submit=Search	http://www.bindingdb.org/jsp/dbsearch/PrimarySearch_ki.jsp?energyterm=kJ/mole&tag=r21&monomerid=50062351&enzyme=Matrilysin&column=ki&startPg=0&Increment=50&submit=Search	GM6	2DW1,2DW0,1PWU,2ERP,2E3X,4PKW	132519	103957874		CHEMBL19611	DB02255			ZINC03780014	1	MRLTVLCAVCLLPGSLALPLPQEAGGMSELQWEQAQDYLKRFYLYDSETKNANSLEAKLKEMQKFFGLPITGMLNSRVIEIMQKPRCGVPDVAEYSLFPNSPKWTSKVVTYRIVSYTRDLPHITVDRLVSKALNMWGKEIPLHFRKVVWGTADIMIGFARGAHGDSYPFDGPGNTLAHAFAPGTGLGGDAHFDEDERWTDGSSLGINFLYAATHELGHSLGMGHSSDPNAVMYPTYGNGDPQNFKLSQDDIKGIQKLYGKRSNSRKK	1MMP,1MMQ,1MMR,2DDY,2Y6C,2Y6D	Matrilysin	MMP7_HUMAN	P09237	Q9BTK9
50125446	CC(C)C[C@@H]1[C@H](CCCCOc2ccc(C[C@H](NC1=O)C(=O)c1ccc(cc1)S(C)(=O)=O)cc2)C(=O)NO	InChI=1S/C28H36N2O7S/c1-18(2)16-24-23(28(33)30-34)6-4-5-15-37-21-11-7-19(8-12-21)17-25(29-27(24)32)26(31)20-9-13-22(14-10-20)38(3,35)36/h7-14,18,23-25,34H,4-6,15-17H2,1-3H3,(H,29,32)(H,30,33)/t23-,24+,25-/m0/s1	IKIPPVJMYSOQOD-GVAUOCQISA-N	50072576	(7S,8R,11S)-8-Isobutyl-11-(4-methanesulfonyl-benzoyl)-9-oxo-2-oxa-10-aza-bicyclo[11.2.2]heptadeca-1(16),13(17),14-triene-7-carboxylic acid hydroxyamide::CHEMBL109239	Matrilysin	Homo sapiens		5.7							ChEMBL	10.1016/s0960-894x(98)00597-6	10.7270/Q289152J	9873712			Sheppard, GS; Florjancic, AS; Giesler, JR; Xu, L; Guo, Y; Davidsen, SK; Marcotte, PA; Elmore, I; Albert, DH; Magoc, TJ; Bouska, JJ; Goodfellow, CL; Morgan, DW; Summers, JB	Abbott Laboratories	http://www.bindingdb.org/bind/chemsearch/marvin/MolStructure.jsp?monomerid=50072576	http://www.bindingdb.org/jsp/dbsearch/PrimarySearch_ki.jsp?energyterm=kJ/mole&tag=pol&polymerid=6149&target=Matrilysin&column=ki&startPg=0&Increment=50&submit=Search	http://www.bindingdb.org/jsp/dbsearch/PrimarySearch_ki.jsp?energyterm=kJ/mole&tag=r21&monomerid=50072576&enzyme=Matrilysin&column=ki&startPg=0&Increment=50&submit=Search			44339588	103966194		CHEMBL109239				ZINC26976643	1	MRLTVLCAVCLLPGSLALPLPQEAGGMSELQWEQAQDYLKRFYLYDSETKNANSLEAKLKEMQKFFGLPITGMLNSRVIEIMQKPRCGVPDVAEYSLFPNSPKWTSKVVTYRIVSYTRDLPHITVDRLVSKALNMWGKEIPLHFRKVVWGTADIMIGFARGAHGDSYPFDGPGNTLAHAFAPGTGLGGDAHFDEDERWTDGSSLGINFLYAATHELGHSLGMGHSSDPNAVMYPTYGNGDPQNFKLSQDDIKGIQKLYGKRSNSRKK	1MMP,1MMQ,1MMR,2DDY,2Y6C,2Y6D	Matrilysin	MMP7_HUMAN	P09237	Q9BTK9
50123136	CNC(=O)[C@@H]1Cc2ccc(OCCCCCC[C@@H]([C@@H](CC(C)C)C(=O)N1)C(=O)NO)cc2	InChI=1S/C24H37N3O5/c1-16(2)14-20-19(23(29)27-31)8-6-4-5-7-13-32-18-11-9-17(10-12-18)15-21(24(30)25-3)26-22(20)28/h9-12,16,19-21,31H,4-8,13-15H2,1-3H3,(H,25,30)(H,26,28)(H,27,29)/t19-,20+,21-/m0/s1	VCJOCQOXJUMEBE-HBMCJLEFSA-N	50071264	(9S,10R,13S)-10-Isobutyl-11-oxo-2-oxa-12-aza-bicyclo[13.2.2]nonadeca-1(18),15(19),16-triene-9,13-dicarboxylic acid 9-hydroxyamide 13-methylamide::CHEMBL293003	Matrilysin	Homo sapiens		5.7							ChEMBL	10.1016/s0960-894x(98)00396-5	10.7270/Q2MW2G89	9873491			Steinman, DH; Curtin, ML; Garland, RB; Davidsen, SK; Heyman, HR; Holms, JH; Albert, DH; Magoc, TJ; Nagy, IB; Marcotte, PA; Li, J; Morgan, DW; Hutchins, C; Summers, JB	Abbott Laboratories	http://www.bindingdb.org/bind/chemsearch/marvin/MolStructure.jsp?monomerid=50071264	http://www.bindingdb.org/jsp/dbsearch/PrimarySearch_ki.jsp?energyterm=kJ/mole&tag=pol&polymerid=6149&target=Matrilysin&column=ki&startPg=0&Increment=50&submit=Search	http://www.bindingdb.org/jsp/dbsearch/PrimarySearch_ki.jsp?energyterm=kJ/mole&tag=r21&monomerid=50071264&enzyme=Matrilysin&column=ki&startPg=0&Increment=50&submit=Search			44305978	103965053		CHEMBL293003				ZINC26180622	1	MRLTVLCAVCLLPGSLALPLPQEAGGMSELQWEQAQDYLKRFYLYDSETKNANSLEAKLKEMQKFFGLPITGMLNSRVIEIMQKPRCGVPDVAEYSLFPNSPKWTSKVVTYRIVSYTRDLPHITVDRLVSKALNMWGKEIPLHFRKVVWGTADIMIGFARGAHGDSYPFDGPGNTLAHAFAPGTGLGGDAHFDEDERWTDGSSLGINFLYAATHELGHSLGMGHSSDPNAVMYPTYGNGDPQNFKLSQDDIKGIQKLYGKRSNSRKK	1MMP,1MMQ,1MMR,2DDY,2Y6C,2Y6D	Matrilysin	MMP7_HUMAN	P09237	Q9BTK9
50123127	CCCc1ccc(CC[C@@H]2[C@H](CCCCOc3ccc(C[C@H](NC2=O)C(=O)NC)cc3)C(=O)NO)cc1	InChI=1S/C29H39N3O5/c1-3-6-20-8-10-21(11-9-20)14-17-25-24(28(34)32-36)7-4-5-18-37-23-15-12-22(13-16-23)19-26(29(35)30-2)31-27(25)33/h8-13,15-16,24-26,36H,3-7,14,17-19H2,1-2H3,(H,30,35)(H,31,33)(H,32,34)/t24-,25+,26-/m0/s1	RGQWTGAVFAYQEF-NXCFDTQHSA-N	50071267	(7S,8R,11S)-9-Oxo-8-[2-(4-propyl-phenyl)-ethyl]-2-oxa-10-aza-bicyclo[11.2.2]heptadeca-1(16),13(17),14-triene-7,11-dicarboxylic acid 7-hydroxyamide 11-methylamide::CHEMBL418291	Matrilysin	Homo sapiens		5.9							ChEMBL	10.1016/s0960-894x(98)00396-5	10.7270/Q2MW2G89	9873491			Steinman, DH; Curtin, ML; Garland, RB; Davidsen, SK; Heyman, HR; Holms, JH; Albert, DH; Magoc, TJ; Nagy, IB; Marcotte, PA; Li, J; Morgan, DW; Hutchins, C; Summers, JB	Abbott Laboratories	http://www.bindingdb.org/bind/chemsearch/marvin/MolStructure.jsp?monomerid=50071267	http://www.bindingdb.org/jsp/dbsearch/PrimarySearch_ki.jsp?energyterm=kJ/mole&tag=pol&polymerid=6149&target=Matrilysin&column=ki&startPg=0&Increment=50&submit=Search	http://www.bindingdb.org/jsp/dbsearch/PrimarySearch_ki.jsp?energyterm=kJ/mole&tag=r21&monomerid=50071267&enzyme=Matrilysin&column=ki&startPg=0&Increment=50&submit=Search			10324032	103965056		CHEMBL418291				ZINC03821631	1	MRLTVLCAVCLLPGSLALPLPQEAGGMSELQWEQAQDYLKRFYLYDSETKNANSLEAKLKEMQKFFGLPITGMLNSRVIEIMQKPRCGVPDVAEYSLFPNSPKWTSKVVTYRIVSYTRDLPHITVDRLVSKALNMWGKEIPLHFRKVVWGTADIMIGFARGAHGDSYPFDGPGNTLAHAFAPGTGLGGDAHFDEDERWTDGSSLGINFLYAATHELGHSLGMGHSSDPNAVMYPTYGNGDPQNFKLSQDDIKGIQKLYGKRSNSRKK	1MMP,1MMQ,1MMR,2DDY,2Y6C,2Y6D	Matrilysin	MMP7_HUMAN	P09237	Q9BTK9
50484594	CNC(=O)[C@H](Cc1ccccc1)NC(=O)[C@H](CC(C)C)[C@H](CSc1cccs1)C(=O)NO	InChI=1S/C23H31N3O4S2/c1-15(2)12-17(18(22(28)26-30)14-32-20-10-7-11-31-20)21(27)25-19(23(29)24-3)13-16-8-5-4-6-9-16/h4-11,15,17-19,30H,12-14H2,1-3H3,(H,24,29)(H,25,27)(H,26,28)/t17-,18+,19+/m1/s1	XFILPEOLDIKJHX-QYZOEREBSA-N	50063918	(2R,3S)-N*4*-Hydroxy-2-isobutyl-N*1*-((S)-1-methylcarbamoyl-2-phenyl-ethyl)-3-(thiophen-2-ylsulfanylmethyl)-succinamide::4-(N-HYDROXYAMINO)-2R-ISOBUTYL-2S-(2-THIENYLTHIOMETHYL)SUCCINYL-L-PHENYLALANINE-N-METHYLAMIDE::4-Methyl-2-[1-methyl-2-(thiophen-2-ylsulfanyl)-ethyl]-pentanoic acid (1-methylcarbamoyl-2-phenyl-ethyl)-amide::BATIMASTAT::BB-94::CHEMBL279786::N*4*-Hydroxy-2-isobutyl-N*1*-(1-methylc…	Matrilysin	Homo sapiens		6							ChEMBL	10.1016/S0960-894X(96)00602-6	10.7270/Q2057FXG				Miller, A; Askew, M; Beckett, RP; Bellamy, CL; Bone, EA; Coates, RE; Davidson, AH; Drummond, AH; Huxley, P; Martin, FM; Saroglou, L; Thompson, AJ; van Dijk, SE; Whittaker, M	TBA	http://www.bindingdb.org/bind/chemsearch/marvin/MolStructure.jsp?monomerid=50063918	http://www.bindingdb.org/jsp/dbsearch/PrimarySearch_ki.jsp?energyterm=kJ/mole&tag=pol&polymerid=6149&target=Matrilysin&column=ki&startPg=0&Increment=50&submit=Search	http://www.bindingdb.org/jsp/dbsearch/PrimarySearch_ki.jsp?energyterm=kJ/mole&tag=r21&monomerid=50063918&enzyme=Matrilysin&column=ki&startPg=0&Increment=50&submit=Search	BAT	1JK3,7W6X,7W6Y,7W6Z,1RM8,4DD8,2J83,2RJQ,1DTH,1MMB	5362422	103959090		CHEMBL279786	DB03880	5145		ZINC03789788	1	MRLTVLCAVCLLPGSLALPLPQEAGGMSELQWEQAQDYLKRFYLYDSETKNANSLEAKLKEMQKFFGLPITGMLNSRVIEIMQKPRCGVPDVAEYSLFPNSPKWTSKVVTYRIVSYTRDLPHITVDRLVSKALNMWGKEIPLHFRKVVWGTADIMIGFARGAHGDSYPFDGPGNTLAHAFAPGTGLGGDAHFDEDERWTDGSSLGINFLYAATHELGHSLGMGHSSDPNAVMYPTYGNGDPQNFKLSQDDIKGIQKLYGKRSNSRKK	1MMP,1MMQ,1MMR,2DDY,2Y6C,2Y6D	Matrilysin	MMP7_HUMAN	P09237	Q9BTK9
51469160	CNC(=O)[C@@H](CC(=O)[C@H](CC(C)C)[C@H](CSc1cccs1)C(=O)NO)Cc1ccccc1	InChI=1S/C24H32N2O4S2/c1-16(2)12-19(20(24(29)26-30)15-32-22-10-7-11-31-22)21(27)14-18(23(28)25-3)13-17-8-5-4-6-9-17/h4-11,16,18-20,30H,12-15H2,1-3H3,(H,25,28)(H,26,29)/t18-,19-,20+/m1/s1	FPSMXPGSVWPWCG-AQNXPRMDSA-N	50592893	CHEMBL5205063	Matrilysin	Homo sapiens		6							ChEMBL		10.7270/Q2GB281X	35969157			Baidya, SK; Banerjee, S; Adhikari, N; Jha, T	Jadavpur University	http://www.bindingdb.org/bind/chemsearch/marvin/MolStructure.jsp?monomerid=50592893	http://www.bindingdb.org/jsp/dbsearch/PrimarySearch_ki.jsp?energyterm=kJ/mole&tag=pol&polymerid=6149&target=Matrilysin&column=ki&startPg=0&Increment=50&submit=Search	http://www.bindingdb.org/jsp/dbsearch/PrimarySearch_ki.jsp?energyterm=kJ/mole&tag=r21&monomerid=50592893&enzyme=Matrilysin&column=ki&startPg=0&Increment=50&submit=Search			59172378	482603745							1	MRLTVLCAVCLLPGSLALPLPQEAGGMSELQWEQAQDYLKRFYLYDSETKNANSLEAKLKEMQKFFGLPITGMLNSRVIEIMQKPRCGVPDVAEYSLFPNSPKWTSKVVTYRIVSYTRDLPHITVDRLVSKALNMWGKEIPLHFRKVVWGTADIMIGFARGAHGDSYPFDGPGNTLAHAFAPGTGLGGDAHFDEDERWTDGSSLGINFLYAATHELGHSLGMGHSSDPNAVMYPTYGNGDPQNFKLSQDDIKGIQKLYGKRSNSRKK	1MMP,1MMQ,1MMR,2DDY,2Y6C,2Y6D	Matrilysin	MMP7_HUMAN	P09237	Q9BTK9
51567619	CC(C)(C)[C@H](NC(=O)[C@H](Cc1cccnn1)NC(=O)CNC(=O)CC[C@H](NS(=O)(=O)c1ccc(Cl)c(c1)C(F)(F)F)C(O)=O)C(=O)N1CCC[C@H]1CC(N)=O	InChI=1S/C33H42ClF3N8O9S/c1-32(2,3)28(30(50)45-13-5-7-19(45)15-25(38)46)42-29(49)24(14-18-6-4-12-40-43-18)41-27(48)17-39-26(47)11-10-23(31(51)52)44-55(53,54)20-8-9-22(34)21(16-20)33(35,36)37/h4,6,8-9,12,16,19,23-24,28,44H,5,7,10-11,13-15,17H2,1-3H3,(H2,38,46)(H,39,47)(H,41,48)(H,42,49)(H,51,52)/t19-,23-,24-,28+/m0/s1	LVYVQJZBMOHLPT-MTIPRXJHSA-N	50630426	CHEMBL5420189	Matrilysin	Homo sapiens		6							ChEMBL	10.1021/acs.jmedchem.3c01166	10.7270/Q2028X0H	37861435			Abe-Sato, K; Tabuse, H; Kanazawa, H; Kamitani, M; Endo, M; Tokura, S; Wakabayashi, S; Yahara, T; Takeda, T; Hitaka, K; Gunji, E; Kojima, N; Oka, Y	Taisho Pharmaceutical Co.	http://www.bindingdb.org/bind/chemsearch/marvin/MolStructure.jsp?monomerid=50630426	http://www.bindingdb.org/jsp/dbsearch/PrimarySearch_ki.jsp?energyterm=kJ/mole&tag=pol&polymerid=6149&target=Matrilysin&column=ki&startPg=0&Increment=50&submit=Search	http://www.bindingdb.org/jsp/dbsearch/PrimarySearch_ki.jsp?energyterm=kJ/mole&tag=r21&monomerid=50630426&enzyme=Matrilysin&column=ki&startPg=0&Increment=50&submit=Search			172455815	505048397							1	MRLTVLCAVCLLPGSLALPLPQEAGGMSELQWEQAQDYLKRFYLYDSETKNANSLEAKLKEMQKFFGLPITGMLNSRVIEIMQKPRCGVPDVAEYSLFPNSPKWTSKVVTYRIVSYTRDLPHITVDRLVSKALNMWGKEIPLHFRKVVWGTADIMIGFARGAHGDSYPFDGPGNTLAHAFAPGTGLGGDAHFDEDERWTDGSSLGINFLYAATHELGHSLGMGHSSDPNAVMYPTYGNGDPQNFKLSQDDIKGIQKLYGKRSNSRKK	2DDY,2Y6D,1MMR,1MMQ,1MMP,2Y6C	Matrilysin	MMP7_HUMAN	P09237	Q9BTK9
50125449	CNC(=O)[C@@H]1Cc2ccc(OCCCCC[C@@H]([C@@H](CC(C)C)C(=O)N1)C(=O)NO)cc2	InChI=1S/C23H35N3O5/c1-15(2)13-19-18(22(28)26-30)7-5-4-6-12-31-17-10-8-16(9-11-17)14-20(23(29)24-3)25-21(19)27/h8-11,15,18-20,30H,4-7,12-14H2,1-3H3,(H,24,29)(H,25,27)(H,26,28)/t18-,19+,20-/m0/s1	LBZOGBFXCHOCBC-ZCNNSNEGSA-N	50071262	(8S,9R,12S)-9-Isobutyl-10-oxo-2-oxa-11-aza-bicyclo[12.2.2]octadeca-1(17),14(18),15-triene-8,12-dicarboxylic acid 8-hydroxyamide 12-methylamide::CHEMBL62007	Matrilysin	Homo sapiens		6.1							ChEMBL	10.1016/s0960-894x(98)00597-6	10.7270/Q289152J	9873712			Sheppard, GS; Florjancic, AS; Giesler, JR; Xu, L; Guo, Y; Davidsen, SK; Marcotte, PA; Elmore, I; Albert, DH; Magoc, TJ; Bouska, JJ; Goodfellow, CL; Morgan, DW; Summers, JB	Abbott Laboratories	http://www.bindingdb.org/bind/chemsearch/marvin/MolStructure.jsp?monomerid=50071262	http://www.bindingdb.org/jsp/dbsearch/PrimarySearch_ki.jsp?energyterm=kJ/mole&tag=pol&polymerid=6149&target=Matrilysin&column=ki&startPg=0&Increment=50&submit=Search	http://www.bindingdb.org/jsp/dbsearch/PrimarySearch_ki.jsp?energyterm=kJ/mole&tag=r21&monomerid=50071262&enzyme=Matrilysin&column=ki&startPg=0&Increment=50&submit=Search			44305988	103965051		CHEMBL62007				ZINC26176093	1	MRLTVLCAVCLLPGSLALPLPQEAGGMSELQWEQAQDYLKRFYLYDSETKNANSLEAKLKEMQKFFGLPITGMLNSRVIEIMQKPRCGVPDVAEYSLFPNSPKWTSKVVTYRIVSYTRDLPHITVDRLVSKALNMWGKEIPLHFRKVVWGTADIMIGFARGAHGDSYPFDGPGNTLAHAFAPGTGLGGDAHFDEDERWTDGSSLGINFLYAATHELGHSLGMGHSSDPNAVMYPTYGNGDPQNFKLSQDDIKGIQKLYGKRSNSRKK	1MMP,1MMQ,1MMR,2DDY,2Y6C,2Y6D	Matrilysin	MMP7_HUMAN	P09237	Q9BTK9
50529922	CC(C)[C@H](NS(=O)(=O)c1ccc(cc1)-c1cccc(CNC(=O)c2nc3ccccc3c(=O)[nH]2)c1)C(=O)NO	InChI=1S/C27H27N5O6S/c1-16(2)23(26(34)31-36)32-39(37,38)20-12-10-18(11-13-20)19-7-5-6-17(14-19)15-28-27(35)24-29-22-9-4-3-8-21(22)25(33)30-24/h3-14,16,23,32,36H,15H2,1-2H3,(H,28,35)(H,31,34)(H,29,30,33)/t23-/m0/s1	IWQSGINKBSWILJ-QHCPKHFHSA-N	50203953	CHEMBL3932562	Matrilysin	Homo sapiens		7.3							ChEMBL	10.1016/j.bmc.2016.09.009	10.7270/Q2H1341V	27825552			Nara, H; Sato, K; Kaieda, A; Oki, H; Kuno, H; Santou, T; Kanzaki, N; Terauchi, J; Uchikawa, O; Kori, M	Takeda Pharmaceutical Co., Ltd	http://www.bindingdb.org/bind/chemsearch/marvin/MolStructure.jsp?monomerid=50203953	http://www.bindingdb.org/jsp/dbsearch/PrimarySearch_ki.jsp?energyterm=kJ/mole&tag=pol&polymerid=6149&target=Matrilysin&column=ki&startPg=0&Increment=50&submit=Search	http://www.bindingdb.org/jsp/dbsearch/PrimarySearch_ki.jsp?energyterm=kJ/mole&tag=r21&monomerid=50203953&enzyme=Matrilysin&column=ki&startPg=0&Increment=50&submit=Search			134137916	375980258		CHEMBL3932562					1	MRLTVLCAVCLLPGSLALPLPQEAGGMSELQWEQAQDYLKRFYLYDSETKNANSLEAKLKEMQKFFGLPITGMLNSRVIEIMQKPRCGVPDVAEYSLFPNSPKWTSKVVTYRIVSYTRDLPHITVDRLVSKALNMWGKEIPLHFRKVVWGTADIMIGFARGAHGDSYPFDGPGNTLAHAFAPGTGLGGDAHFDEDERWTDGSSLGINFLYAATHELGHSLGMGHSSDPNAVMYPTYGNGDPQNFKLSQDDIKGIQKLYGKRSNSRKK	1MMP,1MMQ,1MMR,2DDY,2Y6C,2Y6D	Matrilysin	MMP7_HUMAN	P09237	Q9BTK9
51567605	CC(C)C[C@H](NC(=O)CNC(=O)CC[C@H](NS(=O)(=O)c1ccc(Cl)c(c1)C(F)(F)F)C(O)=O)C(=O)N[C@H](C(=O)N1CCC[C@H]1CC(N)=O)C(C)(C)C	InChI=1S/C32H46ClF3N6O9S/c1-17(2)13-23(28(46)40-27(31(3,4)5)29(47)42-12-6-7-18(42)14-24(37)43)39-26(45)16-38-25(44)11-10-22(30(48)49)41-52(50,51)19-8-9-21(33)20(15-19)32(34,35)36/h8-9,15,17-18,22-23,27,41H,6-7,10-14,16H2,1-5H3,(H2,37,43)(H,38,44)(H,39,45)(H,40,46)(H,48,49)/t18-,22-,23-,27+/m0/s1	WVSIAOYHEIZRMM-XYVJRHFASA-N	50630412	CHEMBL5402198	Matrilysin	Homo sapiens		7.7							ChEMBL	10.1021/acs.jmedchem.3c01166	10.7270/Q2028X0H	37861435			Abe-Sato, K; Tabuse, H; Kanazawa, H; Kamitani, M; Endo, M; Tokura, S; Wakabayashi, S; Yahara, T; Takeda, T; Hitaka, K; Gunji, E; Kojima, N; Oka, Y	Taisho Pharmaceutical Co.	http://www.bindingdb.org/bind/chemsearch/marvin/MolStructure.jsp?monomerid=50630412	http://www.bindingdb.org/jsp/dbsearch/PrimarySearch_ki.jsp?energyterm=kJ/mole&tag=pol&polymerid=6149&target=Matrilysin&column=ki&startPg=0&Increment=50&submit=Search	http://www.bindingdb.org/jsp/dbsearch/PrimarySearch_ki.jsp?energyterm=kJ/mole&tag=r21&monomerid=50630412&enzyme=Matrilysin&column=ki&startPg=0&Increment=50&submit=Search			168719943	505048383							1	MRLTVLCAVCLLPGSLALPLPQEAGGMSELQWEQAQDYLKRFYLYDSETKNANSLEAKLKEMQKFFGLPITGMLNSRVIEIMQKPRCGVPDVAEYSLFPNSPKWTSKVVTYRIVSYTRDLPHITVDRLVSKALNMWGKEIPLHFRKVVWGTADIMIGFARGAHGDSYPFDGPGNTLAHAFAPGTGLGGDAHFDEDERWTDGSSLGINFLYAATHELGHSLGMGHSSDPNAVMYPTYGNGDPQNFKLSQDDIKGIQKLYGKRSNSRKK	2DDY,2Y6D,1MMR,1MMQ,1MMP,2Y6C	Matrilysin	MMP7_HUMAN	P09237	Q9BTK9
50125451	CC(C)C[C@H]([C@H](CC=C)C(=O)NO)C(=O)N[C@@H](Cc1ccccc1)C(=O)c1cc[nH]c1	InChI=1S/C24H31N3O4/c1-4-8-19(24(30)27-31)20(13-16(2)3)23(29)26-21(14-17-9-6-5-7-10-17)22(28)18-11-12-25-15-18/h4-7,9-12,15-16,19-21,25,31H,1,8,13-14H2,2-3H3,(H,26,29)(H,27,30)/t19-,20+,21-/m0/s1	LXWSFODDORIHFJ-HBMCJLEFSA-N	50072580	(2R,3S)-2-Allyl-N*4*-[(S)-1-benzyl-2-oxo-2-(1H-pyrrol-3-yl)-ethyl]-N*1*-hydroxy-3-isobutyl-succinamide::CHEMBL411851	Matrilysin	Homo sapiens		8							ChEMBL	10.1016/s0960-894x(98)00597-6	10.7270/Q289152J	9873712			Sheppard, GS; Florjancic, AS; Giesler, JR; Xu, L; Guo, Y; Davidsen, SK; Marcotte, PA; Elmore, I; Albert, DH; Magoc, TJ; Bouska, JJ; Goodfellow, CL; Morgan, DW; Summers, JB	Abbott Laboratories	http://www.bindingdb.org/bind/chemsearch/marvin/MolStructure.jsp?monomerid=50072580	http://www.bindingdb.org/jsp/dbsearch/PrimarySearch_ki.jsp?energyterm=kJ/mole&tag=pol&polymerid=6149&target=Matrilysin&column=ki&startPg=0&Increment=50&submit=Search	http://www.bindingdb.org/jsp/dbsearch/PrimarySearch_ki.jsp?energyterm=kJ/mole&tag=r21&monomerid=50072580&enzyme=Matrilysin&column=ki&startPg=0&Increment=50&submit=Search			44339590	103966198		CHEMBL411851				ZINC26973850	1	MRLTVLCAVCLLPGSLALPLPQEAGGMSELQWEQAQDYLKRFYLYDSETKNANSLEAKLKEMQKFFGLPITGMLNSRVIEIMQKPRCGVPDVAEYSLFPNSPKWTSKVVTYRIVSYTRDLPHITVDRLVSKALNMWGKEIPLHFRKVVWGTADIMIGFARGAHGDSYPFDGPGNTLAHAFAPGTGLGGDAHFDEDERWTDGSSLGINFLYAATHELGHSLGMGHSSDPNAVMYPTYGNGDPQNFKLSQDDIKGIQKLYGKRSNSRKK	1MMP,1MMQ,1MMR,2DDY,2Y6C,2Y6D	Matrilysin	MMP7_HUMAN	P09237	Q9BTK9
51477903	Oc1ccc(\C=C\C(=O)c2ccc(O)cc2O)cc1	InChI=1S/C15H12O4/c16-11-4-1-10(2-5-11)3-8-14(18)13-7-6-12(17)9-15(13)19/h1-9,16-17,19H/b8-3+	DXDRHHKMWQZJHT-FPYGCLRLSA-N	50042944	(E)-1-(2,4-Dihydroxy-phenyl)-3-(4-hydroxy-phenyl)-propenone::(E)-1-(2,4-dihydroxyphenyl)-3-(4-hydroxyphenyl)prop-2-en-1-one::1-(2,4-Dihydroxy-phenyl)-3-(4-hydroxy-phenyl)-propenone::1-(2,4-Dihydroxyphenyl)-3-(4-hydroxyphenyl)-prop-2-en-1-one::1-(2,4-dihydroxyphenyl)-3-(4-hydroxyphenyl)prop-2-en-1-one::2',4',4-trihydroxychalcone::2',4,4'-trihydroxychalcone::2,4'-dihydroxy-4-hydroxychalcone::CHEMBL…	Matrilysin	Homo sapiens		8							ChEMBL		10.7270/Q2057KZK	36122348			Jian, M; Sun, X; Cheng, G; Zhang, H; Li, X; Song, F; Liu, Z; Wang, Z	Chinese Academy of Sciences	http://www.bindingdb.org/bind/chemsearch/marvin/MolStructure.jsp?monomerid=50042944	http://www.bindingdb.org/jsp/dbsearch/PrimarySearch_ki.jsp?energyterm=kJ/mole&tag=pol&polymerid=6149&target=Matrilysin&column=ki&startPg=0&Increment=50&submit=Search	http://www.bindingdb.org/jsp/dbsearch/PrimarySearch_ki.jsp?energyterm=kJ/mole&tag=r21&monomerid=50042944&enzyme=Matrilysin&column=ki&startPg=0&Increment=50&submit=Search	HCC	5YX4,1FP1,4RLU,6AJX,6AJV	638278	103974441	310312	CHEMBL129795	DB03285		C08650	ZINC03869608	1	MRLTVLCAVCLLPGSLALPLPQEAGGMSELQWEQAQDYLKRFYLYDSETKNANSLEAKLKEMQKFFGLPITGMLNSRVIEIMQKPRCGVPDVAEYSLFPNSPKWTSKVVTYRIVSYTRDLPHITVDRLVSKALNMWGKEIPLHFRKVVWGTADIMIGFARGAHGDSYPFDGPGNTLAHAFAPGTGLGGDAHFDEDERWTDGSSLGINFLYAATHELGHSLGMGHSSDPNAVMYPTYGNGDPQNFKLSQDDIKGIQKLYGKRSNSRKK	1MMP,1MMQ,1MMR,2DDY,2Y6C,2Y6D	Matrilysin	MMP7_HUMAN	P09237	Q9BTK9
50396452	CNC(=O)[C@H](Cc1ccccc1)NC(=O)[C@H](CC(C)C)CC(=O)NO	InChI=1S/C18H27N3O4/c1-12(2)9-14(11-16(22)21-25)17(23)20-15(18(24)19-3)10-13-7-5-4-6-8-13/h4-8,12,14-15,25H,9-11H2,1-3H3,(H,19,24)(H,20,23)(H,21,22)/t14-,15+/m1/s1	MOPRTFSMCQNUCT-CABCVRRESA-N	50031795	(N-(2-HYDROXAMATEMETHYLENE-4-METHYL-PENTOYL)PHENYLALANYL)METHYL AMINE::(R)-N*4*-Hydroxy-2-isobutyl-N*1*-((S)-1-methylcarbamoyl-2-phenyl-ethyl)-succinamide::(R)-N4-hydroxy-2-isobutyl-N1-((S)-1-(methylamino)-1-oxo-3-phenylpropan-2-yl)succinamide::CHEMBL11306::METHYLAMINO-PHENYLALANYL-LEUCYL-HYDROXAMIC ACID	Matrilysin	Homo sapiens		8.3							ChEMBL	10.1016/j.ejmech.2007.07.002	10.7270/Q23T9H1W	17719700			Campestre, C; Tortorella, P; Agamennone, M; Preziuso, S; Biasone, A; Nuti, E; Rossello, A; Gallina, C	Universit&#224; G. d'Annunzio	http://www.bindingdb.org/bind/chemsearch/marvin/MolStructure.jsp?monomerid=50031795	http://www.bindingdb.org/jsp/dbsearch/PrimarySearch_ki.jsp?energyterm=kJ/mole&tag=pol&polymerid=6149&target=Matrilysin&column=ki&startPg=0&Increment=50&submit=Search	http://www.bindingdb.org/jsp/dbsearch/PrimarySearch_ki.jsp?energyterm=kJ/mole&tag=r21&monomerid=50031795&enzyme=Matrilysin&column=ki&startPg=0&Increment=50&submit=Search	HAP		194777	103940357		CHEMBL11306	DB08403			ZINC03870419	1	MRLTVLCAVCLLPGSLALPLPQEAGGMSELQWEQAQDYLKRFYLYDSETKNANSLEAKLKEMQKFFGLPITGMLNSRVIEIMQKPRCGVPDVAEYSLFPNSPKWTSKVVTYRIVSYTRDLPHITVDRLVSKALNMWGKEIPLHFRKVVWGTADIMIGFARGAHGDSYPFDGPGNTLAHAFAPGTGLGGDAHFDEDERWTDGSSLGINFLYAATHELGHSLGMGHSSDPNAVMYPTYGNGDPQNFKLSQDDIKGIQKLYGKRSNSRKK	1MMP,1MMQ,1MMR,2DDY,2Y6C,2Y6D	Matrilysin	MMP7_HUMAN	P09237	Q9BTK9
50801807	COCCOC(=O)N1CCC(CC1)C(NS(=O)(=O)c1ccc(Oc2ccccc2)cc1)C(O)=O	InChI=1S/C23H28N2O8S/c1-31-15-16-32-23(28)25-13-11-17(12-14-25)21(22(26)27)24-34(29,30)20-9-7-19(8-10-20)33-18-5-3-2-4-6-18/h2-10,17,21,24H,11-16H2,1H3,(H,26,27)	PYGZWPVJQNBFNS-UHFFFAOYSA-N	50102480	2-(1-((2-methoxyethoxy)carbonyl)piperidin-4-yl)-2-(4-phenoxyphenylsulfonamido)acetic acid::4-[Carboxy-(4-phenoxy-benzenesulfonylamino)-methyl]-piperidine-1-carboxylic acid 2-methoxy-ethyl ester::CHEMBL82113	Matrilysin	Homo sapiens		>10000							ChEMBL	10.1021/jm015531s	10.7270/Q2Z89D47	11472202			Pikul, S; Ohler, NE; Ciszewski, G; Laufersweiler, MC; Almstead, NG; De, B; Natchus, MG; Hsieh, LC; Janusz, MJ; Peng, SX; Branch, TM; King, SL; Taiwo, YO; Mieling, GE	TBA	http://www.bindingdb.org/bind/chemsearch/marvin/MolStructure.jsp?monomerid=50102480	http://www.bindingdb.org/jsp/dbsearch/PrimarySearch_ki.jsp?energyterm=kJ/mole&tag=pol&polymerid=6149&target=Matrilysin&column=ki&startPg=0&Increment=50&submit=Search	http://www.bindingdb.org/jsp/dbsearch/PrimarySearch_ki.jsp?energyterm=kJ/mole&tag=r21&monomerid=50102480&enzyme=Matrilysin&column=ki&startPg=0&Increment=50&submit=Search			11113744	103999020		CHEMBL82113				ZINC13863417	1	MRLTVLCAVCLLPGSLALPLPQEAGGMSELQWEQAQDYLKRFYLYDSETKNANSLEAKLKEMQKFFGLPITGMLNSRVIEIMQKPRCGVPDVAEYSLFPNSPKWTSKVVTYRIVSYTRDLPHITVDRLVSKALNMWGKEIPLHFRKVVWGTADIMIGFARGAHGDSYPFDGPGNTLAHAFAPGTGLGGDAHFDEDERWTDGSSLGINFLYAATHELGHSLGMGHSSDPNAVMYPTYGNGDPQNFKLSQDDIKGIQKLYGKRSNSRKK	1MMP,1MMQ,1MMR,2DDY,2Y6C,2Y6D	Matrilysin	MMP7_HUMAN	P09237	Q9BTK9
50801817	COc1ccc(cc1)-c1ccc(cc1)S(=O)(=O)N[C@@H](C(C)C)C(O)=O	InChI=1S/C18H21NO5S/c1-12(2)17(18(20)21)19-25(22,23)16-10-6-14(7-11-16)13-4-8-15(24-3)9-5-13/h4-12,17,19H,1-3H3,(H,20,21)/t17-/m0/s1	MDWFJTBWOFNAQX-KRWDZBQOSA-N	50084289	(S)-2-(4'-methoxy-biphenyl-4-sulfonylamino)-3-methyl-butyric acid::2-(4'-Methoxy-biphenyl-4-sulfonylamino)-3-methyl-butyric acid::CHEMBL44383	Matrilysin	Homo sapiens		>10000							ChEMBL	10.1021/jm015531s	10.7270/Q2Z89D47	11472202			Pikul, S; Ohler, NE; Ciszewski, G; Laufersweiler, MC; Almstead, NG; De, B; Natchus, MG; Hsieh, LC; Janusz, MJ; Peng, SX; Branch, TM; King, SL; Taiwo, YO; Mieling, GE	TBA	http://www.bindingdb.org/bind/chemsearch/marvin/MolStructure.jsp?monomerid=50084289	http://www.bindingdb.org/jsp/dbsearch/PrimarySearch_ki.jsp?energyterm=kJ/mole&tag=pol&polymerid=6149&target=Matrilysin&column=ki&startPg=0&Increment=50&submit=Search	http://www.bindingdb.org/jsp/dbsearch/PrimarySearch_ki.jsp?energyterm=kJ/mole&tag=r21&monomerid=50084289&enzyme=Matrilysin&column=ki&startPg=0&Increment=50&submit=Search			10570702	103983842		CHEMBL44383				ZINC13534671	1	MRLTVLCAVCLLPGSLALPLPQEAGGMSELQWEQAQDYLKRFYLYDSETKNANSLEAKLKEMQKFFGLPITGMLNSRVIEIMQKPRCGVPDVAEYSLFPNSPKWTSKVVTYRIVSYTRDLPHITVDRLVSKALNMWGKEIPLHFRKVVWGTADIMIGFARGAHGDSYPFDGPGNTLAHAFAPGTGLGGDAHFDEDERWTDGSSLGINFLYAATHELGHSLGMGHSSDPNAVMYPTYGNGDPQNFKLSQDDIKGIQKLYGKRSNSRKK	1MMP,1MMQ,1MMR,2DDY,2Y6C,2Y6D	Matrilysin	MMP7_HUMAN	P09237	Q9BTK9
50801822	CCCCOc1ccc(cc1)S(=O)(=O)NC(C1CCN(CC1)C(=O)OCCOC)C(O)=O	InChI=1S/C21H32N2O8S/c1-3-4-13-30-17-5-7-18(8-6-17)32(27,28)22-19(20(24)25)16-9-11-23(12-10-16)21(26)31-15-14-29-2/h5-8,16,19,22H,3-4,9-15H2,1-2H3,(H,24,25)	IRVGVLJCCVMVAY-UHFFFAOYSA-N	50102483	2-(1-((2-methoxyethoxy)carbonyl)piperidin-4-yl)-2-(4-butoxyphenylsulfonamido)acetic acid::4-[(4-Butoxy-benzenesulfonylamino)-carboxy-methyl]-piperidine-1-carboxylic acid 2-methoxy-ethyl ester::CHEMBL85026	Matrilysin	Homo sapiens		>10000							ChEMBL	10.1021/jm015531s	10.7270/Q2Z89D47	11472202			Pikul, S; Ohler, NE; Ciszewski, G; Laufersweiler, MC; Almstead, NG; De, B; Natchus, MG; Hsieh, LC; Janusz, MJ; Peng, SX; Branch, TM; King, SL; Taiwo, YO; Mieling, GE	TBA	http://www.bindingdb.org/bind/chemsearch/marvin/MolStructure.jsp?monomerid=50102483	http://www.bindingdb.org/jsp/dbsearch/PrimarySearch_ki.jsp?energyterm=kJ/mole&tag=pol&polymerid=6149&target=Matrilysin&column=ki&startPg=0&Increment=50&submit=Search	http://www.bindingdb.org/jsp/dbsearch/PrimarySearch_ki.jsp?energyterm=kJ/mole&tag=r21&monomerid=50102483&enzyme=Matrilysin&column=ki&startPg=0&Increment=50&submit=Search			11733417	103999023		CHEMBL85026				ZINC13863419	1	MRLTVLCAVCLLPGSLALPLPQEAGGMSELQWEQAQDYLKRFYLYDSETKNANSLEAKLKEMQKFFGLPITGMLNSRVIEIMQKPRCGVPDVAEYSLFPNSPKWTSKVVTYRIVSYTRDLPHITVDRLVSKALNMWGKEIPLHFRKVVWGTADIMIGFARGAHGDSYPFDGPGNTLAHAFAPGTGLGGDAHFDEDERWTDGSSLGINFLYAATHELGHSLGMGHSSDPNAVMYPTYGNGDPQNFKLSQDDIKGIQKLYGKRSNSRKK	1MMP,1MMQ,1MMR,2DDY,2Y6C,2Y6D	Matrilysin	MMP7_HUMAN	P09237	Q9BTK9
50801825	COc1ccc(cc1)-c1ccc(cc1)S(=O)(=O)NC(CC#Cc1ccccc1)C(O)=O	InChI=1S/C24H21NO5S/c1-30-21-14-10-19(11-15-21)20-12-16-22(17-13-20)31(28,29)25-23(24(26)27)9-5-8-18-6-3-2-4-7-18/h2-4,6-7,10-17,23,25H,9H2,1H3,(H,26,27)	UXURFMZZZWZYFW-UHFFFAOYSA-N	50098263	2-(4'-Methoxy-biphenyl-4-sulfonylamino)-5-phenyl-pent-4-ynoic acid::CHEMBL10454	Matrilysin	Homo sapiens		>10000							ChEMBL	10.1021/jm015531s	10.7270/Q2Z89D47	11472202			Pikul, S; Ohler, NE; Ciszewski, G; Laufersweiler, MC; Almstead, NG; De, B; Natchus, MG; Hsieh, LC; Janusz, MJ; Peng, SX; Branch, TM; King, SL; Taiwo, YO; Mieling, GE	TBA	http://www.bindingdb.org/bind/chemsearch/marvin/MolStructure.jsp?monomerid=50098263	http://www.bindingdb.org/jsp/dbsearch/PrimarySearch_ki.jsp?energyterm=kJ/mole&tag=pol&polymerid=6149&target=Matrilysin&column=ki&startPg=0&Increment=50&submit=Search	http://www.bindingdb.org/jsp/dbsearch/PrimarySearch_ki.jsp?energyterm=kJ/mole&tag=r21&monomerid=50098263&enzyme=Matrilysin&column=ki&startPg=0&Increment=50&submit=Search			9889190	103995354		CHEMBL10454				ZINC13862407	1	MRLTVLCAVCLLPGSLALPLPQEAGGMSELQWEQAQDYLKRFYLYDSETKNANSLEAKLKEMQKFFGLPITGMLNSRVIEIMQKPRCGVPDVAEYSLFPNSPKWTSKVVTYRIVSYTRDLPHITVDRLVSKALNMWGKEIPLHFRKVVWGTADIMIGFARGAHGDSYPFDGPGNTLAHAFAPGTGLGGDAHFDEDERWTDGSSLGINFLYAATHELGHSLGMGHSSDPNAVMYPTYGNGDPQNFKLSQDDIKGIQKLYGKRSNSRKK	1MMP,1MMQ,1MMR,2DDY,2Y6C,2Y6D	Matrilysin	MMP7_HUMAN	P09237	Q9BTK9
50529861	OC(=O)C1CCCCN1S(=O)(=O)CCCOc1cccc(CNC(=O)c2nc3ccccc3c(=O)[nH]2)c1	InChI=1S/C25H28N4O7S/c30-23-19-9-1-2-10-20(19)27-22(28-23)24(31)26-16-17-7-5-8-18(15-17)36-13-6-14-37(34,35)29-12-4-3-11-21(29)25(32)33/h1-2,5,7-10,15,21H,3-4,6,11-14,16H2,(H,26,31)(H,32,33)(H,27,28,30)	NEPHXSICDJEKLG-UHFFFAOYSA-N	50203954	CHEMBL3960062	Matrilysin	Homo sapiens		>10000							ChEMBL	10.1016/j.bmc.2016.09.009	10.7270/Q2H1341V	27825552			Nara, H; Sato, K; Kaieda, A; Oki, H; Kuno, H; Santou, T; Kanzaki, N; Terauchi, J; Uchikawa, O; Kori, M	Takeda Pharmaceutical Co., Ltd	http://www.bindingdb.org/bind/chemsearch/marvin/MolStructure.jsp?monomerid=50203954	http://www.bindingdb.org/jsp/dbsearch/PrimarySearch_ki.jsp?energyterm=kJ/mole&tag=pol&polymerid=6149&target=Matrilysin&column=ki&startPg=0&Increment=50&submit=Search	http://www.bindingdb.org/jsp/dbsearch/PrimarySearch_ki.jsp?energyterm=kJ/mole&tag=r21&monomerid=50203954&enzyme=Matrilysin&column=ki&startPg=0&Increment=50&submit=Search			57708777	375980259		CHEMBL3960062					1	MRLTVLCAVCLLPGSLALPLPQEAGGMSELQWEQAQDYLKRFYLYDSETKNANSLEAKLKEMQKFFGLPITGMLNSRVIEIMQKPRCGVPDVAEYSLFPNSPKWTSKVVTYRIVSYTRDLPHITVDRLVSKALNMWGKEIPLHFRKVVWGTADIMIGFARGAHGDSYPFDGPGNTLAHAFAPGTGLGGDAHFDEDERWTDGSSLGINFLYAATHELGHSLGMGHSSDPNAVMYPTYGNGDPQNFKLSQDDIKGIQKLYGKRSNSRKK	1MMP,1MMQ,1MMR,2DDY,2Y6C,2Y6D	Matrilysin	MMP7_HUMAN	P09237	Q9BTK9
50529864	O=C(Cc1n[nH]c(=O)[nH]1)N1CCN(CC1)c1cccc(CNC(=O)c2nc3ccccc3c(=O)[nH]2)c1	InChI=1S/C24H24N8O4/c33-20(13-19-27-24(36)30-29-19)32-10-8-31(9-11-32)16-5-3-4-15(12-16)14-25-23(35)21-26-18-7-2-1-6-17(18)22(34)28-21/h1-7,12H,8-11,13-14H2,(H,25,35)(H,26,28,34)(H2,27,29,30,36)	FMEMUXYNXWETSE-UHFFFAOYSA-N	50203959	CHEMBL3955430	Matrilysin	Homo sapiens		>10000							ChEMBL	10.1016/j.bmc.2016.09.009	10.7270/Q2H1341V	27825552			Nara, H; Sato, K; Kaieda, A; Oki, H; Kuno, H; Santou, T; Kanzaki, N; Terauchi, J; Uchikawa, O; Kori, M	Takeda Pharmaceutical Co., Ltd	http://www.bindingdb.org/bind/chemsearch/marvin/MolStructure.jsp?monomerid=50203959	http://www.bindingdb.org/jsp/dbsearch/PrimarySearch_ki.jsp?energyterm=kJ/mole&tag=pol&polymerid=6149&target=Matrilysin&column=ki&startPg=0&Increment=50&submit=Search	http://www.bindingdb.org/jsp/dbsearch/PrimarySearch_ki.jsp?energyterm=kJ/mole&tag=r21&monomerid=50203959&enzyme=Matrilysin&column=ki&startPg=0&Increment=50&submit=Search			57708789	375980264		CHEMBL3955430					1	MRLTVLCAVCLLPGSLALPLPQEAGGMSELQWEQAQDYLKRFYLYDSETKNANSLEAKLKEMQKFFGLPITGMLNSRVIEIMQKPRCGVPDVAEYSLFPNSPKWTSKVVTYRIVSYTRDLPHITVDRLVSKALNMWGKEIPLHFRKVVWGTADIMIGFARGAHGDSYPFDGPGNTLAHAFAPGTGLGGDAHFDEDERWTDGSSLGINFLYAATHELGHSLGMGHSSDPNAVMYPTYGNGDPQNFKLSQDDIKGIQKLYGKRSNSRKK	1MMP,1MMQ,1MMR,2DDY,2Y6C,2Y6D	Matrilysin	MMP7_HUMAN	P09237	Q9BTK9
50529867	COc1cccc(CNC(=O)c2nc3ccccc3c(=O)[nH]2)c1	InChI=1S/C17H15N3O3/c1-23-12-6-4-5-11(9-12)10-18-17(22)15-19-14-8-3-2-7-13(14)16(21)20-15/h2-9H,10H2,1H3,(H,18,22)(H,19,20,21)	AARSEFXVCWMMKV-UHFFFAOYSA-N	50025159	CHEMBL3337869	Matrilysin	Homo sapiens		>10000							ChEMBL	10.1016/j.bmc.2016.09.009	10.7270/Q2H1341V	27825552			Nara, H; Sato, K; Kaieda, A; Oki, H; Kuno, H; Santou, T; Kanzaki, N; Terauchi, J; Uchikawa, O; Kori, M	Takeda Pharmaceutical Co., Ltd	http://www.bindingdb.org/bind/chemsearch/marvin/MolStructure.jsp?monomerid=50025159	http://www.bindingdb.org/jsp/dbsearch/PrimarySearch_ki.jsp?energyterm=kJ/mole&tag=pol&polymerid=6149&target=Matrilysin&column=ki&startPg=0&Increment=50&submit=Search	http://www.bindingdb.org/jsp/dbsearch/PrimarySearch_ki.jsp?energyterm=kJ/mole&tag=r21&monomerid=50025159&enzyme=Matrilysin&column=ki&startPg=0&Increment=50&submit=Search	WGG	3WV2	118987537	313065064		CHEMBL3337869					1	MRLTVLCAVCLLPGSLALPLPQEAGGMSELQWEQAQDYLKRFYLYDSETKNANSLEAKLKEMQKFFGLPITGMLNSRVIEIMQKPRCGVPDVAEYSLFPNSPKWTSKVVTYRIVSYTRDLPHITVDRLVSKALNMWGKEIPLHFRKVVWGTADIMIGFARGAHGDSYPFDGPGNTLAHAFAPGTGLGGDAHFDEDERWTDGSSLGINFLYAATHELGHSLGMGHSSDPNAVMYPTYGNGDPQNFKLSQDDIKGIQKLYGKRSNSRKK	1MMP,1MMQ,1MMR,2DDY,2Y6C,2Y6D	Matrilysin	MMP7_HUMAN	P09237	Q9BTK9
50529958	O=C(NCc1cccc(c1)-c1ccc(CS(=O)(=O)Cc2n[nH]c(=O)[nH]2)cc1)c1nc2ccccc2c(=O)[nH]1	InChI=1S/C26H22N6O5S/c33-24-20-6-1-2-7-21(20)28-23(30-24)25(34)27-13-17-4-3-5-19(12-17)18-10-8-16(9-11-18)14-38(36,37)15-22-29-26(35)32-31-22/h1-12H,13-15H2,(H,27,34)(H,28,30,33)(H2,29,31,32,35)	GTZKIGXVCZWIAR-UHFFFAOYSA-N	50203955	CHEMBL3978380	Matrilysin	Homo sapiens		>10000							ChEMBL	10.1016/j.bmc.2016.09.009	10.7270/Q2H1341V	27825552			Nara, H; Sato, K; Kaieda, A; Oki, H; Kuno, H; Santou, T; Kanzaki, N; Terauchi, J; Uchikawa, O; Kori, M	Takeda Pharmaceutical Co., Ltd	http://www.bindingdb.org/bind/chemsearch/marvin/MolStructure.jsp?monomerid=50203955	http://www.bindingdb.org/jsp/dbsearch/PrimarySearch_ki.jsp?energyterm=kJ/mole&tag=pol&polymerid=6149&target=Matrilysin&column=ki&startPg=0&Increment=50&submit=Search	http://www.bindingdb.org/jsp/dbsearch/PrimarySearch_ki.jsp?energyterm=kJ/mole&tag=r21&monomerid=50203955&enzyme=Matrilysin&column=ki&startPg=0&Increment=50&submit=Search			57708801	375980260		CHEMBL3978380					1	MRLTVLCAVCLLPGSLALPLPQEAGGMSELQWEQAQDYLKRFYLYDSETKNANSLEAKLKEMQKFFGLPITGMLNSRVIEIMQKPRCGVPDVAEYSLFPNSPKWTSKVVTYRIVSYTRDLPHITVDRLVSKALNMWGKEIPLHFRKVVWGTADIMIGFARGAHGDSYPFDGPGNTLAHAFAPGTGLGGDAHFDEDERWTDGSSLGINFLYAATHELGHSLGMGHSSDPNAVMYPTYGNGDPQNFKLSQDDIKGIQKLYGKRSNSRKK	1MMP,1MMQ,1MMR,2DDY,2Y6C,2Y6D	Matrilysin	MMP7_HUMAN	P09237	Q9BTK9
50529962	CCOCCC1(Oc2ccc(cc2)-c2cccc(CNC(=O)c3nc4ccccc4c(=O)[nH]3)c2)C(=O)NC(=O)NC1=O	InChI=1S/C30H27N5O7/c1-2-41-15-14-30(27(38)34-29(40)35-28(30)39)42-21-12-10-19(11-13-21)20-7-5-6-18(16-20)17-31-26(37)24-32-23-9-4-3-8-22(23)25(36)33-24/h3-13,16H,2,14-15,17H2,1H3,(H,31,37)(H,32,33,36)(H2,34,35,38,39,40)	UGWWPGUNBPZMDD-UHFFFAOYSA-N	50204007	CHEMBL3926071	Matrilysin	Homo sapiens		>10000							ChEMBL	10.1016/j.bmc.2016.09.009	10.7270/Q2H1341V	27825552			Nara, H; Sato, K; Kaieda, A; Oki, H; Kuno, H; Santou, T; Kanzaki, N; Terauchi, J; Uchikawa, O; Kori, M	Takeda Pharmaceutical Co., Ltd	http://www.bindingdb.org/bind/chemsearch/marvin/MolStructure.jsp?monomerid=50204007	http://www.bindingdb.org/jsp/dbsearch/PrimarySearch_ki.jsp?energyterm=kJ/mole&tag=pol&polymerid=6149&target=Matrilysin&column=ki&startPg=0&Increment=50&submit=Search	http://www.bindingdb.org/jsp/dbsearch/PrimarySearch_ki.jsp?energyterm=kJ/mole&tag=r21&monomerid=50204007&enzyme=Matrilysin&column=ki&startPg=0&Increment=50&submit=Search			57708830	375980272		CHEMBL3926071					1	MRLTVLCAVCLLPGSLALPLPQEAGGMSELQWEQAQDYLKRFYLYDSETKNANSLEAKLKEMQKFFGLPITGMLNSRVIEIMQKPRCGVPDVAEYSLFPNSPKWTSKVVTYRIVSYTRDLPHITVDRLVSKALNMWGKEIPLHFRKVVWGTADIMIGFARGAHGDSYPFDGPGNTLAHAFAPGTGLGGDAHFDEDERWTDGSSLGINFLYAATHELGHSLGMGHSSDPNAVMYPTYGNGDPQNFKLSQDDIKGIQKLYGKRSNSRKK	1MMP,1MMQ,1MMR,2DDY,2Y6C,2Y6D	Matrilysin	MMP7_HUMAN	P09237	Q9BTK9
50530090	COc1cccc(CNC(=O)c2nc3ccc(F)c(OCCc4ccc(cc4)C(O)=O)c3c(=O)[nH]2)c1	InChI=1S/C26H22FN3O6/c1-35-18-4-2-3-16(13-18)14-28-25(32)23-29-20-10-9-19(27)22(21(20)24(31)30-23)36-12-11-15-5-7-17(8-6-15)26(33)34/h2-10,13H,11-12,14H2,1H3,(H,28,32)(H,33,34)(H,29,30,31)	YNHGVYGMFAREOF-UHFFFAOYSA-N	50102750	CHEMBL3359091	Matrilysin	Homo sapiens		>10000							ChEMBL	10.1016/j.bmc.2016.09.009	10.7270/Q2H1341V	27825552			Nara, H; Sato, K; Kaieda, A; Oki, H; Kuno, H; Santou, T; Kanzaki, N; Terauchi, J; Uchikawa, O; Kori, M	Takeda Pharmaceutical Co., Ltd	http://www.bindingdb.org/bind/chemsearch/marvin/MolStructure.jsp?monomerid=50102750	http://www.bindingdb.org/jsp/dbsearch/PrimarySearch_ki.jsp?energyterm=kJ/mole&tag=pol&polymerid=6149&target=Matrilysin&column=ki&startPg=0&Increment=50&submit=Search	http://www.bindingdb.org/jsp/dbsearch/PrimarySearch_ki.jsp?energyterm=kJ/mole&tag=r21&monomerid=50102750&enzyme=Matrilysin&column=ki&startPg=0&Increment=50&submit=Search	WHH	3WV1	11576807	103999185		CHEMBL3359091				ZINC13863649	1	MRLTVLCAVCLLPGSLALPLPQEAGGMSELQWEQAQDYLKRFYLYDSETKNANSLEAKLKEMQKFFGLPITGMLNSRVIEIMQKPRCGVPDVAEYSLFPNSPKWTSKVVTYRIVSYTRDLPHITVDRLVSKALNMWGKEIPLHFRKVVWGTADIMIGFARGAHGDSYPFDGPGNTLAHAFAPGTGLGGDAHFDEDERWTDGSSLGINFLYAATHELGHSLGMGHSSDPNAVMYPTYGNGDPQNFKLSQDDIKGIQKLYGKRSNSRKK	1MMP,1MMQ,1MMR,2DDY,2Y6C,2Y6D	Matrilysin	MMP7_HUMAN	P09237	Q9BTK9
50996499	COc1ccc(cc1)S(=O)(=O)N1CCCSC(C)(C)[C@H]1C(=O)NO	InChI=1S/C15H22N2O5S2/c1-15(2)13(14(18)16-19)17(9-4-10-23-15)24(20,21)12-7-5-11(22-3)6-8-12/h5-8,13,19H,4,9-10H2,1-3H3,(H,16,18)/t13-/m1/s1	CYYCSKFJEOSZTF-CYBMUJFWSA-N	50408759	CHEMBL1234370	Matrilysin	Homo sapiens		>10000							ChEMBL	10.1021/jm990330y	10.7270/Q2D79C32	10579818			Almstead, NG; Bradley, RS; Pikul, S; De, B; Natchus, MG; Taiwo, YO; Gu, F; Williams, LE; Hynd, BA; Janusz, MJ; Dunaway, CM; Mieling, GE	Procter and Gamble Pharmaceuticals	http://www.bindingdb.org/bind/chemsearch/marvin/MolStructure.jsp?monomerid=50408759	http://www.bindingdb.org/jsp/dbsearch/PrimarySearch_ki.jsp?energyterm=kJ/mole&tag=pol&polymerid=6149&target=Matrilysin&column=ki&startPg=0&Increment=50&submit=Search	http://www.bindingdb.org/jsp/dbsearch/PrimarySearch_ki.jsp?energyterm=kJ/mole&tag=r21&monomerid=50408759&enzyme=Matrilysin&column=ki&startPg=0&Increment=50&submit=Search	MM3	1D5J	5288814	163357783		CHEMBL1234370	DB02350			ZINC01488165	1	MRLTVLCAVCLLPGSLALPLPQEAGGMSELQWEQAQDYLKRFYLYDSETKNANSLEAKLKEMQKFFGLPITGMLNSRVIEIMQKPRCGVPDVAEYSLFPNSPKWTSKVVTYRIVSYTRDLPHITVDRLVSKALNMWGKEIPLHFRKVVWGTADIMIGFARGAHGDSYPFDGPGNTLAHAFAPGTGLGGDAHFDEDERWTDGSSLGINFLYAATHELGHSLGMGHSSDPNAVMYPTYGNGDPQNFKLSQDDIKGIQKLYGKRSNSRKK	1MMP,1MMQ,1MMR,2DDY,2Y6C,2Y6D	Matrilysin	MMP7_HUMAN	P09237	Q9BTK9
50700606	Fc1cccc(c1)-c1csc2nc([nH]c(=O)c12)C(=O)NCc1cccc(OCCOc2nc[nH]n2)c1	InChI=1S/C24H19FN6O4S/c25-16-5-2-4-15(10-16)18-12-36-23-19(18)21(32)29-20(30-23)22(33)26-11-14-3-1-6-17(9-14)34-7-8-35-24-27-13-28-31-24/h1-6,9-10,12-13H,7-8,11H2,(H,26,33)(H,27,28,31)(H,29,30,32)	MLUCCAMJMIYYED-UHFFFAOYSA-N	50233877	CHEMBL4068176	Matrilysin	Homo sapiens		>10000							ChEMBL	10.1021/acs.jmedchem.6b01007	10.7270/Q2W95CF2	27966948			Nara, H; Kaieda, A; Sato, K; Naito, T; Mototani, H; Oki, H; Yamamoto, Y; Kuno, H; Santou, T; Kanzaki, N; Terauchi, J; Uchikawa, O; Kori, M	Pharmaceutical Company Limited	http://www.bindingdb.org/bind/chemsearch/marvin/MolStructure.jsp?monomerid=50233877	http://www.bindingdb.org/jsp/dbsearch/PrimarySearch_ki.jsp?energyterm=kJ/mole&tag=pol&polymerid=6149&target=Matrilysin&column=ki&startPg=0&Increment=50&submit=Search	http://www.bindingdb.org/jsp/dbsearch/PrimarySearch_ki.jsp?energyterm=kJ/mole&tag=r21&monomerid=50233877&enzyme=Matrilysin&column=ki&startPg=0&Increment=50&submit=Search			16719301	384584073		CHEMBL4068176					1	MRLTVLCAVCLLPGSLALPLPQEAGGMSELQWEQAQDYLKRFYLYDSETKNANSLEAKLKEMQKFFGLPITGMLNSRVIEIMQKPRCGVPDVAEYSLFPNSPKWTSKVVTYRIVSYTRDLPHITVDRLVSKALNMWGKEIPLHFRKVVWGTADIMIGFARGAHGDSYPFDGPGNTLAHAFAPGTGLGGDAHFDEDERWTDGSSLGINFLYAATHELGHSLGMGHSSDPNAVMYPTYGNGDPQNFKLSQDDIKGIQKLYGKRSNSRKK	1MMP,1MMQ,1MMR,2DDY,2Y6C,2Y6D	Matrilysin	MMP7_HUMAN	P09237	Q9BTK9
50700661	COc1cccc(CNC(=O)c2nc3ccccc3c(=O)[nH]2)c1	InChI=1S/C17H15N3O3/c1-23-12-6-4-5-11(9-12)10-18-17(22)15-19-14-8-3-2-7-13(14)16(21)20-15/h2-9H,10H2,1H3,(H,18,22)(H,19,20,21)	AARSEFXVCWMMKV-UHFFFAOYSA-N	50025159	CHEMBL3337869	Matrilysin	Homo sapiens		>10000							ChEMBL	10.1021/acs.jmedchem.6b01007	10.7270/Q2W95CF2	27966948			Nara, H; Kaieda, A; Sato, K; Naito, T; Mototani, H; Oki, H; Yamamoto, Y; Kuno, H; Santou, T; Kanzaki, N; Terauchi, J; Uchikawa, O; Kori, M	Pharmaceutical Company Limited	http://www.bindingdb.org/bind/chemsearch/marvin/MolStructure.jsp?monomerid=50025159	http://www.bindingdb.org/jsp/dbsearch/PrimarySearch_ki.jsp?energyterm=kJ/mole&tag=pol&polymerid=6149&target=Matrilysin&column=ki&startPg=0&Increment=50&submit=Search	http://www.bindingdb.org/jsp/dbsearch/PrimarySearch_ki.jsp?energyterm=kJ/mole&tag=r21&monomerid=50025159&enzyme=Matrilysin&column=ki&startPg=0&Increment=50&submit=Search	WGG	3WV2	118987537	313065064		CHEMBL3337869					1	MRLTVLCAVCLLPGSLALPLPQEAGGMSELQWEQAQDYLKRFYLYDSETKNANSLEAKLKEMQKFFGLPITGMLNSRVIEIMQKPRCGVPDVAEYSLFPNSPKWTSKVVTYRIVSYTRDLPHITVDRLVSKALNMWGKEIPLHFRKVVWGTADIMIGFARGAHGDSYPFDGPGNTLAHAFAPGTGLGGDAHFDEDERWTDGSSLGINFLYAATHELGHSLGMGHSSDPNAVMYPTYGNGDPQNFKLSQDDIKGIQKLYGKRSNSRKK	1MMP,1MMQ,1MMR,2DDY,2Y6C,2Y6D	Matrilysin	MMP7_HUMAN	P09237	Q9BTK9
50700662	C(Sc1nc[nH]n1)c1csc(Nc2ccccc2)n1	InChI=1S/C12H11N5S2/c1-2-4-9(5-3-1)15-12-16-10(7-19-12)6-18-11-13-8-14-17-11/h1-5,7-8H,6H2,(H,15,16)(H,13,14,17)	WLZCMHNSPJKOQN-UHFFFAOYSA-N	50233887	CHEMBL1511860	Matrilysin	Homo sapiens		>10000							ChEMBL	10.1021/acs.jmedchem.6b01007	10.7270/Q2W95CF2	27966948			Nara, H; Kaieda, A; Sato, K; Naito, T; Mototani, H; Oki, H; Yamamoto, Y; Kuno, H; Santou, T; Kanzaki, N; Terauchi, J; Uchikawa, O; Kori, M	Pharmaceutical Company Limited	http://www.bindingdb.org/bind/chemsearch/marvin/MolStructure.jsp?monomerid=50233887	http://www.bindingdb.org/jsp/dbsearch/PrimarySearch_ki.jsp?energyterm=kJ/mole&tag=pol&polymerid=6149&target=Matrilysin&column=ki&startPg=0&Increment=50&submit=Search	http://www.bindingdb.org/jsp/dbsearch/PrimarySearch_ki.jsp?energyterm=kJ/mole&tag=r21&monomerid=50233887&enzyme=Matrilysin&column=ki&startPg=0&Increment=50&submit=Search			2366268	384584083		CHEMBL1511860					1	MRLTVLCAVCLLPGSLALPLPQEAGGMSELQWEQAQDYLKRFYLYDSETKNANSLEAKLKEMQKFFGLPITGMLNSRVIEIMQKPRCGVPDVAEYSLFPNSPKWTSKVVTYRIVSYTRDLPHITVDRLVSKALNMWGKEIPLHFRKVVWGTADIMIGFARGAHGDSYPFDGPGNTLAHAFAPGTGLGGDAHFDEDERWTDGSSLGINFLYAATHELGHSLGMGHSSDPNAVMYPTYGNGDPQNFKLSQDDIKGIQKLYGKRSNSRKK	1MMP,1MMQ,1MMR,2DDY,2Y6C,2Y6D	Matrilysin	MMP7_HUMAN	P09237	Q9BTK9
51350318	CC[C@H](C)[C@H](N)C(=O)N[C@@H](CO)C(=O)N[C@@H](Cc1ccc(O)cc1)C(=O)NCC(=O)N[C@@H](CC(N)=O)C(=O)N[C@@H](CC(O)=O)C(=O)N[C@@H](C)C(=O)N[C@@H](CC(C)C)C(=O)N[C@@H](CCSC)C(=O)N1CCC[C@H]1C(O)=O	InChI=1S/C47H73N11O16S/c1-7-24(4)38(49)45(71)57-33(22-59)44(70)55-30(18-26-10-12-27(60)13-11-26)40(66)50-21-36(62)52-31(19-35(48)61)43(69)56-32(20-37(63)64)41(67)51-25(5)39(65)54-29(17-23(2)3)42(68)53-28(14-16-75-6)46(72)58-15-8-9-34(58)47(73)74/h10-13,23-25,28-34,38,59-60H,7-9,14-22,49H2,1-6H3,(H2,48,61)(H,50,66)(H,51,67)(H,52,62)(H,53,68)(H,54,65)(H,55,70)(H,56,69)(H,57,71)(H,63,64)(H,73,74)/t2…	AJVDIBTZNDJXEE-JMHPHXCKSA-N	50546204	CHEMBL4780264	Matrilysin	Homo sapiens		>10000							ChEMBL	10.1021/acs.jmedchem.0c00352	10.7270/Q2BV7M7K	32459966			Zipfel, P; Rochais, C; Baranger, K; Rivera, S; Dallemagne, P	Normandie Univ	http://www.bindingdb.org/bind/chemsearch/marvin/MolStructure.jsp?monomerid=50546204	http://www.bindingdb.org/jsp/dbsearch/PrimarySearch_ki.jsp?energyterm=kJ/mole&tag=pol&polymerid=6149&target=Matrilysin&column=ki&startPg=0&Increment=50&submit=Search	http://www.bindingdb.org/jsp/dbsearch/PrimarySearch_ki.jsp?energyterm=kJ/mole&tag=r21&monomerid=50546204&enzyme=Matrilysin&column=ki&startPg=0&Increment=50&submit=Search			53301841	461689967							1	MRLTVLCAVCLLPGSLALPLPQEAGGMSELQWEQAQDYLKRFYLYDSETKNANSLEAKLKEMQKFFGLPITGMLNSRVIEIMQKPRCGVPDVAEYSLFPNSPKWTSKVVTYRIVSYTRDLPHITVDRLVSKALNMWGKEIPLHFRKVVWGTADIMIGFARGAHGDSYPFDGPGNTLAHAFAPGTGLGGDAHFDEDERWTDGSSLGINFLYAATHELGHSLGMGHSSDPNAVMYPTYGNGDPQNFKLSQDDIKGIQKLYGKRSNSRKK	1MMP,1MMQ,1MMR,2DDY,2Y6C,2Y6D	Matrilysin	MMP7_HUMAN	P09237	Q9BTK9
51469172	CC(C)ON([C@@H](CCNC(=O)OCc1ccccc1)C(=O)NO)S(=O)(=O)c1ccc(cc1)-c1ccccc1	InChI=1S/C27H31N3O7S/c1-20(2)37-30(38(34,35)24-15-13-23(14-16-24)22-11-7-4-8-12-22)25(26(31)29-33)17-18-28-27(32)36-19-21-9-5-3-6-10-21/h3-16,20,25,33H,17-19H2,1-2H3,(H,28,32)(H,29,31)/t25-/m0/s1	PKVXJRTWUNPBJP-VWLOTQADSA-N	50592905	CHEMBL5177819	Matrilysin	Homo sapiens		10000							ChEMBL		10.7270/Q2GB281X	35969157			Baidya, SK; Banerjee, S; Adhikari, N; Jha, T	Jadavpur University	http://www.bindingdb.org/bind/chemsearch/marvin/MolStructure.jsp?monomerid=50592905	http://www.bindingdb.org/jsp/dbsearch/PrimarySearch_ki.jsp?energyterm=kJ/mole&tag=pol&polymerid=6149&target=Matrilysin&column=ki&startPg=0&Increment=50&submit=Search	http://www.bindingdb.org/jsp/dbsearch/PrimarySearch_ki.jsp?energyterm=kJ/mole&tag=r21&monomerid=50592905&enzyme=Matrilysin&column=ki&startPg=0&Increment=50&submit=Search			168271201	482603757							1	MRLTVLCAVCLLPGSLALPLPQEAGGMSELQWEQAQDYLKRFYLYDSETKNANSLEAKLKEMQKFFGLPITGMLNSRVIEIMQKPRCGVPDVAEYSLFPNSPKWTSKVVTYRIVSYTRDLPHITVDRLVSKALNMWGKEIPLHFRKVVWGTADIMIGFARGAHGDSYPFDGPGNTLAHAFAPGTGLGGDAHFDEDERWTDGSSLGINFLYAATHELGHSLGMGHSSDPNAVMYPTYGNGDPQNFKLSQDDIKGIQKLYGKRSNSRKK	1MMP,1MMQ,1MMR,2DDY,2Y6C,2Y6D	Matrilysin	MMP7_HUMAN	P09237	Q9BTK9
51469175	CC1(C)NC(=O)N(C[C@@H](COc2ccc(cc2)-c2ccc(OC(F)(F)F)cc2)N(O)C=O)C1=O	InChI=1S/C22H22F3N3O6/c1-21(2)19(30)27(20(31)26-21)11-16(28(32)13-29)12-33-17-7-3-14(4-8-17)15-5-9-18(10-6-15)34-22(23,24)25/h3-10,13,16,32H,11-12H2,1-2H3,(H,26,31)/t16-/m0/s1	IIHFBHZWJNGWRC-INIZCTEOSA-N	50100927	(S)-N-(1-(4,4-dimethyl-2,5-dioxoimidazolidin-1-yl)-3-(4'-(trifluoromethoxy)biphenyl-4-yloxy)propan-2-yl)-N-hydroxyformamide::CHEMBL40143::N-[(S)-2-(4,4-Dimethyl-2,5-dioxo-imidazolidin-1-yl)-1-(4'-trifluoromethoxy-biphenyl-4-yloxymethyl)-ethyl]-N-hydroxy-formamide	Matrilysin	Homo sapiens		>10000							ChEMBL		10.7270/Q2GB281X	35969157			Baidya, SK; Banerjee, S; Adhikari, N; Jha, T	Jadavpur University	http://www.bindingdb.org/bind/chemsearch/marvin/MolStructure.jsp?monomerid=50100927	http://www.bindingdb.org/jsp/dbsearch/PrimarySearch_ki.jsp?energyterm=kJ/mole&tag=pol&polymerid=6149&target=Matrilysin&column=ki&startPg=0&Increment=50&submit=Search	http://www.bindingdb.org/jsp/dbsearch/PrimarySearch_ki.jsp?energyterm=kJ/mole&tag=r21&monomerid=50100927&enzyme=Matrilysin&column=ki&startPg=0&Increment=50&submit=Search			9869811	103997655		CHEMBL40143				ZINC03817545	1	MRLTVLCAVCLLPGSLALPLPQEAGGMSELQWEQAQDYLKRFYLYDSETKNANSLEAKLKEMQKFFGLPITGMLNSRVIEIMQKPRCGVPDVAEYSLFPNSPKWTSKVVTYRIVSYTRDLPHITVDRLVSKALNMWGKEIPLHFRKVVWGTADIMIGFARGAHGDSYPFDGPGNTLAHAFAPGTGLGGDAHFDEDERWTDGSSLGINFLYAATHELGHSLGMGHSSDPNAVMYPTYGNGDPQNFKLSQDDIKGIQKLYGKRSNSRKK	1MMP,1MMQ,1MMR,2DDY,2Y6C,2Y6D	Matrilysin	MMP7_HUMAN	P09237	Q9BTK9
51469176	CC1(C)NC(=O)N(C[C@H](COc2ccc(cc2)-c2ccc(OC(F)(F)F)cc2)N(O)C=O)C1=O	InChI=1S/C22H22F3N3O6/c1-21(2)19(30)27(20(31)26-21)11-16(28(32)13-29)12-33-17-7-3-14(4-8-17)15-5-9-18(10-6-15)34-22(23,24)25/h3-10,13,16,32H,11-12H2,1-2H3,(H,26,31)/t16-/m1/s1	IIHFBHZWJNGWRC-MRXNPFEDSA-N	50100923	CHEMBL41943::N-[(R)-2-(4,4-Dimethyl-2,5-dioxo-imidazolidin-1-yl)-1-(4'-trifluoromethoxy-biphenyl-4-yloxymethyl)-ethyl]-N-hydroxy-formamide	Matrilysin	Homo sapiens		>10000							ChEMBL		10.7270/Q2GB281X	35969157			Baidya, SK; Banerjee, S; Adhikari, N; Jha, T	Jadavpur University	http://www.bindingdb.org/bind/chemsearch/marvin/MolStructure.jsp?monomerid=50100923	http://www.bindingdb.org/jsp/dbsearch/PrimarySearch_ki.jsp?energyterm=kJ/mole&tag=pol&polymerid=6149&target=Matrilysin&column=ki&startPg=0&Increment=50&submit=Search	http://www.bindingdb.org/jsp/dbsearch/PrimarySearch_ki.jsp?energyterm=kJ/mole&tag=r21&monomerid=50100923&enzyme=Matrilysin&column=ki&startPg=0&Increment=50&submit=Search			20689551	103997651		CHEMBL41943				ZINC29341501	1	MRLTVLCAVCLLPGSLALPLPQEAGGMSELQWEQAQDYLKRFYLYDSETKNANSLEAKLKEMQKFFGLPITGMLNSRVIEIMQKPRCGVPDVAEYSLFPNSPKWTSKVVTYRIVSYTRDLPHITVDRLVSKALNMWGKEIPLHFRKVVWGTADIMIGFARGAHGDSYPFDGPGNTLAHAFAPGTGLGGDAHFDEDERWTDGSSLGINFLYAATHELGHSLGMGHSSDPNAVMYPTYGNGDPQNFKLSQDDIKGIQKLYGKRSNSRKK	1MMP,1MMQ,1MMR,2DDY,2Y6C,2Y6D	Matrilysin	MMP7_HUMAN	P09237	Q9BTK9
51504655	CC[C@H](C)[C@H](N)C(=O)N[C@@H](CO)C(=O)N[C@@H](Cc1ccc(O)cc1)C(=O)NCC(=O)N[C@@H](CC(N)=O)C(=O)N[C@@H](CC(O)=O)C(=O)N[C@@H](C)C(=O)NCC(=O)N[C@@H](CCSC)C(=O)N1CCC[C@H]1C(O)=O	InChI=1S/C43H65N11O16S/c1-5-21(2)35(45)41(67)53-29(20-55)40(66)51-26(15-23-8-10-24(56)11-9-23)37(63)47-19-33(59)50-27(16-31(44)57)39(65)52-28(17-34(60)61)38(64)48-22(3)36(62)46-18-32(58)49-25(12-14-71-4)42(68)54-13-6-7-30(54)43(69)70/h8-11,21-22,25-30,35,55-56H,5-7,12-20,45H2,1-4H3,(H2,44,57)(H,46,62)(H,47,63)(H,48,64)(H,49,58)(H,50,59)(H,51,66)(H,52,65)(H,53,67)(H,60,61)(H,69,70)/t21-,22-,25-,26…	AYVXZJJETFDCMM-YOHOSCLUSA-N	50606374	CHEMBL5206640	Matrilysin	Homo sapiens		>10000							ChEMBL		10.7270/Q2KD231G	35687819			Takeuchi, T; Hayashi, M; Tamita, T; Nomura, Y; Kojima, N; Mitani, A; Takeda, T; Hitaka, K; Kato, Y; Kamitani, M; Mima, M; Toki, H; Ohkubo, M; Nozoe, A; Kakinuma, H	Taisho Pharmaceutical Co., Ltd.	http://www.bindingdb.org/bind/chemsearch/marvin/MolStructure.jsp?monomerid=50606374	http://www.bindingdb.org/jsp/dbsearch/PrimarySearch_ki.jsp?energyterm=kJ/mole&tag=pol&polymerid=6149&target=Matrilysin&column=ki&startPg=0&Increment=50&submit=Search	http://www.bindingdb.org/jsp/dbsearch/PrimarySearch_ki.jsp?energyterm=kJ/mole&tag=r21&monomerid=50606374&enzyme=Matrilysin&column=ki&startPg=0&Increment=50&submit=Search			168297647	482617225							1	MRLTVLCAVCLLPGSLALPLPQEAGGMSELQWEQAQDYLKRFYLYDSETKNANSLEAKLKEMQKFFGLPITGMLNSRVIEIMQKPRCGVPDVAEYSLFPNSPKWTSKVVTYRIVSYTRDLPHITVDRLVSKALNMWGKEIPLHFRKVVWGTADIMIGFARGAHGDSYPFDGPGNTLAHAFAPGTGLGGDAHFDEDERWTDGSSLGINFLYAATHELGHSLGMGHSSDPNAVMYPTYGNGDPQNFKLSQDDIKGIQKLYGKRSNSRKK	1MMP,1MMQ,1MMR,2DDY,2Y6C,2Y6D	Matrilysin	MMP7_HUMAN	P09237	Q9BTK9
51504657	CC(C)C[C@H](NC(=O)[C@H](CCN)NC(=O)[C@H](CC(O)=O)NC(=O)[C@H](CC(N)=O)NC(=O)CCCNS(=O)(=O)c1ccc(Oc2ccccc2)cc1)C(=O)N(C)[C@@H](CCC(O)=O)C(=O)N1CCC[C@H]1CC(N)=O	InChI=1S/C46H66N10O15S/c1-27(2)23-35(45(67)55(3)36(17-18-40(60)61)46(68)56-22-8-9-28(56)24-37(48)57)54-42(64)32(19-20-47)52-44(66)34(26-41(62)63)53-43(65)33(25-38(49)58)51-39(59)12-7-21-50-72(69,70)31-15-13-30(14-16-31)71-29-10-5-4-6-11-29/h4-6,10-11,13-16,27-28,32-36,50H,7-9,12,17-26,47H2,1-3H3,(H2,48,57)(H2,49,58)(H,51,59)(H,52,66)(H,53,65)(H,54,64)(H,60,61)(H,62,63)/t28-,32-,33-,34-,35-,36-/m0…	PPLPLBVUEJOBPI-QZCIJFHVSA-N	50606390	CHEMBL5185612	Matrilysin	Homo sapiens		>10000							ChEMBL		10.7270/Q2KD231G	35687819			Takeuchi, T; Hayashi, M; Tamita, T; Nomura, Y; Kojima, N; Mitani, A; Takeda, T; Hitaka, K; Kato, Y; Kamitani, M; Mima, M; Toki, H; Ohkubo, M; Nozoe, A; Kakinuma, H	Taisho Pharmaceutical Co., Ltd.	http://www.bindingdb.org/bind/chemsearch/marvin/MolStructure.jsp?monomerid=50606390	http://www.bindingdb.org/jsp/dbsearch/PrimarySearch_ki.jsp?energyterm=kJ/mole&tag=pol&polymerid=6149&target=Matrilysin&column=ki&startPg=0&Increment=50&submit=Search	http://www.bindingdb.org/jsp/dbsearch/PrimarySearch_ki.jsp?energyterm=kJ/mole&tag=r21&monomerid=50606390&enzyme=Matrilysin&column=ki&startPg=0&Increment=50&submit=Search			168282632	482617241							1	MRLTVLCAVCLLPGSLALPLPQEAGGMSELQWEQAQDYLKRFYLYDSETKNANSLEAKLKEMQKFFGLPITGMLNSRVIEIMQKPRCGVPDVAEYSLFPNSPKWTSKVVTYRIVSYTRDLPHITVDRLVSKALNMWGKEIPLHFRKVVWGTADIMIGFARGAHGDSYPFDGPGNTLAHAFAPGTGLGGDAHFDEDERWTDGSSLGINFLYAATHELGHSLGMGHSSDPNAVMYPTYGNGDPQNFKLSQDDIKGIQKLYGKRSNSRKK	1MMP,1MMQ,1MMR,2DDY,2Y6C,2Y6D	Matrilysin	MMP7_HUMAN	P09237	Q9BTK9
51504658	CC(C)C[C@H](NC(=O)[C@H](CCN)NC(=O)[C@H](CC(O)=O)NC(=O)[C@H](CCC(O)=O)NC(=O)CCCCNC(=O)c1ccc(Oc2ccc(cc2)C(N)=O)cc1)C(=O)N(C)[C@@H](CCC(O)=O)C(=O)N1CCC[C@H]1CC(N)=O	InChI=1S/C50H70N10O16/c1-28(2)25-37(49(74)59(3)38(18-20-42(65)66)50(75)60-24-6-7-31(60)26-39(52)61)58-47(72)35(21-22-51)56-48(73)36(27-43(67)68)57-46(71)34(17-19-41(63)64)55-40(62)8-4-5-23-54-45(70)30-11-15-33(16-12-30)76-32-13-9-29(10-14-32)44(53)69/h9-16,28,31,34-38H,4-8,17-27,51H2,1-3H3,(H2,52,61)(H2,53,69)(H,54,70)(H,55,62)(H,56,73)(H,57,71)(H,58,72)(H,63,64)(H,65,66)(H,67,68)/t31-,34-,35-,36…	FVDPKGPPYGTKTO-DLXWRWKMSA-N	50606397	CHEMBL5169565	Matrilysin	Homo sapiens		>10000							ChEMBL		10.7270/Q2KD231G	35687819			Takeuchi, T; Hayashi, M; Tamita, T; Nomura, Y; Kojima, N; Mitani, A; Takeda, T; Hitaka, K; Kato, Y; Kamitani, M; Mima, M; Toki, H; Ohkubo, M; Nozoe, A; Kakinuma, H	Taisho Pharmaceutical Co., Ltd.	http://www.bindingdb.org/bind/chemsearch/marvin/MolStructure.jsp?monomerid=50606397	http://www.bindingdb.org/jsp/dbsearch/PrimarySearch_ki.jsp?energyterm=kJ/mole&tag=pol&polymerid=6149&target=Matrilysin&column=ki&startPg=0&Increment=50&submit=Search	http://www.bindingdb.org/jsp/dbsearch/PrimarySearch_ki.jsp?energyterm=kJ/mole&tag=r21&monomerid=50606397&enzyme=Matrilysin&column=ki&startPg=0&Increment=50&submit=Search			163410393	482617248							1	MRLTVLCAVCLLPGSLALPLPQEAGGMSELQWEQAQDYLKRFYLYDSETKNANSLEAKLKEMQKFFGLPITGMLNSRVIEIMQKPRCGVPDVAEYSLFPNSPKWTSKVVTYRIVSYTRDLPHITVDRLVSKALNMWGKEIPLHFRKVVWGTADIMIGFARGAHGDSYPFDGPGNTLAHAFAPGTGLGGDAHFDEDERWTDGSSLGINFLYAATHELGHSLGMGHSSDPNAVMYPTYGNGDPQNFKLSQDDIKGIQKLYGKRSNSRKK	1MMP,1MMQ,1MMR,2DDY,2Y6C,2Y6D	Matrilysin	MMP7_HUMAN	P09237	Q9BTK9
51512003	COc1ccc(cc1)S(=O)(=O)N1CN(Cc2ccccc2)C(=O)CC1C(=O)NO	InChI=1S/C19H21N3O6S/c1-28-15-7-9-16(10-8-15)29(26,27)22-13-21(12-14-5-3-2-4-6-14)18(23)11-17(22)19(24)20-25/h2-10,17,25H,11-13H2,1H3,(H,20,24)	SUSMVCKSLVPRCL-UHFFFAOYSA-N	50608588	CHEMBL437017	Matrilysin	Homo sapiens		>10000							ChEMBL		10.7270/Q2FN1BFJ	32224379			n/a	n/a	http://www.bindingdb.org/bind/chemsearch/marvin/MolStructure.jsp?monomerid=50608588	http://www.bindingdb.org/jsp/dbsearch/PrimarySearch_ki.jsp?energyterm=kJ/mole&tag=pol&polymerid=6149&target=Matrilysin&column=ki&startPg=0&Increment=50&submit=Search	http://www.bindingdb.org/jsp/dbsearch/PrimarySearch_ki.jsp?energyterm=kJ/mole&tag=r21&monomerid=50608588&enzyme=Matrilysin&column=ki&startPg=0&Increment=50&submit=Search			1371	494498336							1	MRLTVLCAVCLLPGSLALPLPQEAGGMSELQWEQAQDYLKRFYLYDSETKNANSLEAKLKEMQKFFGLPITGMLNSRVIEIMQKPRCGVPDVAEYSLFPNSPKWTSKVVTYRIVSYTRDLPHITVDRLVSKALNMWGKEIPLHFRKVVWGTADIMIGFARGAHGDSYPFDGPGNTLAHAFAPGTGLGGDAHFDEDERWTDGSSLGINFLYAATHELGHSLGMGHSSDPNAVMYPTYGNGDPQNFKLSQDDIKGIQKLYGKRSNSRKK	1MMP,1MMQ,1MMR,2DDY,2Y6C,2Y6D	Matrilysin	MMP7_HUMAN	P09237	Q9BTK9
51035733	Cc1ccc(cc1)S(=O)(=O)N1CCc2cc(O)ccc2C1C(=O)NO	InChI=1S/C17H18N2O5S/c1-11-2-5-14(6-3-11)25(23,24)19-9-8-12-10-13(20)4-7-15(12)16(19)17(21)18-22/h2-7,10,16,20,22H,8-9H2,1H3,(H,18,21)	PFIFGQWOKBQYID-UHFFFAOYSA-N	50137282	6-Hydroxy-2-(toluene-4-sulfonyl)-1,2,3,4-tetrahydro-isoquinoline-1-carboxylic acid hydroxyamide::CHEMBL147882::N,6-dihydroxy-2-tosyl-1,2,3,4-tetrahydroisoquinoline-1-carboxamide	Matrilysin	Homo sapiens		10471							ChEMBL	10.1016/j.bmc.2007.01.011	10.7270/Q2571DBD	17275314			Verma, RP; Hansch, C	Pomona College	http://www.bindingdb.org/bind/chemsearch/marvin/MolStructure.jsp?monomerid=50137282	http://www.bindingdb.org/jsp/dbsearch/PrimarySearch_ki.jsp?energyterm=kJ/mole&tag=pol&polymerid=6149&target=Matrilysin&column=ki&startPg=0&Increment=50&submit=Search	http://www.bindingdb.org/jsp/dbsearch/PrimarySearch_ki.jsp?energyterm=kJ/mole&tag=r21&monomerid=50137282&enzyme=Matrilysin&column=ki&startPg=0&Increment=50&submit=Search			44364122	104027448		CHEMBL147882				ZINC13588257	1	MRLTVLCAVCLLPGSLALPLPQEAGGMSELQWEQAQDYLKRFYLYDSETKNANSLEAKLKEMQKFFGLPITGMLNSRVIEIMQKPRCGVPDVAEYSLFPNSPKWTSKVVTYRIVSYTRDLPHITVDRLVSKALNMWGKEIPLHFRKVVWGTADIMIGFARGAHGDSYPFDGPGNTLAHAFAPGTGLGGDAHFDEDERWTDGSSLGINFLYAATHELGHSLGMGHSSDPNAVMYPTYGNGDPQNFKLSQDDIKGIQKLYGKRSNSRKK	1MMP,1MMQ,1MMR,2DDY,2Y6C,2Y6D	Matrilysin	MMP7_HUMAN	P09237	Q9BTK9
50251686	Cc1ccc(cc1)S(=O)(=O)N1CCc2cc(O)ccc2C1C(=O)NO	InChI=1S/C17H18N2O5S/c1-11-2-5-14(6-3-11)25(23,24)19-9-8-12-10-13(20)4-7-15(12)16(19)17(21)18-22/h2-7,10,16,20,22H,8-9H2,1H3,(H,18,21)	PFIFGQWOKBQYID-UHFFFAOYSA-N	50137282	6-Hydroxy-2-(toluene-4-sulfonyl)-1,2,3,4-tetrahydro-isoquinoline-1-carboxylic acid hydroxyamide::CHEMBL147882::N,6-dihydroxy-2-tosyl-1,2,3,4-tetrahydroisoquinoline-1-carboxamide	Matrilysin	Homo sapiens		10500							ChEMBL	10.1016/j.bmcl.2003.10.026	10.7270/Q22J6B79	14684295			Ma, D; Wu, W; Yang, G; Li, J; Li, J; Ye, Q	Chinese Academy of Sciences	http://www.bindingdb.org/bind/chemsearch/marvin/MolStructure.jsp?monomerid=50137282	http://www.bindingdb.org/jsp/dbsearch/PrimarySearch_ki.jsp?energyterm=kJ/mole&tag=pol&polymerid=6149&target=Matrilysin&column=ki&startPg=0&Increment=50&submit=Search	http://www.bindingdb.org/jsp/dbsearch/PrimarySearch_ki.jsp?energyterm=kJ/mole&tag=r21&monomerid=50137282&enzyme=Matrilysin&column=ki&startPg=0&Increment=50&submit=Search			44364122	104027448		CHEMBL147882				ZINC13588257	1	MRLTVLCAVCLLPGSLALPLPQEAGGMSELQWEQAQDYLKRFYLYDSETKNANSLEAKLKEMQKFFGLPITGMLNSRVIEIMQKPRCGVPDVAEYSLFPNSPKWTSKVVTYRIVSYTRDLPHITVDRLVSKALNMWGKEIPLHFRKVVWGTADIMIGFARGAHGDSYPFDGPGNTLAHAFAPGTGLGGDAHFDEDERWTDGSSLGINFLYAATHELGHSLGMGHSSDPNAVMYPTYGNGDPQNFKLSQDDIKGIQKLYGKRSNSRKK	1MMP,1MMQ,1MMR,2DDY,2Y6C,2Y6D	Matrilysin	MMP7_HUMAN	P09237	Q9BTK9
50251685	COc1cc2C(N(CCc2cc1O)S(=O)(=O)c1ccccc1)C(=O)NO	InChI=1S/C17H18N2O6S/c1-25-15-10-13-11(9-14(15)20)7-8-19(16(13)17(21)18-22)26(23,24)12-5-3-2-4-6-12/h2-6,9-10,16,20,22H,7-8H2,1H3,(H,18,21)	JOGYGVFUVCZABB-UHFFFAOYSA-N	50137281	2-Benzenesulfonyl-6-hydroxy-7-methoxy-1,2,3,4-tetrahydro-isoquinoline-1-carboxylic acid hydroxyamide::CHEMBL148171::N,6-dihydroxy-7-methoxy-2-(phenylsulfonyl)-1,2,3,4-tetrahydroisoquinoline-1-carboxamide	Matrilysin	Homo sapiens		10690							ChEMBL	10.1016/j.bmcl.2003.10.026	10.7270/Q22J6B79	14684295			Ma, D; Wu, W; Yang, G; Li, J; Li, J; Ye, Q	Chinese Academy of Sciences	http://www.bindingdb.org/bind/chemsearch/marvin/MolStructure.jsp?monomerid=50137281	http://www.bindingdb.org/jsp/dbsearch/PrimarySearch_ki.jsp?energyterm=kJ/mole&tag=pol&polymerid=6149&target=Matrilysin&column=ki&startPg=0&Increment=50&submit=Search	http://www.bindingdb.org/jsp/dbsearch/PrimarySearch_ki.jsp?energyterm=kJ/mole&tag=r21&monomerid=50137281&enzyme=Matrilysin&column=ki&startPg=0&Increment=50&submit=Search			44364250	104027447		CHEMBL148171				ZINC13588275	1	MRLTVLCAVCLLPGSLALPLPQEAGGMSELQWEQAQDYLKRFYLYDSETKNANSLEAKLKEMQKFFGLPITGMLNSRVIEIMQKPRCGVPDVAEYSLFPNSPKWTSKVVTYRIVSYTRDLPHITVDRLVSKALNMWGKEIPLHFRKVVWGTADIMIGFARGAHGDSYPFDGPGNTLAHAFAPGTGLGGDAHFDEDERWTDGSSLGINFLYAATHELGHSLGMGHSSDPNAVMYPTYGNGDPQNFKLSQDDIKGIQKLYGKRSNSRKK	1MMP,1MMQ,1MMR,2DDY,2Y6C,2Y6D	Matrilysin	MMP7_HUMAN	P09237	Q9BTK9
51035621	COc1cc2C(N(CCc2cc1O)S(=O)(=O)c1ccccc1)C(=O)NO	InChI=1S/C17H18N2O6S/c1-25-15-10-13-11(9-14(15)20)7-8-19(16(13)17(21)18-22)26(23,24)12-5-3-2-4-6-12/h2-6,9-10,16,20,22H,7-8H2,1H3,(H,18,21)	JOGYGVFUVCZABB-UHFFFAOYSA-N	50137281	2-Benzenesulfonyl-6-hydroxy-7-methoxy-1,2,3,4-tetrahydro-isoquinoline-1-carboxylic acid hydroxyamide::CHEMBL148171::N,6-dihydroxy-7-methoxy-2-(phenylsulfonyl)-1,2,3,4-tetrahydroisoquinoline-1-carboxamide	Matrilysin	Homo sapiens		10715							ChEMBL	10.1016/j.bmc.2007.01.011	10.7270/Q2571DBD	17275314			Verma, RP; Hansch, C	Pomona College	http://www.bindingdb.org/bind/chemsearch/marvin/MolStructure.jsp?monomerid=50137281	http://www.bindingdb.org/jsp/dbsearch/PrimarySearch_ki.jsp?energyterm=kJ/mole&tag=pol&polymerid=6149&target=Matrilysin&column=ki&startPg=0&Increment=50&submit=Search	http://www.bindingdb.org/jsp/dbsearch/PrimarySearch_ki.jsp?energyterm=kJ/mole&tag=r21&monomerid=50137281&enzyme=Matrilysin&column=ki&startPg=0&Increment=50&submit=Search			44364250	104027447		CHEMBL148171				ZINC13588275	1	MRLTVLCAVCLLPGSLALPLPQEAGGMSELQWEQAQDYLKRFYLYDSETKNANSLEAKLKEMQKFFGLPITGMLNSRVIEIMQKPRCGVPDVAEYSLFPNSPKWTSKVVTYRIVSYTRDLPHITVDRLVSKALNMWGKEIPLHFRKVVWGTADIMIGFARGAHGDSYPFDGPGNTLAHAFAPGTGLGGDAHFDEDERWTDGSSLGINFLYAATHELGHSLGMGHSSDPNAVMYPTYGNGDPQNFKLSQDDIKGIQKLYGKRSNSRKK	1MMP,1MMQ,1MMR,2DDY,2Y6C,2Y6D	Matrilysin	MMP7_HUMAN	P09237	Q9BTK9
51035272	COCCOc1ccc(cc1)S(=O)(=O)N1C[C@H](C[C@@H]1C(=O)NO)n1c(O)cn(CC=C)c1=O	InChI=1S/C20H26N4O8S/c1-3-8-22-13-18(25)24(20(22)27)14-11-17(19(26)21-28)23(12-14)33(29,30)16-6-4-15(5-7-16)32-10-9-31-2/h3-7,13-14,17,25,28H,1,8-12H2,2H3,(H,21,26)/t14-,17+/m0/s1	FUPNXXAGJGHNFI-WMLDXEAASA-N	50095555	4-(3-Allyl-2,5-dioxo-imidazolidin-1-yl)-1-[4-(2-methoxy-ethoxy)-benzenesulfonyl]-pyrrolidine-2-carboxylic acid hydroxyamide::CHEMBL356504	Matrilysin	Homo sapiens		10965							ChEMBL	10.1016/j.bmc.2007.01.011	10.7270/Q2571DBD	17275314			Verma, RP; Hansch, C	Pomona College	http://www.bindingdb.org/bind/chemsearch/marvin/MolStructure.jsp?monomerid=50095555	http://www.bindingdb.org/jsp/dbsearch/PrimarySearch_ki.jsp?energyterm=kJ/mole&tag=pol&polymerid=6149&target=Matrilysin&column=ki&startPg=0&Increment=50&submit=Search	http://www.bindingdb.org/jsp/dbsearch/PrimarySearch_ki.jsp?energyterm=kJ/mole&tag=r21&monomerid=50095555&enzyme=Matrilysin&column=ki&startPg=0&Increment=50&submit=Search			91931483	103993212		CHEMBL356504				ZINC13835770	1	MRLTVLCAVCLLPGSLALPLPQEAGGMSELQWEQAQDYLKRFYLYDSETKNANSLEAKLKEMQKFFGLPITGMLNSRVIEIMQKPRCGVPDVAEYSLFPNSPKWTSKVVTYRIVSYTRDLPHITVDRLVSKALNMWGKEIPLHFRKVVWGTADIMIGFARGAHGDSYPFDGPGNTLAHAFAPGTGLGGDAHFDEDERWTDGSSLGINFLYAATHELGHSLGMGHSSDPNAVMYPTYGNGDPQNFKLSQDDIKGIQKLYGKRSNSRKK	1MMP,1MMQ,1MMR,2DDY,2Y6C,2Y6D	Matrilysin	MMP7_HUMAN	P09237	Q9BTK9
51035430	CCCn1cc(O)n([C@H]2C[C@@H](N(C2)S(=O)(=O)c2ccc(OCCOC)cc2)C(=O)NO)c1=O	InChI=1S/C20H28N4O8S/c1-3-8-22-13-18(25)24(20(22)27)14-11-17(19(26)21-28)23(12-14)33(29,30)16-6-4-15(5-7-16)32-10-9-31-2/h4-7,13-14,17,25,28H,3,8-12H2,1-2H3,(H,21,26)/t14-,17+/m0/s1	PILJHIOYYOZKRU-WMLDXEAASA-N	50095549	4-(2,5-Dioxo-3-propyl-imidazolidin-1-yl)-1-[4-(2-methoxy-ethoxy)-benzenesulfonyl]-pyrrolidine-2-carboxylic acid hydroxyamide::CHEMBL147494	Matrilysin	Homo sapiens		10965							ChEMBL	10.1016/j.bmc.2007.01.011	10.7270/Q2571DBD	17275314			Verma, RP; Hansch, C	Pomona College	http://www.bindingdb.org/bind/chemsearch/marvin/MolStructure.jsp?monomerid=50095549	http://www.bindingdb.org/jsp/dbsearch/PrimarySearch_ki.jsp?energyterm=kJ/mole&tag=pol&polymerid=6149&target=Matrilysin&column=ki&startPg=0&Increment=50&submit=Search	http://www.bindingdb.org/jsp/dbsearch/PrimarySearch_ki.jsp?energyterm=kJ/mole&tag=r21&monomerid=50095549&enzyme=Matrilysin&column=ki&startPg=0&Increment=50&submit=Search			91931481	103993206		CHEMBL147494				ZINC13835772	1	MRLTVLCAVCLLPGSLALPLPQEAGGMSELQWEQAQDYLKRFYLYDSETKNANSLEAKLKEMQKFFGLPITGMLNSRVIEIMQKPRCGVPDVAEYSLFPNSPKWTSKVVTYRIVSYTRDLPHITVDRLVSKALNMWGKEIPLHFRKVVWGTADIMIGFARGAHGDSYPFDGPGNTLAHAFAPGTGLGGDAHFDEDERWTDGSSLGINFLYAATHELGHSLGMGHSSDPNAVMYPTYGNGDPQNFKLSQDDIKGIQKLYGKRSNSRKK	1MMP,1MMQ,1MMR,2DDY,2Y6C,2Y6D	Matrilysin	MMP7_HUMAN	P09237	Q9BTK9
50171313	CCCn1cc(O)n([C@H]2C[C@@H](N(C2)S(=O)(=O)c2ccc(OCCOC)cc2)C(=O)NO)c1=O	InChI=1S/C20H28N4O8S/c1-3-8-22-13-18(25)24(20(22)27)14-11-17(19(26)21-28)23(12-14)33(29,30)16-6-4-15(5-7-16)32-10-9-31-2/h4-7,13-14,17,25,28H,3,8-12H2,1-2H3,(H,21,26)/t14-,17+/m0/s1	PILJHIOYYOZKRU-WMLDXEAASA-N	50095549	4-(2,5-Dioxo-3-propyl-imidazolidin-1-yl)-1-[4-(2-methoxy-ethoxy)-benzenesulfonyl]-pyrrolidine-2-carboxylic acid hydroxyamide::CHEMBL147494	Matrilysin	Homo sapiens		11000							ChEMBL	10.1021/jm000246e	10.7270/Q21N80DW	11150165			Natchus, MG; Bookland, RG; De, B; Almstead, NG; Pikul, S; Janusz, MJ; Heitmeyer, SA; Hookfin, EB; Hsieh, LC; Dowty, ME; Dietsch, CR; Patel, VS; Garver, SM; Gu, F; Pokross, ME; Mieling, GE; Baker, TR; Foltz, DJ; Peng, SX; Bornes, DM; Strojnowski, MJ; Taiwo, YO	Procter and Gamble Pharmaceuticals	http://www.bindingdb.org/bind/chemsearch/marvin/MolStructure.jsp?monomerid=50095549	http://www.bindingdb.org/jsp/dbsearch/PrimarySearch_ki.jsp?energyterm=kJ/mole&tag=pol&polymerid=6149&target=Matrilysin&column=ki&startPg=0&Increment=50&submit=Search	http://www.bindingdb.org/jsp/dbsearch/PrimarySearch_ki.jsp?energyterm=kJ/mole&tag=r21&monomerid=50095549&enzyme=Matrilysin&column=ki&startPg=0&Increment=50&submit=Search			91931481	103993206		CHEMBL147494				ZINC13835772	1	MRLTVLCAVCLLPGSLALPLPQEAGGMSELQWEQAQDYLKRFYLYDSETKNANSLEAKLKEMQKFFGLPITGMLNSRVIEIMQKPRCGVPDVAEYSLFPNSPKWTSKVVTYRIVSYTRDLPHITVDRLVSKALNMWGKEIPLHFRKVVWGTADIMIGFARGAHGDSYPFDGPGNTLAHAFAPGTGLGGDAHFDEDERWTDGSSLGINFLYAATHELGHSLGMGHSSDPNAVMYPTYGNGDPQNFKLSQDDIKGIQKLYGKRSNSRKK	1MMP,1MMQ,1MMR,2DDY,2Y6C,2Y6D	Matrilysin	MMP7_HUMAN	P09237	Q9BTK9
50171326	COCCOc1ccc(cc1)S(=O)(=O)N1C[C@H](C[C@@H]1C(=O)NO)n1c(O)cn(CC=C)c1=O	InChI=1S/C20H26N4O8S/c1-3-8-22-13-18(25)24(20(22)27)14-11-17(19(26)21-28)23(12-14)33(29,30)16-6-4-15(5-7-16)32-10-9-31-2/h3-7,13-14,17,25,28H,1,8-12H2,2H3,(H,21,26)/t14-,17+/m0/s1	FUPNXXAGJGHNFI-WMLDXEAASA-N	50095555	4-(3-Allyl-2,5-dioxo-imidazolidin-1-yl)-1-[4-(2-methoxy-ethoxy)-benzenesulfonyl]-pyrrolidine-2-carboxylic acid hydroxyamide::CHEMBL356504	Matrilysin	Homo sapiens		11000							ChEMBL	10.1021/jm000246e	10.7270/Q21N80DW	11150165			Natchus, MG; Bookland, RG; De, B; Almstead, NG; Pikul, S; Janusz, MJ; Heitmeyer, SA; Hookfin, EB; Hsieh, LC; Dowty, ME; Dietsch, CR; Patel, VS; Garver, SM; Gu, F; Pokross, ME; Mieling, GE; Baker, TR; Foltz, DJ; Peng, SX; Bornes, DM; Strojnowski, MJ; Taiwo, YO	Procter and Gamble Pharmaceuticals	http://www.bindingdb.org/bind/chemsearch/marvin/MolStructure.jsp?monomerid=50095555	http://www.bindingdb.org/jsp/dbsearch/PrimarySearch_ki.jsp?energyterm=kJ/mole&tag=pol&polymerid=6149&target=Matrilysin&column=ki&startPg=0&Increment=50&submit=Search	http://www.bindingdb.org/jsp/dbsearch/PrimarySearch_ki.jsp?energyterm=kJ/mole&tag=r21&monomerid=50095555&enzyme=Matrilysin&column=ki&startPg=0&Increment=50&submit=Search			91931483	103993212		CHEMBL356504				ZINC13835770	1	MRLTVLCAVCLLPGSLALPLPQEAGGMSELQWEQAQDYLKRFYLYDSETKNANSLEAKLKEMQKFFGLPITGMLNSRVIEIMQKPRCGVPDVAEYSLFPNSPKWTSKVVTYRIVSYTRDLPHITVDRLVSKALNMWGKEIPLHFRKVVWGTADIMIGFARGAHGDSYPFDGPGNTLAHAFAPGTGLGGDAHFDEDERWTDGSSLGINFLYAATHELGHSLGMGHSSDPNAVMYPTYGNGDPQNFKLSQDDIKGIQKLYGKRSNSRKK	1MMP,1MMQ,1MMR,2DDY,2Y6C,2Y6D	Matrilysin	MMP7_HUMAN	P09237	Q9BTK9
50796708	CC(C)[C@@H](NS(=O)(=O)c1ccc(cc1)-c1ccc(Br)cc1)C(O)=O	InChI=1S/C17H18BrNO4S/c1-11(2)16(17(20)21)19-24(22,23)15-9-5-13(6-10-15)12-3-7-14(18)8-4-12/h3-11,16,19H,1-2H3,(H,20,21)/t16-/m1/s1	GJOCABIDMCKCEG-MRXNPFEDSA-N	12074	(2R)-2-{[4-(4-bromophenyl)benzene]sulfonamido}-3-methylbutanoic acid::CHEMBL42420::alpha-arylsulfonylamino carboxylate 2R	Matrilysin	Homo sapiens		11000							ChEMBL	10.1021/jm9903141	10.7270/Q2T154BF	10649971			O'Brien, PM; Ortwine, DF; Pavlovsky, AG; Picard, JA; Sliskovic, DR; Roth, BD; Dyer, RD; Johnson, LL; Man, CF; Hallak, H	Parke-Davis Pharmaceutical Research	http://www.bindingdb.org/bind/chemsearch/marvin/MolStructure.jsp?monomerid=12074	http://www.bindingdb.org/jsp/dbsearch/PrimarySearch_ki.jsp?energyterm=kJ/mole&tag=pol&polymerid=6149&target=Matrilysin&column=ki&startPg=0&Increment=50&submit=Search	http://www.bindingdb.org/jsp/dbsearch/PrimarySearch_ki.jsp?energyterm=kJ/mole&tag=r21&monomerid=12074&enzyme=Matrilysin&column=ki&startPg=0&Increment=50&submit=Search			10549609	46512579		CHEMBL42420				ZINC13680271	1	MRLTVLCAVCLLPGSLALPLPQEAGGMSELQWEQAQDYLKRFYLYDSETKNANSLEAKLKEMQKFFGLPITGMLNSRVIEIMQKPRCGVPDVAEYSLFPNSPKWTSKVVTYRIVSYTRDLPHITVDRLVSKALNMWGKEIPLHFRKVVWGTADIMIGFARGAHGDSYPFDGPGNTLAHAFAPGTGLGGDAHFDEDERWTDGSSLGINFLYAATHELGHSLGMGHSSDPNAVMYPTYGNGDPQNFKLSQDDIKGIQKLYGKRSNSRKK	1MMP,1MMQ,1MMR,2DDY,2Y6C,2Y6D	Matrilysin	MMP7_HUMAN	P09237	Q9BTK9
50796720	C[C@H](NS(=O)(=O)c1ccc(cc1)-c1ccc(Br)cc1)C(O)=O	InChI=1S/C15H14BrNO4S/c1-10(15(18)19)17-22(20,21)14-8-4-12(5-9-14)11-2-6-13(16)7-3-11/h2-10,17H,1H3,(H,18,19)/t10-/m0/s1	UJVIDDIDLMDARE-JTQLQIEISA-N	50084285	2-(4'-Bromo-biphenyl-4-sulfonylamino)-propionic acid::CHEMBL432307	Matrilysin	Homo sapiens		11000							ChEMBL	10.1021/jm9903141	10.7270/Q2T154BF	10649971			O'Brien, PM; Ortwine, DF; Pavlovsky, AG; Picard, JA; Sliskovic, DR; Roth, BD; Dyer, RD; Johnson, LL; Man, CF; Hallak, H	Parke-Davis Pharmaceutical Research	http://www.bindingdb.org/bind/chemsearch/marvin/MolStructure.jsp?monomerid=50084285	http://www.bindingdb.org/jsp/dbsearch/PrimarySearch_ki.jsp?energyterm=kJ/mole&tag=pol&polymerid=6149&target=Matrilysin&column=ki&startPg=0&Increment=50&submit=Search	http://www.bindingdb.org/jsp/dbsearch/PrimarySearch_ki.jsp?energyterm=kJ/mole&tag=r21&monomerid=50084285&enzyme=Matrilysin&column=ki&startPg=0&Increment=50&submit=Search			10596158	103983838		CHEMBL432307				ZINC13803844	1	MRLTVLCAVCLLPGSLALPLPQEAGGMSELQWEQAQDYLKRFYLYDSETKNANSLEAKLKEMQKFFGLPITGMLNSRVIEIMQKPRCGVPDVAEYSLFPNSPKWTSKVVTYRIVSYTRDLPHITVDRLVSKALNMWGKEIPLHFRKVVWGTADIMIGFARGAHGDSYPFDGPGNTLAHAFAPGTGLGGDAHFDEDERWTDGSSLGINFLYAATHELGHSLGMGHSSDPNAVMYPTYGNGDPQNFKLSQDDIKGIQKLYGKRSNSRKK	1MMP,1MMQ,1MMR,2DDY,2Y6C,2Y6D	Matrilysin	MMP7_HUMAN	P09237	Q9BTK9
50998270	CC1(C)OC[C@@H](O1)[C@@H](CS(=O)(=O)c1ccc(Oc2ccc(OC(F)(F)F)cc2)cc1)N(O)C=O	InChI=1S/C21H22F3NO8S/c1-20(2)30-11-19(33-20)18(25(27)13-26)12-34(28,29)17-9-7-15(8-10-17)31-14-3-5-16(6-4-14)32-21(22,23)24/h3-10,13,18-19,27H,11-12H2,1-2H3/t18-,19-/m1/s1	IVPPTWCRAFCOFJ-RTBURBONSA-N	50409487	CHEMBL2115165	Matrilysin	Homo sapiens		11000							ChEMBL	10.1021/jm0103920	10.7270/Q2XP747B	11754593			Wada, CK; Holms, JH; Curtin, ML; Dai, Y; Florjancic, AS; Garland, RB; Guo, Y; Heyman, HR; Stacey, JR; Steinman, DH; Albert, DH; Bouska, JJ; Elmore, IN; Goodfellow, CL; Marcotte, PA; Tapang, P; Morgan, DW; Michaelides, MR; Davidsen, SK	Abbott Laboratories	http://www.bindingdb.org/bind/chemsearch/marvin/MolStructure.jsp?monomerid=50409487	http://www.bindingdb.org/jsp/dbsearch/PrimarySearch_ki.jsp?energyterm=kJ/mole&tag=pol&polymerid=6149&target=Matrilysin&column=ki&startPg=0&Increment=50&submit=Search	http://www.bindingdb.org/jsp/dbsearch/PrimarySearch_ki.jsp?energyterm=kJ/mole&tag=r21&monomerid=50409487&enzyme=Matrilysin&column=ki&startPg=0&Increment=50&submit=Search			9827497	163358511		CHEMBL2115165				ZINC03820858	1	MRLTVLCAVCLLPGSLALPLPQEAGGMSELQWEQAQDYLKRFYLYDSETKNANSLEAKLKEMQKFFGLPITGMLNSRVIEIMQKPRCGVPDVAEYSLFPNSPKWTSKVVTYRIVSYTRDLPHITVDRLVSKALNMWGKEIPLHFRKVVWGTADIMIGFARGAHGDSYPFDGPGNTLAHAFAPGTGLGGDAHFDEDERWTDGSSLGINFLYAATHELGHSLGMGHSSDPNAVMYPTYGNGDPQNFKLSQDDIKGIQKLYGKRSNSRKK	1MMP,1MMQ,1MMR,2DDY,2Y6C,2Y6D	Matrilysin	MMP7_HUMAN	P09237	Q9BTK9
51035154	Cc1ccc(cc1)S(=O)(=O)N1CCc2cc(OCc3ccccc3)ccc2C1C(=O)NO	InChI=1S/C24H24N2O5S/c1-17-7-10-21(11-8-17)32(29,30)26-14-13-19-15-20(31-16-18-5-3-2-4-6-18)9-12-22(19)23(26)24(27)25-28/h2-12,15,23,28H,13-14,16H2,1H3,(H,25,27)	RILFWDKQYPJIOQ-UHFFFAOYSA-N	50137285	6-(benzyloxy)-N-hydroxy-2-tosyl-1,2,3,4-tetrahydroisoquinoline-1-carboxamide::6-Benzyloxy-2-(toluene-4-sulfonyl)-1,2,3,4-tetrahydro-isoquinoline-1-carboxylic acid hydroxyamide::CHEMBL146718	Matrilysin	Homo sapiens		12023							ChEMBL	10.1016/j.bmc.2007.01.011	10.7270/Q2571DBD	17275314			Verma, RP; Hansch, C	Pomona College	http://www.bindingdb.org/bind/chemsearch/marvin/MolStructure.jsp?monomerid=50137285	http://www.bindingdb.org/jsp/dbsearch/PrimarySearch_ki.jsp?energyterm=kJ/mole&tag=pol&polymerid=6149&target=Matrilysin&column=ki&startPg=0&Increment=50&submit=Search	http://www.bindingdb.org/jsp/dbsearch/PrimarySearch_ki.jsp?energyterm=kJ/mole&tag=r21&monomerid=50137285&enzyme=Matrilysin&column=ki&startPg=0&Increment=50&submit=Search			44364037	104027451		CHEMBL146718				ZINC13588269	1	MRLTVLCAVCLLPGSLALPLPQEAGGMSELQWEQAQDYLKRFYLYDSETKNANSLEAKLKEMQKFFGLPITGMLNSRVIEIMQKPRCGVPDVAEYSLFPNSPKWTSKVVTYRIVSYTRDLPHITVDRLVSKALNMWGKEIPLHFRKVVWGTADIMIGFARGAHGDSYPFDGPGNTLAHAFAPGTGLGGDAHFDEDERWTDGSSLGINFLYAATHELGHSLGMGHSSDPNAVMYPTYGNGDPQNFKLSQDDIKGIQKLYGKRSNSRKK	1MMP,1MMQ,1MMR,2DDY,2Y6C,2Y6D	Matrilysin	MMP7_HUMAN	P09237	Q9BTK9
50251657	Cc1ccc(cc1)S(=O)(=O)N1CCc2cc(OCc3ccccc3)ccc2C1C(=O)NO	InChI=1S/C24H24N2O5S/c1-17-7-10-21(11-8-17)32(29,30)26-14-13-19-15-20(31-16-18-5-3-2-4-6-18)9-12-22(19)23(26)24(27)25-28/h2-12,15,23,28H,13-14,16H2,1H3,(H,25,27)	RILFWDKQYPJIOQ-UHFFFAOYSA-N	50137285	6-(benzyloxy)-N-hydroxy-2-tosyl-1,2,3,4-tetrahydroisoquinoline-1-carboxamide::6-Benzyloxy-2-(toluene-4-sulfonyl)-1,2,3,4-tetrahydro-isoquinoline-1-carboxylic acid hydroxyamide::CHEMBL146718	Matrilysin	Homo sapiens		12040							ChEMBL	10.1016/j.bmcl.2003.10.026	10.7270/Q22J6B79	14684295			Ma, D; Wu, W; Yang, G; Li, J; Li, J; Ye, Q	Chinese Academy of Sciences	http://www.bindingdb.org/bind/chemsearch/marvin/MolStructure.jsp?monomerid=50137285	http://www.bindingdb.org/jsp/dbsearch/PrimarySearch_ki.jsp?energyterm=kJ/mole&tag=pol&polymerid=6149&target=Matrilysin&column=ki&startPg=0&Increment=50&submit=Search	http://www.bindingdb.org/jsp/dbsearch/PrimarySearch_ki.jsp?energyterm=kJ/mole&tag=r21&monomerid=50137285&enzyme=Matrilysin&column=ki&startPg=0&Increment=50&submit=Search			44364037	104027451		CHEMBL146718				ZINC13588269	1	MRLTVLCAVCLLPGSLALPLPQEAGGMSELQWEQAQDYLKRFYLYDSETKNANSLEAKLKEMQKFFGLPITGMLNSRVIEIMQKPRCGVPDVAEYSLFPNSPKWTSKVVTYRIVSYTRDLPHITVDRLVSKALNMWGKEIPLHFRKVVWGTADIMIGFARGAHGDSYPFDGPGNTLAHAFAPGTGLGGDAHFDEDERWTDGSSLGINFLYAATHELGHSLGMGHSSDPNAVMYPTYGNGDPQNFKLSQDDIKGIQKLYGKRSNSRKK	1MMP,1MMQ,1MMR,2DDY,2Y6C,2Y6D	Matrilysin	MMP7_HUMAN	P09237	Q9BTK9
50149094	COc1ccc(cc1)S(=O)(=O)N1CC(=C)C[C@@H]1C(=O)NO	InChI=1S/C13H16N2O5S/c1-9-7-12(13(16)14-17)15(8-9)21(18,19)11-5-3-10(20-2)4-6-11/h3-6,12,17H,1,7-8H2,2H3,(H,14,16)/t12-/m1/s1	CBDXJWSRGWXYPR-GFCCVEGCSA-N	50084220	(R)-1-(4-Methoxy-benzenesulfonyl)-4-methylene-pyrrolidine-2-carboxylic acid hydroxyamide::CHEMBL151399	Matrilysin	Homo sapiens		12300							ChEMBL	10.1021/jm9904699	10.7270/Q2Q23ZGT	10639284			Cheng, M; De, B; Almstead, NG; Pikul, S; Dowty, ME; Dietsch, CR; Dunaway, CM; Gu, F; Hsieh, LC; Janusz, MJ; Taiwo, YO; Natchus, MG; Hudlicky, T; Mandel, M	University of Florida	http://www.bindingdb.org/bind/chemsearch/marvin/MolStructure.jsp?monomerid=50084220	http://www.bindingdb.org/jsp/dbsearch/PrimarySearch_ki.jsp?energyterm=kJ/mole&tag=pol&polymerid=6149&target=Matrilysin&column=ki&startPg=0&Increment=50&submit=Search	http://www.bindingdb.org/jsp/dbsearch/PrimarySearch_ki.jsp?energyterm=kJ/mole&tag=r21&monomerid=50084220&enzyme=Matrilysin&column=ki&startPg=0&Increment=50&submit=Search			10805054	103983789		CHEMBL151399				ZINC13803449	1	MRLTVLCAVCLLPGSLALPLPQEAGGMSELQWEQAQDYLKRFYLYDSETKNANSLEAKLKEMQKFFGLPITGMLNSRVIEIMQKPRCGVPDVAEYSLFPNSPKWTSKVVTYRIVSYTRDLPHITVDRLVSKALNMWGKEIPLHFRKVVWGTADIMIGFARGAHGDSYPFDGPGNTLAHAFAPGTGLGGDAHFDEDERWTDGSSLGINFLYAATHELGHSLGMGHSSDPNAVMYPTYGNGDPQNFKLSQDDIKGIQKLYGKRSNSRKK	1MMP,1MMQ,1MMR,2DDY,2Y6C,2Y6D	Matrilysin	MMP7_HUMAN	P09237	Q9BTK9
50791824	COc1ccc(cc1)S(=O)(=O)N1CCS(=O)(=O)CC1C(=O)NO	InChI=1S/C12H16N2O7S2/c1-21-9-2-4-10(5-3-9)23(19,20)14-6-7-22(17,18)8-11(14)12(15)13-16/h2-5,11,16H,6-8H2,1H3,(H,13,15)	MIWJQVMHJSFHGV-UHFFFAOYSA-N	50082551	4-(4-Methoxy-benzenesulfonyl)-1,1-dioxo-1lambda*6*-thiomorpholine-3-carboxylic acid hydroxyamide::CHEMBL344453	Matrilysin	Homo sapiens		12848							ChEMBL	10.1021/jm990330y	10.7270/Q2D79C32	10579818			Almstead, NG; Bradley, RS; Pikul, S; De, B; Natchus, MG; Taiwo, YO; Gu, F; Williams, LE; Hynd, BA; Janusz, MJ; Dunaway, CM; Mieling, GE	Procter and Gamble Pharmaceuticals	http://www.bindingdb.org/bind/chemsearch/marvin/MolStructure.jsp?monomerid=50082551	http://www.bindingdb.org/jsp/dbsearch/PrimarySearch_ki.jsp?energyterm=kJ/mole&tag=pol&polymerid=6149&target=Matrilysin&column=ki&startPg=0&Increment=50&submit=Search	http://www.bindingdb.org/jsp/dbsearch/PrimarySearch_ki.jsp?energyterm=kJ/mole&tag=r21&monomerid=50082551&enzyme=Matrilysin&column=ki&startPg=0&Increment=50&submit=Search			10832592	103982329		CHEMBL344453				ZINC13801732	1	MRLTVLCAVCLLPGSLALPLPQEAGGMSELQWEQAQDYLKRFYLYDSETKNANSLEAKLKEMQKFFGLPITGMLNSRVIEIMQKPRCGVPDVAEYSLFPNSPKWTSKVVTYRIVSYTRDLPHITVDRLVSKALNMWGKEIPLHFRKVVWGTADIMIGFARGAHGDSYPFDGPGNTLAHAFAPGTGLGGDAHFDEDERWTDGSSLGINFLYAATHELGHSLGMGHSSDPNAVMYPTYGNGDPQNFKLSQDDIKGIQKLYGKRSNSRKK	1MMP,1MMQ,1MMR,2DDY,2Y6C,2Y6D	Matrilysin	MMP7_HUMAN	P09237	Q9BTK9
50150674	COc1ccc(cc1)S(=O)(=O)N1CCN(Cc2ccccc2)CC1C(=O)NO	InChI=1S/C19H23N3O5S/c1-27-16-7-9-17(10-8-16)28(25,26)22-12-11-21(14-18(22)19(23)20-24)13-15-5-3-2-4-6-15/h2-10,18,24H,11-14H2,1H3,(H,20,23)	GOLRDGXHDIYHCN-UHFFFAOYSA-N	50084733	4-Benzyl-1-(4-methoxy-benzenesulfonyl)-piperazine-2-carboxylic acid hydroxyamide::CHEMBL124026	Matrilysin	Homo sapiens		14000							ChEMBL	10.1021/jm990366q	10.7270/Q2J965M3	10669564			Cheng, M; De, B; Pikul, S; Almstead, NG; Natchus, MG; Anastasio, MV; McPhail, SJ; Snider, CE; Taiwo, YO; Chen, L; Dunaway, CM; Gu, F; Dowty, ME; Mieling, GE; Janusz, MJ; Wang-Weigand, S	Procter and Gamble Pharmaceuticals	http://www.bindingdb.org/bind/chemsearch/marvin/MolStructure.jsp?monomerid=50084733	http://www.bindingdb.org/jsp/dbsearch/PrimarySearch_ki.jsp?energyterm=kJ/mole&tag=pol&polymerid=6149&target=Matrilysin&column=ki&startPg=0&Increment=50&submit=Search	http://www.bindingdb.org/jsp/dbsearch/PrimarySearch_ki.jsp?energyterm=kJ/mole&tag=r21&monomerid=50084733&enzyme=Matrilysin&column=ki&startPg=0&Increment=50&submit=Search			10525329	103984261		CHEMBL124026				ZINC13804586	1	MRLTVLCAVCLLPGSLALPLPQEAGGMSELQWEQAQDYLKRFYLYDSETKNANSLEAKLKEMQKFFGLPITGMLNSRVIEIMQKPRCGVPDVAEYSLFPNSPKWTSKVVTYRIVSYTRDLPHITVDRLVSKALNMWGKEIPLHFRKVVWGTADIMIGFARGAHGDSYPFDGPGNTLAHAFAPGTGLGGDAHFDEDERWTDGSSLGINFLYAATHELGHSLGMGHSSDPNAVMYPTYGNGDPQNFKLSQDDIKGIQKLYGKRSNSRKK	1MMP,1MMQ,1MMR,2DDY,2Y6C,2Y6D	Matrilysin	MMP7_HUMAN	P09237	Q9BTK9
51469174	OC(=O)CS(=O)(=O)c1ccc(cc1)-c1ccccc1	InChI=1S/C14H12O4S/c15-14(16)10-19(17,18)13-8-6-12(7-9-13)11-4-2-1-3-5-11/h1-9H,10H2,(H,15,16)	LXRDFDDOMVFUNV-UHFFFAOYSA-N	50137912	(Biphenyl-4-sulfinyl)-acetic acid::(Biphenyl-4-sulfonyl)-acetic acid::2-(biphenyl-4-ylsulfonyl)acetic acid::CHEMBL178590	Matrilysin	Homo sapiens		14200							ChEMBL		10.7270/Q2GB281X	35969157			Baidya, SK; Banerjee, S; Adhikari, N; Jha, T	Jadavpur University	http://www.bindingdb.org/bind/chemsearch/marvin/MolStructure.jsp?monomerid=50137912	http://www.bindingdb.org/jsp/dbsearch/PrimarySearch_ki.jsp?energyterm=kJ/mole&tag=pol&polymerid=6149&target=Matrilysin&column=ki&startPg=0&Increment=50&submit=Search	http://www.bindingdb.org/jsp/dbsearch/PrimarySearch_ki.jsp?energyterm=kJ/mole&tag=r21&monomerid=50137912&enzyme=Matrilysin&column=ki&startPg=0&Increment=50&submit=Search			515118	104028055		CHEMBL178590				ZINC03600392	1	MRLTVLCAVCLLPGSLALPLPQEAGGMSELQWEQAQDYLKRFYLYDSETKNANSLEAKLKEMQKFFGLPITGMLNSRVIEIMQKPRCGVPDVAEYSLFPNSPKWTSKVVTYRIVSYTRDLPHITVDRLVSKALNMWGKEIPLHFRKVVWGTADIMIGFARGAHGDSYPFDGPGNTLAHAFAPGTGLGGDAHFDEDERWTDGSSLGINFLYAATHELGHSLGMGHSSDPNAVMYPTYGNGDPQNFKLSQDDIKGIQKLYGKRSNSRKK	1MMP,1MMQ,1MMR,2DDY,2Y6C,2Y6D	Matrilysin	MMP7_HUMAN	P09237	Q9BTK9
50796730	OC(=O)C(CCS(=O)(=O)Cc1ccccc1)NS(=O)(=O)c1ccc(cc1)-c1ccc(Br)cc1	InChI=1S/C23H22BrNO6S2/c24-20-10-6-18(7-11-20)19-8-12-21(13-9-19)33(30,31)25-22(23(26)27)14-15-32(28,29)16-17-4-2-1-3-5-17/h1-13,22,25H,14-16H2,(H,26,27)	WLJUNQUGIMIQDZ-UHFFFAOYSA-N	50084291	2-(4'-Bromo-biphenyl-4-sulfonylamino)-4-phenylmethanesulfonyl-butyric acid::CHEMBL47076	Matrilysin	Homo sapiens		15000							ChEMBL	10.1021/jm9903141	10.7270/Q2T154BF	10649971			O'Brien, PM; Ortwine, DF; Pavlovsky, AG; Picard, JA; Sliskovic, DR; Roth, BD; Dyer, RD; Johnson, LL; Man, CF; Hallak, H	Parke-Davis Pharmaceutical Research	http://www.bindingdb.org/bind/chemsearch/marvin/MolStructure.jsp?monomerid=50084291	http://www.bindingdb.org/jsp/dbsearch/PrimarySearch_ki.jsp?energyterm=kJ/mole&tag=pol&polymerid=6149&target=Matrilysin&column=ki&startPg=0&Increment=50&submit=Search	http://www.bindingdb.org/jsp/dbsearch/PrimarySearch_ki.jsp?energyterm=kJ/mole&tag=r21&monomerid=50084291&enzyme=Matrilysin&column=ki&startPg=0&Increment=50&submit=Search			10099112	103983844		CHEMBL47076				ZINC29399567	1	MRLTVLCAVCLLPGSLALPLPQEAGGMSELQWEQAQDYLKRFYLYDSETKNANSLEAKLKEMQKFFGLPITGMLNSRVIEIMQKPRCGVPDVAEYSLFPNSPKWTSKVVTYRIVSYTRDLPHITVDRLVSKALNMWGKEIPLHFRKVVWGTADIMIGFARGAHGDSYPFDGPGNTLAHAFAPGTGLGGDAHFDEDERWTDGSSLGINFLYAATHELGHSLGMGHSSDPNAVMYPTYGNGDPQNFKLSQDDIKGIQKLYGKRSNSRKK	1MMP,1MMQ,1MMR,2DDY,2Y6C,2Y6D	Matrilysin	MMP7_HUMAN	P09237	Q9BTK9
50796791	OC(=O)[C@H](CCCCNC(=O)OCc1ccccc1)NS(=O)(=O)c1ccc(cc1)-c1ccc(Br)cc1	InChI=1S/C26H27BrN2O6S/c27-22-13-9-20(10-14-22)21-11-15-23(16-12-21)36(33,34)29-24(25(30)31)8-4-5-17-28-26(32)35-18-19-6-2-1-3-7-19/h1-3,6-7,9-16,24,29H,4-5,8,17-18H2,(H,28,32)(H,30,31)/t24-/m0/s1	UAFDRTNAZWZUDR-DEOSSOPVSA-N	50084303	6-Benzyloxycarbonylamino-2-(4'-bromo-biphenyl-4-sulfonylamino)-hexanoic acid::CHEMBL291133	Matrilysin	Homo sapiens		15000							ChEMBL	10.1021/jm9903141	10.7270/Q2T154BF	10649971			O'Brien, PM; Ortwine, DF; Pavlovsky, AG; Picard, JA; Sliskovic, DR; Roth, BD; Dyer, RD; Johnson, LL; Man, CF; Hallak, H	Parke-Davis Pharmaceutical Research	http://www.bindingdb.org/bind/chemsearch/marvin/MolStructure.jsp?monomerid=50084303	http://www.bindingdb.org/jsp/dbsearch/PrimarySearch_ki.jsp?energyterm=kJ/mole&tag=pol&polymerid=6149&target=Matrilysin&column=ki&startPg=0&Increment=50&submit=Search	http://www.bindingdb.org/jsp/dbsearch/PrimarySearch_ki.jsp?energyterm=kJ/mole&tag=r21&monomerid=50084303&enzyme=Matrilysin&column=ki&startPg=0&Increment=50&submit=Search			10745718	103983856		CHEMBL291133				ZINC29395858	1	MRLTVLCAVCLLPGSLALPLPQEAGGMSELQWEQAQDYLKRFYLYDSETKNANSLEAKLKEMQKFFGLPITGMLNSRVIEIMQKPRCGVPDVAEYSLFPNSPKWTSKVVTYRIVSYTRDLPHITVDRLVSKALNMWGKEIPLHFRKVVWGTADIMIGFARGAHGDSYPFDGPGNTLAHAFAPGTGLGGDAHFDEDERWTDGSSLGINFLYAATHELGHSLGMGHSSDPNAVMYPTYGNGDPQNFKLSQDDIKGIQKLYGKRSNSRKK	1MMP,1MMQ,1MMR,2DDY,2Y6C,2Y6D	Matrilysin	MMP7_HUMAN	P09237	Q9BTK9
50847134	Nc1nc2ncc(CNc3ccc(cc3)C(=O)N[C@@H](CCC(=O)N[C@@H](Cc3ccccc3)C(=O)NO)C(O)=O)nc2c(=O)[nH]1	InChI=1S/C28H29N9O7/c29-28-35-23-22(26(41)36-28)32-18(14-31-23)13-30-17-8-6-16(7-9-17)24(39)34-19(27(42)43)10-11-21(38)33-20(25(40)37-44)12-15-4-2-1-3-5-15/h1-9,14,19-20,30,44H,10-13H2,(H,33,38)(H,34,39)(H,37,40)(H,42,43)(H3,29,31,35,36,41)/t19-,20-/m0/s1	WYBGJFMKGROIBY-PMACEKPBSA-N	50199734	CHEMBL267603::folate gamma-L-phenylalaninehydroxamic acid	Matrilysin	Homo sapiens		15000							ChEMBL	10.1016/j.bmc.2006.11.017	10.7270/Q2P26ZZX	17127067			Santos, MA; Enyedy, EA; Nuti, E; Rossello, A; Krupenko, NI; Krupenko, SA	Instituto Superior T&#163;cnico	http://www.bindingdb.org/bind/chemsearch/marvin/MolStructure.jsp?monomerid=50199734	http://www.bindingdb.org/jsp/dbsearch/PrimarySearch_ki.jsp?energyterm=kJ/mole&tag=pol&polymerid=6149&target=Matrilysin&column=ki&startPg=0&Increment=50&submit=Search	http://www.bindingdb.org/jsp/dbsearch/PrimarySearch_ki.jsp?energyterm=kJ/mole&tag=r21&monomerid=50199734&enzyme=Matrilysin&column=ki&startPg=0&Increment=50&submit=Search			44428653	104080251		CHEMBL267603				ZINC28713634	1	MRLTVLCAVCLLPGSLALPLPQEAGGMSELQWEQAQDYLKRFYLYDSETKNANSLEAKLKEMQKFFGLPITGMLNSRVIEIMQKPRCGVPDVAEYSLFPNSPKWTSKVVTYRIVSYTRDLPHITVDRLVSKALNMWGKEIPLHFRKVVWGTADIMIGFARGAHGDSYPFDGPGNTLAHAFAPGTGLGGDAHFDEDERWTDGSSLGINFLYAATHELGHSLGMGHSSDPNAVMYPTYGNGDPQNFKLSQDDIKGIQKLYGKRSNSRKK	1MMP,1MMQ,1MMR,2DDY,2Y6C,2Y6D	Matrilysin	MMP7_HUMAN	P09237	Q9BTK9
50184053	COc1ccc(cc1)-c1ccc(cc1)S(=O)(=O)N[C@H](C1CCCCC1)C(O)=O	InChI=1S/C21H25NO5S/c1-27-18-11-7-15(8-12-18)16-9-13-19(14-10-16)28(25,26)22-20(21(23)24)17-5-3-2-4-6-17/h7-14,17,20,22H,2-6H2,1H3,(H,23,24)/t20-/m1/s1	NPZDPBHMFYXBRP-HXUWFJFHSA-N	50101721	CHEMBL293019::Cyclohexyl-((S)-4'-methoxy-biphenyl-4-sulfonylamino)-acetic acid	Matrilysin	Homo sapiens		15147							ChEMBL	10.1016/s0960-894x(01)00371-7	10.7270/Q2S181SV	11454461			Tullis, JS; Laufersweiler, MJ; VanRens, JC; Natchus, MG; Bookland, RG; Almstead, NG; Pikul, S; De, B; Hsieh, LC; Janusz, MJ; Branch, TM; Peng, SX; Jin, YY; Hudlicky, T; Oppong, K	Procter and Gamble Pharmaceuticals	http://www.bindingdb.org/bind/chemsearch/marvin/MolStructure.jsp?monomerid=50101721	http://www.bindingdb.org/jsp/dbsearch/PrimarySearch_ki.jsp?energyterm=kJ/mole&tag=pol&polymerid=6149&target=Matrilysin&column=ki&startPg=0&Increment=50&submit=Search	http://www.bindingdb.org/jsp/dbsearch/PrimarySearch_ki.jsp?energyterm=kJ/mole&tag=r21&monomerid=50101721&enzyme=Matrilysin&column=ki&startPg=0&Increment=50&submit=Search			44302627	103998334		CHEMBL293019				ZINC26154324	1	MRLTVLCAVCLLPGSLALPLPQEAGGMSELQWEQAQDYLKRFYLYDSETKNANSLEAKLKEMQKFFGLPITGMLNSRVIEIMQKPRCGVPDVAEYSLFPNSPKWTSKVVTYRIVSYTRDLPHITVDRLVSKALNMWGKEIPLHFRKVVWGTADIMIGFARGAHGDSYPFDGPGNTLAHAFAPGTGLGGDAHFDEDERWTDGSSLGINFLYAATHELGHSLGMGHSSDPNAVMYPTYGNGDPQNFKLSQDDIKGIQKLYGKRSNSRKK	1MMP,1MMQ,1MMR,2DDY,2Y6C,2Y6D	Matrilysin	MMP7_HUMAN	P09237	Q9BTK9
50150722	CCCCCCN1CCN(C(C1)C(=O)NO)S(=O)(=O)c1ccc(OC)cc1	InChI=1S/C18H29N3O5S/c1-3-4-5-6-11-20-12-13-21(17(14-20)18(22)19-23)27(24,25)16-9-7-15(26-2)8-10-16/h7-10,17,23H,3-6,11-14H2,1-2H3,(H,19,22)	YWZUYEWFBPKKSJ-UHFFFAOYSA-N	50084755	4-Hexyl-1-(4-methoxy-benzenesulfonyl)-piperazine-2-carboxylic acid hydroxyamide::CHEMBL124265	Matrilysin	Homo sapiens		15740							ChEMBL	10.1021/jm990366q	10.7270/Q2J965M3	10669564			Cheng, M; De, B; Pikul, S; Almstead, NG; Natchus, MG; Anastasio, MV; McPhail, SJ; Snider, CE; Taiwo, YO; Chen, L; Dunaway, CM; Gu, F; Dowty, ME; Mieling, GE; Janusz, MJ; Wang-Weigand, S	Procter and Gamble Pharmaceuticals	http://www.bindingdb.org/bind/chemsearch/marvin/MolStructure.jsp?monomerid=50084755	http://www.bindingdb.org/jsp/dbsearch/PrimarySearch_ki.jsp?energyterm=kJ/mole&tag=pol&polymerid=6149&target=Matrilysin&column=ki&startPg=0&Increment=50&submit=Search	http://www.bindingdb.org/jsp/dbsearch/PrimarySearch_ki.jsp?energyterm=kJ/mole&tag=r21&monomerid=50084755&enzyme=Matrilysin&column=ki&startPg=0&Increment=50&submit=Search			11795228	103984283		CHEMBL124265				ZINC36113637	1	MRLTVLCAVCLLPGSLALPLPQEAGGMSELQWEQAQDYLKRFYLYDSETKNANSLEAKLKEMQKFFGLPITGMLNSRVIEIMQKPRCGVPDVAEYSLFPNSPKWTSKVVTYRIVSYTRDLPHITVDRLVSKALNMWGKEIPLHFRKVVWGTADIMIGFARGAHGDSYPFDGPGNTLAHAFAPGTGLGGDAHFDEDERWTDGSSLGINFLYAATHELGHSLGMGHSSDPNAVMYPTYGNGDPQNFKLSQDDIKGIQKLYGKRSNSRKK	1MMP,1MMQ,1MMR,2DDY,2Y6C,2Y6D	Matrilysin	MMP7_HUMAN	P09237	Q9BTK9
50796690	CC(C)[C@H](NS(=O)(=O)c1ccc(cc1)-c1ccc(cc1)C#N)C(=O)NO	InChI=1S/C18H19N3O4S/c1-12(2)17(18(22)20-23)21-26(24,25)16-9-7-15(8-10-16)14-5-3-13(11-19)4-6-14/h3-10,12,17,21,23H,1-2H3,(H,20,22)/t17-/m0/s1	UKLIIGXGTPSYBF-KRWDZBQOSA-N	50084296	2-(4'-Cyano-biphenyl-4-sulfonylamino)-N-hydroxy-3-methyl-butyramide::CHEMBL42067	Matrilysin	Homo sapiens		16000							ChEMBL	10.1021/jm9903141	10.7270/Q2T154BF	10649971			O'Brien, PM; Ortwine, DF; Pavlovsky, AG; Picard, JA; Sliskovic, DR; Roth, BD; Dyer, RD; Johnson, LL; Man, CF; Hallak, H	Parke-Davis Pharmaceutical Research	http://www.bindingdb.org/bind/chemsearch/marvin/MolStructure.jsp?monomerid=50084296	http://www.bindingdb.org/jsp/dbsearch/PrimarySearch_ki.jsp?energyterm=kJ/mole&tag=pol&polymerid=6149&target=Matrilysin&column=ki&startPg=0&Increment=50&submit=Search	http://www.bindingdb.org/jsp/dbsearch/PrimarySearch_ki.jsp?energyterm=kJ/mole&tag=r21&monomerid=50084296&enzyme=Matrilysin&column=ki&startPg=0&Increment=50&submit=Search			10523383	103983849		CHEMBL42067				ZINC13803859	1	MRLTVLCAVCLLPGSLALPLPQEAGGMSELQWEQAQDYLKRFYLYDSETKNANSLEAKLKEMQKFFGLPITGMLNSRVIEIMQKPRCGVPDVAEYSLFPNSPKWTSKVVTYRIVSYTRDLPHITVDRLVSKALNMWGKEIPLHFRKVVWGTADIMIGFARGAHGDSYPFDGPGNTLAHAFAPGTGLGGDAHFDEDERWTDGSSLGINFLYAATHELGHSLGMGHSSDPNAVMYPTYGNGDPQNFKLSQDDIKGIQKLYGKRSNSRKK	1MMP,1MMQ,1MMR,2DDY,2Y6C,2Y6D	Matrilysin	MMP7_HUMAN	P09237	Q9BTK9
50171444	CCCOc1ccc(cc1)S(=O)(=O)N1C[C@H](C[C@@H]1C(=O)NO)N1CCOCC1	InChI=1S/C18H27N3O6S/c1-2-9-27-15-3-5-16(6-4-15)28(24,25)21-13-14(12-17(21)18(22)19-23)20-7-10-26-11-8-20/h3-6,14,17,23H,2,7-13H2,1H3,(H,19,22)/t14-,17+/m0/s1	VBPVZEMPZISXMF-WMLDXEAASA-N	50095583	4-Morpholin-4-yl-1-(4-propoxy-benzenesulfonyl)-pyrrolidine-2-carboxylic acid hydroxyamide::CHEMBL147004	Matrilysin	Homo sapiens		16500							ChEMBL	10.1021/jm000246e	10.7270/Q21N80DW	11150165			Natchus, MG; Bookland, RG; De, B; Almstead, NG; Pikul, S; Janusz, MJ; Heitmeyer, SA; Hookfin, EB; Hsieh, LC; Dowty, ME; Dietsch, CR; Patel, VS; Garver, SM; Gu, F; Pokross, ME; Mieling, GE; Baker, TR; Foltz, DJ; Peng, SX; Bornes, DM; Strojnowski, MJ; Taiwo, YO	Procter and Gamble Pharmaceuticals	http://www.bindingdb.org/bind/chemsearch/marvin/MolStructure.jsp?monomerid=50095583	http://www.bindingdb.org/jsp/dbsearch/PrimarySearch_ki.jsp?energyterm=kJ/mole&tag=pol&polymerid=6149&target=Matrilysin&column=ki&startPg=0&Increment=50&submit=Search	http://www.bindingdb.org/jsp/dbsearch/PrimarySearch_ki.jsp?energyterm=kJ/mole&tag=r21&monomerid=50095583&enzyme=Matrilysin&column=ki&startPg=0&Increment=50&submit=Search			10047373	103993240		CHEMBL147004				ZINC13835746	1	MRLTVLCAVCLLPGSLALPLPQEAGGMSELQWEQAQDYLKRFYLYDSETKNANSLEAKLKEMQKFFGLPITGMLNSRVIEIMQKPRCGVPDVAEYSLFPNSPKWTSKVVTYRIVSYTRDLPHITVDRLVSKALNMWGKEIPLHFRKVVWGTADIMIGFARGAHGDSYPFDGPGNTLAHAFAPGTGLGGDAHFDEDERWTDGSSLGINFLYAATHELGHSLGMGHSSDPNAVMYPTYGNGDPQNFKLSQDDIKGIQKLYGKRSNSRKK	1MMP,1MMQ,1MMR,2DDY,2Y6C,2Y6D	Matrilysin	MMP7_HUMAN	P09237	Q9BTK9
50791838	COc1ccc(cc1)S(=O)(=O)N1CCCSC[C@@]1(C)C(=O)NO	InChI=1S/C14H20N2O5S2/c1-14(13(17)15-18)10-22-9-3-8-16(14)23(19,20)12-6-4-11(21-2)5-7-12/h4-7,18H,3,8-10H2,1-2H3,(H,15,17)/t14-/m0/s1	GFDLNQRSUGRRNQ-AWEZNQCLSA-N	50082563	(R)-4-(4-Methoxy-benzenesulfonyl)-3-methyl-[1,4]thiazepane-3-carboxylic acid hydroxyamide::CHEMBL141451	Matrilysin	Homo sapiens		17651							ChEMBL	10.1021/jm990330y	10.7270/Q2D79C32	10579818			Almstead, NG; Bradley, RS; Pikul, S; De, B; Natchus, MG; Taiwo, YO; Gu, F; Williams, LE; Hynd, BA; Janusz, MJ; Dunaway, CM; Mieling, GE	Procter and Gamble Pharmaceuticals	http://www.bindingdb.org/bind/chemsearch/marvin/MolStructure.jsp?monomerid=50082563	http://www.bindingdb.org/jsp/dbsearch/PrimarySearch_ki.jsp?energyterm=kJ/mole&tag=pol&polymerid=6149&target=Matrilysin&column=ki&startPg=0&Increment=50&submit=Search	http://www.bindingdb.org/jsp/dbsearch/PrimarySearch_ki.jsp?energyterm=kJ/mole&tag=r21&monomerid=50082563&enzyme=Matrilysin&column=ki&startPg=0&Increment=50&submit=Search			44360260	103982341		CHEMBL141451				ZINC27521256	1	MRLTVLCAVCLLPGSLALPLPQEAGGMSELQWEQAQDYLKRFYLYDSETKNANSLEAKLKEMQKFFGLPITGMLNSRVIEIMQKPRCGVPDVAEYSLFPNSPKWTSKVVTYRIVSYTRDLPHITVDRLVSKALNMWGKEIPLHFRKVVWGTADIMIGFARGAHGDSYPFDGPGNTLAHAFAPGTGLGGDAHFDEDERWTDGSSLGINFLYAATHELGHSLGMGHSSDPNAVMYPTYGNGDPQNFKLSQDDIKGIQKLYGKRSNSRKK	1MMP,1MMQ,1MMR,2DDY,2Y6C,2Y6D	Matrilysin	MMP7_HUMAN	P09237	Q9BTK9
50796661	CC(C)[C@@H](NS(=O)(=O)c1ccc(cc1)-c1ccc(cc1)C#N)C(O)=O	InChI=1S/C18H18N2O4S/c1-12(2)17(18(21)22)20-25(23,24)16-9-7-15(8-10-16)14-5-3-13(11-19)4-6-14/h3-10,12,17,20H,1-2H3,(H,21,22)/t17-/m1/s1	AGRDSOUIPBKOKQ-QGZVFWFLSA-N	50084295	2-(4'-Cyano-biphenyl-4-sulfonylamino)-3-methyl-butyric acid::CHEMBL42938	Matrilysin	Homo sapiens		19000							ChEMBL	10.1021/jm9903141	10.7270/Q2T154BF	10649971			O'Brien, PM; Ortwine, DF; Pavlovsky, AG; Picard, JA; Sliskovic, DR; Roth, BD; Dyer, RD; Johnson, LL; Man, CF; Hallak, H	Parke-Davis Pharmaceutical Research	http://www.bindingdb.org/bind/chemsearch/marvin/MolStructure.jsp?monomerid=50084295	http://www.bindingdb.org/jsp/dbsearch/PrimarySearch_ki.jsp?energyterm=kJ/mole&tag=pol&polymerid=6149&target=Matrilysin&column=ki&startPg=0&Increment=50&submit=Search	http://www.bindingdb.org/jsp/dbsearch/PrimarySearch_ki.jsp?energyterm=kJ/mole&tag=r21&monomerid=50084295&enzyme=Matrilysin&column=ki&startPg=0&Increment=50&submit=Search			10594565	103983848		CHEMBL42938				ZINC13803856	1	MRLTVLCAVCLLPGSLALPLPQEAGGMSELQWEQAQDYLKRFYLYDSETKNANSLEAKLKEMQKFFGLPITGMLNSRVIEIMQKPRCGVPDVAEYSLFPNSPKWTSKVVTYRIVSYTRDLPHITVDRLVSKALNMWGKEIPLHFRKVVWGTADIMIGFARGAHGDSYPFDGPGNTLAHAFAPGTGLGGDAHFDEDERWTDGSSLGINFLYAATHELGHSLGMGHSSDPNAVMYPTYGNGDPQNFKLSQDDIKGIQKLYGKRSNSRKK	1MMP,1MMQ,1MMR,2DDY,2Y6C,2Y6D	Matrilysin	MMP7_HUMAN	P09237	Q9BTK9
50364514	CC(C)[C@H](NS(=O)(=O)c1ccc(cc1)-c1cccc(F)c1)P(O)(O)=O	InChI=1S/C16H19FNO5PS/c1-11(2)16(24(19,20)21)18-25(22,23)15-8-6-12(7-9-15)13-4-3-5-14(17)10-13/h3-11,16,18H,1-2H3,(H2,19,20,21)/t16-/m1/s1	NZKKRYAESABOSS-MRXNPFEDSA-N	50198037	CHEMBL228187::[(R)-1-(3'-fluoro-biphenyl-4-sulfonylamino)-2-methyl-propyl]-phosphonic acid	Matrilysin	Homo sapiens		20000							ChEMBL	10.1016/j.bmc.2006.10.047	10.7270/Q2DR2V4T	17088065			Biasone, A; Tortorella, P; Campestre, C; Agamennone, M; Preziuso, S; Chiappini, M; Nuti, E; Carelli, P; Rossello, A; Mazza, F; Gallina, C	Universit&#224; &quot;G. d'Annunzio&quot;	http://www.bindingdb.org/bind/chemsearch/marvin/MolStructure.jsp?monomerid=50198037	http://www.bindingdb.org/jsp/dbsearch/PrimarySearch_ki.jsp?energyterm=kJ/mole&tag=pol&polymerid=6149&target=Matrilysin&column=ki&startPg=0&Increment=50&submit=Search	http://www.bindingdb.org/jsp/dbsearch/PrimarySearch_ki.jsp?energyterm=kJ/mole&tag=r21&monomerid=50198037&enzyme=Matrilysin&column=ki&startPg=0&Increment=50&submit=Search			44422736	104079135		CHEMBL228187				ZINC28639423	1	MRLTVLCAVCLLPGSLALPLPQEAGGMSELQWEQAQDYLKRFYLYDSETKNANSLEAKLKEMQKFFGLPITGMLNSRVIEIMQKPRCGVPDVAEYSLFPNSPKWTSKVVTYRIVSYTRDLPHITVDRLVSKALNMWGKEIPLHFRKVVWGTADIMIGFARGAHGDSYPFDGPGNTLAHAFAPGTGLGGDAHFDEDERWTDGSSLGINFLYAATHELGHSLGMGHSSDPNAVMYPTYGNGDPQNFKLSQDDIKGIQKLYGKRSNSRKK	1MMP,1MMQ,1MMR,2DDY,2Y6C,2Y6D	Matrilysin	MMP7_HUMAN	P09237	Q9BTK9
50513091	COc1cc(cc(O)c1O)C(=O)O[C@@H]1Cc2c(O)cc(O)cc2O[C@@H]1c1cc(O)c(O)c(O)c1	InChI=1S/C23H20O11/c1-32-18-5-10(4-16(28)21(18)30)23(31)34-19-8-12-13(25)6-11(24)7-17(12)33-22(19)9-2-14(26)20(29)15(27)3-9/h2-7,19,22,24-30H,8H2,1H3/t19-,22-/m1/s1	WVRDOLPMKOCJRJ-DENIHFKCSA-N	50296234	(-)-epigallocatechin-3-(3''-O-methyl)gallate::(2R,3R)-5,7-dihydroxy-2-(3,4,5-trihydroxyphenyl)chroman-3-yl 3,4-dihydroxy-5-methoxybenzoate::CHEMBL562716	Matrilysin	Homo sapiens		20000							ChEMBL	10.1016/j.bmcl.2009.05.111	10.7270/Q2M61K88	19524436			Aihara, Y; Yoshida, A; Furuta, T; Wakimoto, T; Akizawa, T; Konishi, M; Kan, T	University of Shizuoka and Global COE Program	http://www.bindingdb.org/bind/chemsearch/marvin/MolStructure.jsp?monomerid=50296234	http://www.bindingdb.org/jsp/dbsearch/PrimarySearch_ki.jsp?energyterm=kJ/mole&tag=pol&polymerid=6149&target=Matrilysin&column=ki&startPg=0&Increment=50&submit=Search	http://www.bindingdb.org/jsp/dbsearch/PrimarySearch_ki.jsp?energyterm=kJ/mole&tag=r21&monomerid=50296234&enzyme=Matrilysin&column=ki&startPg=0&Increment=50&submit=Search			9804842	104137765		CHEMBL562716				ZINC14436185	1	MRLTVLCAVCLLPGSLALPLPQEAGGMSELQWEQAQDYLKRFYLYDSETKNANSLEAKLKEMQKFFGLPITGMLNSRVIEIMQKPRCGVPDVAEYSLFPNSPKWTSKVVTYRIVSYTRDLPHITVDRLVSKALNMWGKEIPLHFRKVVWGTADIMIGFARGAHGDSYPFDGPGNTLAHAFAPGTGLGGDAHFDEDERWTDGSSLGINFLYAATHELGHSLGMGHSSDPNAVMYPTYGNGDPQNFKLSQDDIKGIQKLYGKRSNSRKK	1MMP,1MMQ,1MMR,2DDY,2Y6C,2Y6D	Matrilysin	MMP7_HUMAN	P09237	Q9BTK9
50513103	COc1cc(cc(O)c1O)C(=O)O[C@@H]1Cc2c(O)cc(O)cc2O[C@H]1c1cc(O)c(O)c(O)c1	InChI=1S/C23H20O11/c1-32-18-5-10(4-16(28)21(18)30)23(31)34-19-8-12-13(25)6-11(24)7-17(12)33-22(19)9-2-14(26)20(29)15(27)3-9/h2-7,19,22,24-30H,8H2,1H3/t19-,22+/m1/s1	WVRDOLPMKOCJRJ-KNQAVFIVSA-N	50296238	(2S,3R)-5,7-Dihydroxy-2-(3,4,5-trihydroxyphenyl)chroman-3-yl 3,4-dihydroxy-5-methoxybenzoate::CHEMBL551312	Matrilysin	Homo sapiens		20000							ChEMBL	10.1016/j.bmcl.2009.05.111	10.7270/Q2M61K88	19524436			Aihara, Y; Yoshida, A; Furuta, T; Wakimoto, T; Akizawa, T; Konishi, M; Kan, T	University of Shizuoka and Global COE Program	http://www.bindingdb.org/bind/chemsearch/marvin/MolStructure.jsp?monomerid=50296238	http://www.bindingdb.org/jsp/dbsearch/PrimarySearch_ki.jsp?energyterm=kJ/mole&tag=pol&polymerid=6149&target=Matrilysin&column=ki&startPg=0&Increment=50&submit=Search	http://www.bindingdb.org/jsp/dbsearch/PrimarySearch_ki.jsp?energyterm=kJ/mole&tag=r21&monomerid=50296238&enzyme=Matrilysin&column=ki&startPg=0&Increment=50&submit=Search			25060725	104137769		CHEMBL551312				ZINC14436189	1	MRLTVLCAVCLLPGSLALPLPQEAGGMSELQWEQAQDYLKRFYLYDSETKNANSLEAKLKEMQKFFGLPITGMLNSRVIEIMQKPRCGVPDVAEYSLFPNSPKWTSKVVTYRIVSYTRDLPHITVDRLVSKALNMWGKEIPLHFRKVVWGTADIMIGFARGAHGDSYPFDGPGNTLAHAFAPGTGLGGDAHFDEDERWTDGSSLGINFLYAATHELGHSLGMGHSSDPNAVMYPTYGNGDPQNFKLSQDDIKGIQKLYGKRSNSRKK	1MMP,1MMQ,1MMR,2DDY,2Y6C,2Y6D	Matrilysin	MMP7_HUMAN	P09237	Q9BTK9
50942229	Cc1c2CC[C@H](NC(=O)c3cc(nc4c(F)cnn34)C(=O)NCc3ccc(F)c(c3)C(F)(F)F)c2ccc1C(O)=O	InChI=1S/C27H20F5N5O4/c1-12-14-5-7-20(16(14)4-3-15(12)26(40)41)36-25(39)22-9-21(35-23-19(29)11-34-37(22)23)24(38)33-10-13-2-6-18(28)17(8-13)27(30,31)32/h2-4,6,8-9,11,20H,5,7,10H2,1H3,(H,33,38)(H,36,39)(H,40,41)/t20-/m0/s1	CZRLAOXITNZAJA-FQEVSTJZSA-N	50386429	CHEMBL2047537	Matrilysin	Homo sapiens		>20000							ChEMBL	10.1021/jm201152u	10.7270/Q2668F73	22175799			Gege, C; Bao, B; Bluhm, H; Boer, J; Gallagher, BM; Korniski, B; Powers, TS; Steeneck, C; Taveras, AG; Baragi, VM	Alantos Pharmaceuticals AG	http://www.bindingdb.org/bind/chemsearch/marvin/MolStructure.jsp?monomerid=50386429	http://www.bindingdb.org/jsp/dbsearch/PrimarySearch_ki.jsp?energyterm=kJ/mole&tag=pol&polymerid=6149&target=Matrilysin&column=ki&startPg=0&Increment=50&submit=Search	http://www.bindingdb.org/jsp/dbsearch/PrimarySearch_ki.jsp?energyterm=kJ/mole&tag=r21&monomerid=50386429&enzyme=Matrilysin&column=ki&startPg=0&Increment=50&submit=Search			12000720	160865512		CHEMBL2047537				ZINC84669115	1	MRLTVLCAVCLLPGSLALPLPQEAGGMSELQWEQAQDYLKRFYLYDSETKNANSLEAKLKEMQKFFGLPITGMLNSRVIEIMQKPRCGVPDVAEYSLFPNSPKWTSKVVTYRIVSYTRDLPHITVDRLVSKALNMWGKEIPLHFRKVVWGTADIMIGFARGAHGDSYPFDGPGNTLAHAFAPGTGLGGDAHFDEDERWTDGSSLGINFLYAATHELGHSLGMGHSSDPNAVMYPTYGNGDPQNFKLSQDDIKGIQKLYGKRSNSRKK	1MMP,1MMQ,1MMR,2DDY,2Y6C,2Y6D	Matrilysin	MMP7_HUMAN	P09237	Q9BTK9
50942231	Cc1c2CC[C@H](NC(=O)c3cc(nc4ccnn34)C(=O)NCc3ccc4OCC(=O)Nc4c3)c2ccc1C(O)=O	InChI=1S/C28H24N6O6/c1-14-16-5-6-19(18(16)4-3-17(14)28(38)39)33-27(37)22-11-21(31-24-8-9-30-34(22)24)26(36)29-12-15-2-7-23-20(10-15)32-25(35)13-40-23/h2-4,7-11,19H,5-6,12-13H2,1H3,(H,29,36)(H,32,35)(H,33,37)(H,38,39)/t19-/m0/s1	DACARRUBIAXSBX-IBGZPJMESA-N	50386430	CHEMBL2047536	Matrilysin	Homo sapiens		>20000							ChEMBL	10.1021/jm201152u	10.7270/Q2668F73	22175799			Gege, C; Bao, B; Bluhm, H; Boer, J; Gallagher, BM; Korniski, B; Powers, TS; Steeneck, C; Taveras, AG; Baragi, VM	Alantos Pharmaceuticals AG	http://www.bindingdb.org/bind/chemsearch/marvin/MolStructure.jsp?monomerid=50386430	http://www.bindingdb.org/jsp/dbsearch/PrimarySearch_ki.jsp?energyterm=kJ/mole&tag=pol&polymerid=6149&target=Matrilysin&column=ki&startPg=0&Increment=50&submit=Search	http://www.bindingdb.org/jsp/dbsearch/PrimarySearch_ki.jsp?energyterm=kJ/mole&tag=r21&monomerid=50386430&enzyme=Matrilysin&column=ki&startPg=0&Increment=50&submit=Search			12000718	160865513		CHEMBL2047536				ZINC84758078	1	MRLTVLCAVCLLPGSLALPLPQEAGGMSELQWEQAQDYLKRFYLYDSETKNANSLEAKLKEMQKFFGLPITGMLNSRVIEIMQKPRCGVPDVAEYSLFPNSPKWTSKVVTYRIVSYTRDLPHITVDRLVSKALNMWGKEIPLHFRKVVWGTADIMIGFARGAHGDSYPFDGPGNTLAHAFAPGTGLGGDAHFDEDERWTDGSSLGINFLYAATHELGHSLGMGHSSDPNAVMYPTYGNGDPQNFKLSQDDIKGIQKLYGKRSNSRKK	1MMP,1MMQ,1MMR,2DDY,2Y6C,2Y6D	Matrilysin	MMP7_HUMAN	P09237	Q9BTK9
51425321	Cc1ccc(Cl)cc1N1CCN(CC1)C(=O)CCC1(NC(=O)NC1=O)C1CC1	InChI=1S/C20H25ClN4O3/c1-13-2-5-15(21)12-16(13)24-8-10-25(11-9-24)17(26)6-7-20(14-3-4-14)18(27)22-19(28)23-20/h2,5,12,14H,3-4,6-11H2,1H3,(H2,22,23,27,28)	IYBHJPNFVKYDOX-UHFFFAOYSA-N	379557	US9926281, Compound 36	Matrilysin	Homo sapiens		>20000							ChEMBL	10.1021/acs.jmedchem.0c02008	10.7270/Q21R6VBM	33719441			Brebion, F; Gosmini, R; Deprez, P; Varin, M; Peixoto, C; Alvey, L; Jary, H; Bienvenu, N; Triballeau, N; Blanque, R; Cottereaux, C; Christophe, T; Vandervoort, N; Mollat, P; Touitou, R; Leonard, P; De Ceuninck, F; Botez, I; Monjardet, A; van der Aar, E; Amantini, D	Galapagos SASU	http://www.bindingdb.org/bind/chemsearch/marvin/MolStructure.jsp?monomerid=379557	http://www.bindingdb.org/jsp/dbsearch/PrimarySearch_ki.jsp?energyterm=kJ/mole&tag=pol&polymerid=6149&target=Matrilysin&column=ki&startPg=0&Increment=50&submit=Search	http://www.bindingdb.org/jsp/dbsearch/PrimarySearch_ki.jsp?energyterm=kJ/mole&tag=r21&monomerid=379557&enzyme=Matrilysin&column=ki&startPg=0&Increment=50&submit=Search			121448841	404849063							1	MRLTVLCAVCLLPGSLALPLPQEAGGMSELQWEQAQDYLKRFYLYDSETKNANSLEAKLKEMQKFFGLPITGMLNSRVIEIMQKPRCGVPDVAEYSLFPNSPKWTSKVVTYRIVSYTRDLPHITVDRLVSKALNMWGKEIPLHFRKVVWGTADIMIGFARGAHGDSYPFDGPGNTLAHAFAPGTGLGGDAHFDEDERWTDGSSLGINFLYAATHELGHSLGMGHSSDPNAVMYPTYGNGDPQNFKLSQDDIKGIQKLYGKRSNSRKK	1MMP,1MMQ,1MMR,2DDY,2Y6C,2Y6D	Matrilysin	MMP7_HUMAN	P09237	Q9BTK9
51425322	Clc1cc(Cl)cc(c1)N1CCN(CC1)C(=O)CC[C@H]1NC(=O)NC1=O	InChI=1S/C16H18Cl2N4O3/c17-10-7-11(18)9-12(8-10)21-3-5-22(6-4-21)14(23)2-1-13-15(24)20-16(25)19-13/h7-9,13H,1-6H2,(H2,19,20,24,25)/t13-/m1/s1	YINSFKOGVSNIAY-CYBMUJFWSA-N	50575718	CHEMBL4873384	Matrilysin	Homo sapiens		>20000							ChEMBL	10.1021/acs.jmedchem.0c02008	10.7270/Q21R6VBM	33719441			Brebion, F; Gosmini, R; Deprez, P; Varin, M; Peixoto, C; Alvey, L; Jary, H; Bienvenu, N; Triballeau, N; Blanque, R; Cottereaux, C; Christophe, T; Vandervoort, N; Mollat, P; Touitou, R; Leonard, P; De Ceuninck, F; Botez, I; Monjardet, A; van der Aar, E; Amantini, D	Galapagos SASU	http://www.bindingdb.org/bind/chemsearch/marvin/MolStructure.jsp?monomerid=50575718	http://www.bindingdb.org/jsp/dbsearch/PrimarySearch_ki.jsp?energyterm=kJ/mole&tag=pol&polymerid=6149&target=Matrilysin&column=ki&startPg=0&Increment=50&submit=Search	http://www.bindingdb.org/jsp/dbsearch/PrimarySearch_ki.jsp?energyterm=kJ/mole&tag=r21&monomerid=50575718&enzyme=Matrilysin&column=ki&startPg=0&Increment=50&submit=Search			137468159	471051841							1	MRLTVLCAVCLLPGSLALPLPQEAGGMSELQWEQAQDYLKRFYLYDSETKNANSLEAKLKEMQKFFGLPITGMLNSRVIEIMQKPRCGVPDVAEYSLFPNSPKWTSKVVTYRIVSYTRDLPHITVDRLVSKALNMWGKEIPLHFRKVVWGTADIMIGFARGAHGDSYPFDGPGNTLAHAFAPGTGLGGDAHFDEDERWTDGSSLGINFLYAATHELGHSLGMGHSSDPNAVMYPTYGNGDPQNFKLSQDDIKGIQKLYGKRSNSRKK	1MMP,1MMQ,1MMR,2DDY,2Y6C,2Y6D	Matrilysin	MMP7_HUMAN	P09237	Q9BTK9
50184105	COc1ccc(cc1)-c1ccc(cc1)S(=O)(=O)N[C@H](C1CCC(CC1)Nc1ccccc1)C(O)=O	InChI=1S/C27H30N2O5S/c1-34-24-15-9-19(10-16-24)20-11-17-25(18-12-20)35(32,33)29-26(27(30)31)21-7-13-23(14-8-21)28-22-5-3-2-4-6-22/h2-6,9-12,15-18,21,23,26,28-29H,7-8,13-14H2,1H3,(H,30,31)/t21?,23?,26-/m1/s1	KHCVBQLHKXPRJT-GMLYINLCSA-N	50101735	((S)-4'-Methoxy-biphenyl-4-sulfonylamino)-(4-phenylamino-cyclohexyl)-acetic acid::CHEMBL418639	Matrilysin	Homo sapiens		20498							ChEMBL	10.1016/s0960-894x(01)00371-7	10.7270/Q2S181SV	11454461			Tullis, JS; Laufersweiler, MJ; VanRens, JC; Natchus, MG; Bookland, RG; Almstead, NG; Pikul, S; De, B; Hsieh, LC; Janusz, MJ; Branch, TM; Peng, SX; Jin, YY; Hudlicky, T; Oppong, K	Procter and Gamble Pharmaceuticals	http://www.bindingdb.org/bind/chemsearch/marvin/MolStructure.jsp?monomerid=50101735	http://www.bindingdb.org/jsp/dbsearch/PrimarySearch_ki.jsp?energyterm=kJ/mole&tag=pol&polymerid=6149&target=Matrilysin&column=ki&startPg=0&Increment=50&submit=Search	http://www.bindingdb.org/jsp/dbsearch/PrimarySearch_ki.jsp?energyterm=kJ/mole&tag=r21&monomerid=50101735&enzyme=Matrilysin&column=ki&startPg=0&Increment=50&submit=Search			44302416	103998348		CHEMBL418639				ZINC26144868	1	MRLTVLCAVCLLPGSLALPLPQEAGGMSELQWEQAQDYLKRFYLYDSETKNANSLEAKLKEMQKFFGLPITGMLNSRVIEIMQKPRCGVPDVAEYSLFPNSPKWTSKVVTYRIVSYTRDLPHITVDRLVSKALNMWGKEIPLHFRKVVWGTADIMIGFARGAHGDSYPFDGPGNTLAHAFAPGTGLGGDAHFDEDERWTDGSSLGINFLYAATHELGHSLGMGHSSDPNAVMYPTYGNGDPQNFKLSQDDIKGIQKLYGKRSNSRKK	1MMP,1MMQ,1MMR,2DDY,2Y6C,2Y6D	Matrilysin	MMP7_HUMAN	P09237	Q9BTK9
50251614	ONC(=O)C1N(CCc2cc(O)ccc12)S(=O)(=O)c1cc(Cl)ccc1Cl	InChI=1S/C16H14Cl2N2O5S/c17-10-1-4-13(18)14(8-10)26(24,25)20-6-5-9-7-11(21)2-3-12(9)15(20)16(22)19-23/h1-4,7-8,15,21,23H,5-6H2,(H,19,22)	QMIAXILIKVOPKK-UHFFFAOYSA-N	50137278	2-(2,5-Dichloro-benzenesulfonyl)-6-hydroxy-1,2,3,4-tetrahydro-isoquinoline-1-carboxylic acid hydroxyamide::2-(2,5-dichlorophenylsulfonyl)-N,6-dihydroxy-1,2,3,4-tetrahydroisoquinoline-1-carboxamide::CHEMBL424130	Matrilysin	Homo sapiens		21380							ChEMBL	10.1016/j.bmcl.2003.10.026	10.7270/Q22J6B79	14684295			Ma, D; Wu, W; Yang, G; Li, J; Li, J; Ye, Q	Chinese Academy of Sciences	http://www.bindingdb.org/bind/chemsearch/marvin/MolStructure.jsp?monomerid=50137278	http://www.bindingdb.org/jsp/dbsearch/PrimarySearch_ki.jsp?energyterm=kJ/mole&tag=pol&polymerid=6149&target=Matrilysin&column=ki&startPg=0&Increment=50&submit=Search	http://www.bindingdb.org/jsp/dbsearch/PrimarySearch_ki.jsp?energyterm=kJ/mole&tag=r21&monomerid=50137278&enzyme=Matrilysin&column=ki&startPg=0&Increment=50&submit=Search			44364266	104027444		CHEMBL424130				ZINC13588265	1	MRLTVLCAVCLLPGSLALPLPQEAGGMSELQWEQAQDYLKRFYLYDSETKNANSLEAKLKEMQKFFGLPITGMLNSRVIEIMQKPRCGVPDVAEYSLFPNSPKWTSKVVTYRIVSYTRDLPHITVDRLVSKALNMWGKEIPLHFRKVVWGTADIMIGFARGAHGDSYPFDGPGNTLAHAFAPGTGLGGDAHFDEDERWTDGSSLGINFLYAATHELGHSLGMGHSSDPNAVMYPTYGNGDPQNFKLSQDDIKGIQKLYGKRSNSRKK	1MMP,1MMQ,1MMR,2DDY,2Y6C,2Y6D	Matrilysin	MMP7_HUMAN	P09237	Q9BTK9
51035113	ONC(=O)C1N(CCc2cc(O)ccc12)S(=O)(=O)c1ccc(cc1)[N+]([O-])=O	InChI=1S/C16H15N3O7S/c20-12-3-6-14-10(9-12)7-8-18(15(14)16(21)17-22)27(25,26)13-4-1-11(2-5-13)19(23)24/h1-6,9,15,20,22H,7-8H2,(H,17,21)	YVJXBWDNNWDVMN-UHFFFAOYSA-N	50137279	6-Hydroxy-2-(4-nitro-benzenesulfonyl)-1,2,3,4-tetrahydro-isoquinoline-1-carboxylic acid hydroxyamide::CHEMBL147489::N,6-dihydroxy-2-(4-nitrophenylsulfonyl)-1,2,3,4-tetrahydroisoquinoline-1-carboxamide	Matrilysin	Homo sapiens		21380							ChEMBL	10.1016/j.bmc.2007.01.011	10.7270/Q2571DBD	17275314			Verma, RP; Hansch, C	Pomona College	http://www.bindingdb.org/bind/chemsearch/marvin/MolStructure.jsp?monomerid=50137279	http://www.bindingdb.org/jsp/dbsearch/PrimarySearch_ki.jsp?energyterm=kJ/mole&tag=pol&polymerid=6149&target=Matrilysin&column=ki&startPg=0&Increment=50&submit=Search	http://www.bindingdb.org/jsp/dbsearch/PrimarySearch_ki.jsp?energyterm=kJ/mole&tag=r21&monomerid=50137279&enzyme=Matrilysin&column=ki&startPg=0&Increment=50&submit=Search			44364119	104027445		CHEMBL147489				ZINC13588263	1	MRLTVLCAVCLLPGSLALPLPQEAGGMSELQWEQAQDYLKRFYLYDSETKNANSLEAKLKEMQKFFGLPITGMLNSRVIEIMQKPRCGVPDVAEYSLFPNSPKWTSKVVTYRIVSYTRDLPHITVDRLVSKALNMWGKEIPLHFRKVVWGTADIMIGFARGAHGDSYPFDGPGNTLAHAFAPGTGLGGDAHFDEDERWTDGSSLGINFLYAATHELGHSLGMGHSSDPNAVMYPTYGNGDPQNFKLSQDDIKGIQKLYGKRSNSRKK	1MMP,1MMQ,1MMR,2DDY,2Y6C,2Y6D	Matrilysin	MMP7_HUMAN	P09237	Q9BTK9
51035635	ONC(=O)C1N(CCc2cc(O)ccc12)S(=O)(=O)c1cc(Cl)ccc1Cl	InChI=1S/C16H14Cl2N2O5S/c17-10-1-4-13(18)14(8-10)26(24,25)20-6-5-9-7-11(21)2-3-12(9)15(20)16(22)19-23/h1-4,7-8,15,21,23H,5-6H2,(H,19,22)	QMIAXILIKVOPKK-UHFFFAOYSA-N	50137278	2-(2,5-Dichloro-benzenesulfonyl)-6-hydroxy-1,2,3,4-tetrahydro-isoquinoline-1-carboxylic acid hydroxyamide::2-(2,5-dichlorophenylsulfonyl)-N,6-dihydroxy-1,2,3,4-tetrahydroisoquinoline-1-carboxamide::CHEMBL424130	Matrilysin	Homo sapiens		21380							ChEMBL	10.1016/j.bmc.2007.01.011	10.7270/Q2571DBD	17275314			Verma, RP; Hansch, C	Pomona College	http://www.bindingdb.org/bind/chemsearch/marvin/MolStructure.jsp?monomerid=50137278	http://www.bindingdb.org/jsp/dbsearch/PrimarySearch_ki.jsp?energyterm=kJ/mole&tag=pol&polymerid=6149&target=Matrilysin&column=ki&startPg=0&Increment=50&submit=Search	http://www.bindingdb.org/jsp/dbsearch/PrimarySearch_ki.jsp?energyterm=kJ/mole&tag=r21&monomerid=50137278&enzyme=Matrilysin&column=ki&startPg=0&Increment=50&submit=Search			44364266	104027444		CHEMBL424130				ZINC13588265	1	MRLTVLCAVCLLPGSLALPLPQEAGGMSELQWEQAQDYLKRFYLYDSETKNANSLEAKLKEMQKFFGLPITGMLNSRVIEIMQKPRCGVPDVAEYSLFPNSPKWTSKVVTYRIVSYTRDLPHITVDRLVSKALNMWGKEIPLHFRKVVWGTADIMIGFARGAHGDSYPFDGPGNTLAHAFAPGTGLGGDAHFDEDERWTDGSSLGINFLYAATHELGHSLGMGHSSDPNAVMYPTYGNGDPQNFKLSQDDIKGIQKLYGKRSNSRKK	1MMP,1MMQ,1MMR,2DDY,2Y6C,2Y6D	Matrilysin	MMP7_HUMAN	P09237	Q9BTK9
51469328	ONC(=O)C1N(CCc2cc(O)ccc12)S(=O)(=O)c1cc(Cl)ccc1Cl	InChI=1S/C16H14Cl2N2O5S/c17-10-1-4-13(18)14(8-10)26(24,25)20-6-5-9-7-11(21)2-3-12(9)15(20)16(22)19-23/h1-4,7-8,15,21,23H,5-6H2,(H,19,22)	QMIAXILIKVOPKK-UHFFFAOYSA-N	50137278	2-(2,5-Dichloro-benzenesulfonyl)-6-hydroxy-1,2,3,4-tetrahydro-isoquinoline-1-carboxylic acid hydroxyamide::2-(2,5-dichlorophenylsulfonyl)-N,6-dihydroxy-1,2,3,4-tetrahydroisoquinoline-1-carboxamide::CHEMBL424130	Matrilysin	Homo sapiens		21380							ChEMBL		10.7270/Q2GB281X	35969157			Baidya, SK; Banerjee, S; Adhikari, N; Jha, T	Jadavpur University	http://www.bindingdb.org/bind/chemsearch/marvin/MolStructure.jsp?monomerid=50137278	http://www.bindingdb.org/jsp/dbsearch/PrimarySearch_ki.jsp?energyterm=kJ/mole&tag=pol&polymerid=6149&target=Matrilysin&column=ki&startPg=0&Increment=50&submit=Search	http://www.bindingdb.org/jsp/dbsearch/PrimarySearch_ki.jsp?energyterm=kJ/mole&tag=r21&monomerid=50137278&enzyme=Matrilysin&column=ki&startPg=0&Increment=50&submit=Search			44364266	104027444		CHEMBL424130				ZINC13588265	1	MRLTVLCAVCLLPGSLALPLPQEAGGMSELQWEQAQDYLKRFYLYDSETKNANSLEAKLKEMQKFFGLPITGMLNSRVIEIMQKPRCGVPDVAEYSLFPNSPKWTSKVVTYRIVSYTRDLPHITVDRLVSKALNMWGKEIPLHFRKVVWGTADIMIGFARGAHGDSYPFDGPGNTLAHAFAPGTGLGGDAHFDEDERWTDGSSLGINFLYAATHELGHSLGMGHSSDPNAVMYPTYGNGDPQNFKLSQDDIKGIQKLYGKRSNSRKK	1MMP,1MMQ,1MMR,2DDY,2Y6C,2Y6D	Matrilysin	MMP7_HUMAN	P09237	Q9BTK9
50251699	ONC(=O)C1N(CCc2cc(O)ccc12)S(=O)(=O)c1ccc(cc1)[N+]([O-])=O	InChI=1S/C16H15N3O7S/c20-12-3-6-14-10(9-12)7-8-18(15(14)16(21)17-22)27(25,26)13-4-1-11(2-5-13)19(23)24/h1-6,9,15,20,22H,7-8H2,(H,17,21)	YVJXBWDNNWDVMN-UHFFFAOYSA-N	50137279	6-Hydroxy-2-(4-nitro-benzenesulfonyl)-1,2,3,4-tetrahydro-isoquinoline-1-carboxylic acid hydroxyamide::CHEMBL147489::N,6-dihydroxy-2-(4-nitrophenylsulfonyl)-1,2,3,4-tetrahydroisoquinoline-1-carboxamide	Matrilysin	Homo sapiens		21420							ChEMBL	10.1016/j.bmcl.2003.10.026	10.7270/Q22J6B79	14684295			Ma, D; Wu, W; Yang, G; Li, J; Li, J; Ye, Q	Chinese Academy of Sciences	http://www.bindingdb.org/bind/chemsearch/marvin/MolStructure.jsp?monomerid=50137279	http://www.bindingdb.org/jsp/dbsearch/PrimarySearch_ki.jsp?energyterm=kJ/mole&tag=pol&polymerid=6149&target=Matrilysin&column=ki&startPg=0&Increment=50&submit=Search	http://www.bindingdb.org/jsp/dbsearch/PrimarySearch_ki.jsp?energyterm=kJ/mole&tag=r21&monomerid=50137279&enzyme=Matrilysin&column=ki&startPg=0&Increment=50&submit=Search			44364119	104027445		CHEMBL147489				ZINC13588263	1	MRLTVLCAVCLLPGSLALPLPQEAGGMSELQWEQAQDYLKRFYLYDSETKNANSLEAKLKEMQKFFGLPITGMLNSRVIEIMQKPRCGVPDVAEYSLFPNSPKWTSKVVTYRIVSYTRDLPHITVDRLVSKALNMWGKEIPLHFRKVVWGTADIMIGFARGAHGDSYPFDGPGNTLAHAFAPGTGLGGDAHFDEDERWTDGSSLGINFLYAATHELGHSLGMGHSSDPNAVMYPTYGNGDPQNFKLSQDDIKGIQKLYGKRSNSRKK	1MMP,1MMQ,1MMR,2DDY,2Y6C,2Y6D	Matrilysin	MMP7_HUMAN	P09237	Q9BTK9
50513087	Oc1cc(O)c2C[C@@H](OC(=O)c3cc(O)c(O)c(O)c3)[C@H](Oc2c1)c1cc(O)c(O)c(O)c1	InChI=1S/C22H18O11/c23-10-5-12(24)11-7-18(33-22(31)9-3-15(27)20(30)16(28)4-9)21(32-17(11)6-10)8-1-13(25)19(29)14(26)2-8/h1-6,18,21,23-30H,7H2/t18-,21-/m1/s1	WMBWREPUVVBILR-WIYYLYMNSA-N	50070942	(-)-Epigallocatechin gallate::(-)-Epigallocatechin-3-o-gallate::(-)-epigallocatechin 3-gallate::(2R,3R)-5,7-dihydroxy-2-(3,4,5-trihydroxyphenyl)-3,4-dihydro-2H-chromen-3-yl 3,4,5-trihydroxybenzoate::CHEMBL297453::EGCG::Epigallocatechin 3-gallate::Epigallocatechin monogallate, B::cid_65064	Matrilysin	Homo sapiens		21500							ChEMBL	10.1016/j.bmcl.2009.05.111	10.7270/Q2M61K88	19524436			Aihara, Y; Yoshida, A; Furuta, T; Wakimoto, T; Akizawa, T; Konishi, M; Kan, T	University of Shizuoka and Global COE Program	http://www.bindingdb.org/bind/chemsearch/marvin/MolStructure.jsp?monomerid=50070942	http://www.bindingdb.org/jsp/dbsearch/PrimarySearch_ki.jsp?energyterm=kJ/mole&tag=pol&polymerid=6149&target=Matrilysin&column=ki&startPg=0&Increment=50&submit=Search	http://www.bindingdb.org/jsp/dbsearch/PrimarySearch_ki.jsp?energyterm=kJ/mole&tag=r21&monomerid=50070942&enzyme=Matrilysin&column=ki&startPg=0&Increment=50&submit=Search	EGG		65064	103964753	4806	CHEMBL297453		7002	C09731	ZINC03870412	1	MRLTVLCAVCLLPGSLALPLPQEAGGMSELQWEQAQDYLKRFYLYDSETKNANSLEAKLKEMQKFFGLPITGMLNSRVIEIMQKPRCGVPDVAEYSLFPNSPKWTSKVVTYRIVSYTRDLPHITVDRLVSKALNMWGKEIPLHFRKVVWGTADIMIGFARGAHGDSYPFDGPGNTLAHAFAPGTGLGGDAHFDEDERWTDGSSLGINFLYAATHELGHSLGMGHSSDPNAVMYPTYGNGDPQNFKLSQDDIKGIQKLYGKRSNSRKK	1MMP,1MMQ,1MMR,2DDY,2Y6C,2Y6D	Matrilysin	MMP7_HUMAN	P09237	Q9BTK9
50711807	CCOC(=O)c1cc2cc(ccc2[nH]1)-c1cc(nn1C)C(=O)NCc1ccc(cc1)C(O)=O	InChI=1S/C24H22N4O5/c1-3-33-24(32)20-11-17-10-16(8-9-18(17)26-20)21-12-19(27-28(21)2)22(29)25-13-14-4-6-15(7-5-14)23(30)31/h4-12,26H,3,13H2,1-2H3,(H,25,29)(H,30,31)	MMJPVSDTLGFIQW-UHFFFAOYSA-N	50361618	CHEMBL1939876::US8785489, 4-{[({5-[2-(ethoxycarbonyl)-1H-indol-5-yl]-1-methyl-1H-pyrazol-3-yl}carbonyl)amino]methyl}benzoic acid	Matrilysin	Homo sapiens		>22000							ChEMBL	10.1021/jm201129m	10.7270/Q2C53M9C	22017539			Taylor, SJ; Abeywardane, A; Liang, S; Muegge, I; Padyana, AK; Xiong, Z; Hill-Drzewi, M; Farmer, B; Li, X; Collins, B; Li, JX; Heim-Riether, A; Proudfoot, J; Zhang, Q; Goldberg, D; Zuvela-Jelaska, L; Zaher, H; Li, J; Farrow, NA	Boehringer Ingelheim Pharmaceuticals Inc	http://www.bindingdb.org/bind/chemsearch/marvin/MolStructure.jsp?monomerid=50361618	http://www.bindingdb.org/jsp/dbsearch/PrimarySearch_ki.jsp?energyterm=kJ/mole&tag=pol&polymerid=6149&target=Matrilysin&column=ki&startPg=0&Increment=50&submit=Search	http://www.bindingdb.org/jsp/dbsearch/PrimarySearch_ki.jsp?energyterm=kJ/mole&tag=r21&monomerid=50361618&enzyme=Matrilysin&column=ki&startPg=0&Increment=50&submit=Search	4UF	5BPA	45376872	136965680		CHEMBL1939876				ZINC82156775	1	MRLTVLCAVCLLPGSLALPLPQEAGGMSELQWEQAQDYLKRFYLYDSETKNANSLEAKLKEMQKFFGLPITGMLNSRVIEIMQKPRCGVPDVAEYSLFPNSPKWTSKVVTYRIVSYTRDLPHITVDRLVSKALNMWGKEIPLHFRKVVWGTADIMIGFARGAHGDSYPFDGPGNTLAHAFAPGTGLGGDAHFDEDERWTDGSSLGINFLYAATHELGHSLGMGHSSDPNAVMYPTYGNGDPQNFKLSQDDIKGIQKLYGKRSNSRKK	1MMP,1MMQ,1MMR,2DDY,2Y6C,2Y6D	Matrilysin	MMP7_HUMAN	P09237	Q9BTK9
50796694	CC(C)[C@H](NS(=O)(=O)c1ccc(cc1)-c1cccc(F)c1)C(O)=O	InChI=1S/C17H18FNO4S/c1-11(2)16(17(20)21)19-24(22,23)15-8-6-12(7-9-15)13-4-3-5-14(18)10-13/h3-11,16,19H,1-2H3,(H,20,21)/t16-/m0/s1	WJFKRCVNGHZYFA-INIZCTEOSA-N	50084292	2-(3'-Fluoro-biphenyl-4-sulfonylamino)-3-methyl-butyric acid::CHEMBL539683	Matrilysin	Homo sapiens		22000							ChEMBL	10.1021/jm9903141	10.7270/Q2T154BF	10649971			O'Brien, PM; Ortwine, DF; Pavlovsky, AG; Picard, JA; Sliskovic, DR; Roth, BD; Dyer, RD; Johnson, LL; Man, CF; Hallak, H	Parke-Davis Pharmaceutical Research	http://www.bindingdb.org/bind/chemsearch/marvin/MolStructure.jsp?monomerid=50084292	http://www.bindingdb.org/jsp/dbsearch/PrimarySearch_ki.jsp?energyterm=kJ/mole&tag=pol&polymerid=6149&target=Matrilysin&column=ki&startPg=0&Increment=50&submit=Search	http://www.bindingdb.org/jsp/dbsearch/PrimarySearch_ki.jsp?energyterm=kJ/mole&tag=r21&monomerid=50084292&enzyme=Matrilysin&column=ki&startPg=0&Increment=50&submit=Search			10831752	103983845		CHEMBL539683				ZINC13803824	1	MRLTVLCAVCLLPGSLALPLPQEAGGMSELQWEQAQDYLKRFYLYDSETKNANSLEAKLKEMQKFFGLPITGMLNSRVIEIMQKPRCGVPDVAEYSLFPNSPKWTSKVVTYRIVSYTRDLPHITVDRLVSKALNMWGKEIPLHFRKVVWGTADIMIGFARGAHGDSYPFDGPGNTLAHAFAPGTGLGGDAHFDEDERWTDGSSLGINFLYAATHELGHSLGMGHSSDPNAVMYPTYGNGDPQNFKLSQDDIKGIQKLYGKRSNSRKK	1MMP,1MMQ,1MMR,2DDY,2Y6C,2Y6D	Matrilysin	MMP7_HUMAN	P09237	Q9BTK9
50150644	COc1ccc(cc1)S(=O)(=O)N1CCN(CC1C(=O)NO)C(=O)c1c(C)onc1-c1ccccc1	InChI=1S/C23H24N4O7S/c1-15-20(21(25-34-15)16-6-4-3-5-7-16)23(29)26-12-13-27(19(14-26)22(28)24-30)35(31,32)18-10-8-17(33-2)9-11-18/h3-11,19,30H,12-14H2,1-2H3,(H,24,28)	WQCOVODIHQDZNG-UHFFFAOYSA-N	50084736	1-(4-Methoxy-benzenesulfonyl)-4-(5-methyl-3-phenyl-isoxazole-4-carbonyl)-piperazine-2-carboxylic acid hydroxyamide::CHEMBL419607::N-hydroxy-1-(4-methoxyphenylsulfonyl)-4-(5-methyl-3-phenylisoxazole-4-carbonyl)piperazine-2-carboxamide	Matrilysin	Homo sapiens		22050							ChEMBL	10.1021/jm990366q	10.7270/Q2J965M3	10669564			Cheng, M; De, B; Pikul, S; Almstead, NG; Natchus, MG; Anastasio, MV; McPhail, SJ; Snider, CE; Taiwo, YO; Chen, L; Dunaway, CM; Gu, F; Dowty, ME; Mieling, GE; Janusz, MJ; Wang-Weigand, S	Procter and Gamble Pharmaceuticals	http://www.bindingdb.org/bind/chemsearch/marvin/MolStructure.jsp?monomerid=50084736	http://www.bindingdb.org/jsp/dbsearch/PrimarySearch_ki.jsp?energyterm=kJ/mole&tag=pol&polymerid=6149&target=Matrilysin&column=ki&startPg=0&Increment=50&submit=Search	http://www.bindingdb.org/jsp/dbsearch/PrimarySearch_ki.jsp?energyterm=kJ/mole&tag=r21&monomerid=50084736&enzyme=Matrilysin&column=ki&startPg=0&Increment=50&submit=Search			10696713	103984264		CHEMBL419607				ZINC13804666	1	MRLTVLCAVCLLPGSLALPLPQEAGGMSELQWEQAQDYLKRFYLYDSETKNANSLEAKLKEMQKFFGLPITGMLNSRVIEIMQKPRCGVPDVAEYSLFPNSPKWTSKVVTYRIVSYTRDLPHITVDRLVSKALNMWGKEIPLHFRKVVWGTADIMIGFARGAHGDSYPFDGPGNTLAHAFAPGTGLGGDAHFDEDERWTDGSSLGINFLYAATHELGHSLGMGHSSDPNAVMYPTYGNGDPQNFKLSQDDIKGIQKLYGKRSNSRKK	1MMP,1MMQ,1MMR,2DDY,2Y6C,2Y6D	Matrilysin	MMP7_HUMAN	P09237	Q9BTK9
50184108	COc1ccc(cc1)-c1ccc(cc1)S(=O)(=O)N[C@H](C1CCC2(CC1)OCCCO2)C(O)=O	InChI=1S/C24H29NO7S/c1-30-20-7-3-17(4-8-20)18-5-9-21(10-6-18)33(28,29)25-22(23(26)27)19-11-13-24(14-12-19)31-15-2-16-32-24/h3-10,19,22,25H,2,11-16H2,1H3,(H,26,27)/t22-/m1/s1	WKYNDNVMBNENDU-JOCHJYFZSA-N	50101723	(1,5-Dioxa-spiro[5.5]undec-9-yl)-((S)-4'-methoxy-biphenyl-4-sulfonylamino)-acetic acid::CHEMBL58553	Matrilysin	Homo sapiens		24061							ChEMBL	10.1016/s0960-894x(01)00371-7	10.7270/Q2S181SV	11454461			Tullis, JS; Laufersweiler, MJ; VanRens, JC; Natchus, MG; Bookland, RG; Almstead, NG; Pikul, S; De, B; Hsieh, LC; Janusz, MJ; Branch, TM; Peng, SX; Jin, YY; Hudlicky, T; Oppong, K	Procter and Gamble Pharmaceuticals	http://www.bindingdb.org/bind/chemsearch/marvin/MolStructure.jsp?monomerid=50101723	http://www.bindingdb.org/jsp/dbsearch/PrimarySearch_ki.jsp?energyterm=kJ/mole&tag=pol&polymerid=6149&target=Matrilysin&column=ki&startPg=0&Increment=50&submit=Search	http://www.bindingdb.org/jsp/dbsearch/PrimarySearch_ki.jsp?energyterm=kJ/mole&tag=r21&monomerid=50101723&enzyme=Matrilysin&column=ki&startPg=0&Increment=50&submit=Search			44302200	103998336		CHEMBL58553				ZINC29568719	1	MRLTVLCAVCLLPGSLALPLPQEAGGMSELQWEQAQDYLKRFYLYDSETKNANSLEAKLKEMQKFFGLPITGMLNSRVIEIMQKPRCGVPDVAEYSLFPNSPKWTSKVVTYRIVSYTRDLPHITVDRLVSKALNMWGKEIPLHFRKVVWGTADIMIGFARGAHGDSYPFDGPGNTLAHAFAPGTGLGGDAHFDEDERWTDGSSLGINFLYAATHELGHSLGMGHSSDPNAVMYPTYGNGDPQNFKLSQDDIKGIQKLYGKRSNSRKK	1MMP,1MMQ,1MMR,2DDY,2Y6C,2Y6D	Matrilysin	MMP7_HUMAN	P09237	Q9BTK9
50825463	CC(C)ON([C@H](CCNC(=O)OCc1ccccc1)C(=O)NO)S(=O)(=O)c1ccc(cc1)-c1ccccc1	InChI=1S/C27H31N3O7S/c1-20(2)37-30(38(34,35)24-15-13-23(14-16-24)22-11-7-4-8-12-22)25(26(31)29-33)17-18-28-27(32)36-19-21-9-5-3-6-10-21/h3-16,20,25,33H,17-19H2,1-2H3,(H,28,32)(H,29,31)/t25-/m1/s1	PKVXJRTWUNPBJP-RUZDIDTESA-N	50161327	CHEMBL362651::{(R)-3-[(Biphenyl-4-sulfonyl)-isopropoxy-amino]-3-hydroxycarbamoyl-propyl}-carbamic acid benzyl ester::{(S)-4-[(Biphenyl-4-sulfonyl)-isopropoxy-amino]-4-hydroxycarbamoyl-butyl}-carbamic acid benzyl ester	Matrilysin	Homo sapiens		>24300							ChEMBL	10.1016/j.bmcl.2005.01.024	10.7270/Q2X34Z6T	15713379			Rossello, A; Nuti, E; Carelli, P; Orlandini, E; Macchia, M; Nencetti, S; Zandomeneghi, M; Balzano, F; Uccello Barretta, G; Albini, A; Benelli, R; Cercignani, G; Murphy, G; Balsamo, A	Universit&#163; degli Studi di Pisa	http://www.bindingdb.org/bind/chemsearch/marvin/MolStructure.jsp?monomerid=50161327	http://www.bindingdb.org/jsp/dbsearch/PrimarySearch_ki.jsp?energyterm=kJ/mole&tag=pol&polymerid=6149&target=Matrilysin&column=ki&startPg=0&Increment=50&submit=Search	http://www.bindingdb.org/jsp/dbsearch/PrimarySearch_ki.jsp?energyterm=kJ/mole&tag=r21&monomerid=50161327&enzyme=Matrilysin&column=ki&startPg=0&Increment=50&submit=Search			11261246	104047643		CHEMBL362651				ZINC28127921	1	MRLTVLCAVCLLPGSLALPLPQEAGGMSELQWEQAQDYLKRFYLYDSETKNANSLEAKLKEMQKFFGLPITGMLNSRVIEIMQKPRCGVPDVAEYSLFPNSPKWTSKVVTYRIVSYTRDLPHITVDRLVSKALNMWGKEIPLHFRKVVWGTADIMIGFARGAHGDSYPFDGPGNTLAHAFAPGTGLGGDAHFDEDERWTDGSSLGINFLYAATHELGHSLGMGHSSDPNAVMYPTYGNGDPQNFKLSQDDIKGIQKLYGKRSNSRKK	1MMP,1MMQ,1MMR,2DDY,2Y6C,2Y6D	Matrilysin	MMP7_HUMAN	P09237	Q9BTK9
50825488	CC(C)ON([C@H](CCNC(=O)OCc1ccccc1)C(=O)NO)S(=O)(=O)c1ccc(cc1)-c1ccccc1	InChI=1S/C27H31N3O7S/c1-20(2)37-30(38(34,35)24-15-13-23(14-16-24)22-11-7-4-8-12-22)25(26(31)29-33)17-18-28-27(32)36-19-21-9-5-3-6-10-21/h3-16,20,25,33H,17-19H2,1-2H3,(H,28,32)(H,29,31)/t25-/m1/s1	PKVXJRTWUNPBJP-RUZDIDTESA-N	50161327	CHEMBL362651::{(R)-3-[(Biphenyl-4-sulfonyl)-isopropoxy-amino]-3-hydroxycarbamoyl-propyl}-carbamic acid benzyl ester::{(S)-4-[(Biphenyl-4-sulfonyl)-isopropoxy-amino]-4-hydroxycarbamoyl-butyl}-carbamic acid benzyl ester	Matrilysin	Homo sapiens		>24390							ChEMBL	10.1016/j.bmcl.2005.01.024	10.7270/Q2X34Z6T	15713379			Rossello, A; Nuti, E; Carelli, P; Orlandini, E; Macchia, M; Nencetti, S; Zandomeneghi, M; Balzano, F; Uccello Barretta, G; Albini, A; Benelli, R; Cercignani, G; Murphy, G; Balsamo, A	Universit&#163; degli Studi di Pisa	http://www.bindingdb.org/bind/chemsearch/marvin/MolStructure.jsp?monomerid=50161327	http://www.bindingdb.org/jsp/dbsearch/PrimarySearch_ki.jsp?energyterm=kJ/mole&tag=pol&polymerid=6149&target=Matrilysin&column=ki&startPg=0&Increment=50&submit=Search	http://www.bindingdb.org/jsp/dbsearch/PrimarySearch_ki.jsp?energyterm=kJ/mole&tag=r21&monomerid=50161327&enzyme=Matrilysin&column=ki&startPg=0&Increment=50&submit=Search			11261246	104047643		CHEMBL362651				ZINC28127921	1	MRLTVLCAVCLLPGSLALPLPQEAGGMSELQWEQAQDYLKRFYLYDSETKNANSLEAKLKEMQKFFGLPITGMLNSRVIEIMQKPRCGVPDVAEYSLFPNSPKWTSKVVTYRIVSYTRDLPHITVDRLVSKALNMWGKEIPLHFRKVVWGTADIMIGFARGAHGDSYPFDGPGNTLAHAFAPGTGLGGDAHFDEDERWTDGSSLGINFLYAATHELGHSLGMGHSSDPNAVMYPTYGNGDPQNFKLSQDDIKGIQKLYGKRSNSRKK	1MMP,1MMQ,1MMR,2DDY,2Y6C,2Y6D	Matrilysin	MMP7_HUMAN	P09237	Q9BTK9
51518720	On1c(cccc1=O)C(=O)NCc1ccc(cc1)-c1ccccc1	InChI=1S/C19H16N2O3/c22-18-8-4-7-17(21(18)24)19(23)20-13-14-9-11-16(12-10-14)15-5-2-1-3-6-15/h1-12,24H,13H2,(H,20,23)	DDIJQZRWMIFTHG-UHFFFAOYSA-N	27857	1-hydroxy-6-oxo-N-[(4-phenylphenyl)methyl]-1,6-dihydropyridine-2-carboxamide::N-hydroxypyridinone amide, 9a	Matrilysin	Homo sapiens		25000							ChEMBL		10.7270/Q21N85B2	36325396			n/a	n/a	http://www.bindingdb.org/bind/chemsearch/marvin/MolStructure.jsp?monomerid=27857	http://www.bindingdb.org/jsp/dbsearch/PrimarySearch_ki.jsp?energyterm=kJ/mole&tag=pol&polymerid=6149&target=Matrilysin&column=ki&startPg=0&Increment=50&submit=Search	http://www.bindingdb.org/jsp/dbsearch/PrimarySearch_ki.jsp?energyterm=kJ/mole&tag=r21&monomerid=27857&enzyme=Matrilysin&column=ki&startPg=0&Increment=50&submit=Search			24857924	57560369						ZINC62233127	1	MRLTVLCAVCLLPGSLALPLPQEAGGMSELQWEQAQDYLKRFYLYDSETKNANSLEAKLKEMQKFFGLPITGMLNSRVIEIMQKPRCGVPDVAEYSLFPNSPKWTSKVVTYRIVSYTRDLPHITVDRLVSKALNMWGKEIPLHFRKVVWGTADIMIGFARGAHGDSYPFDGPGNTLAHAFAPGTGLGGDAHFDEDERWTDGSSLGINFLYAATHELGHSLGMGHSSDPNAVMYPTYGNGDPQNFKLSQDDIKGIQKLYGKRSNSRKK	1MMP,1MMQ,1MMR,2DDY,2Y6C,2Y6D	Matrilysin	MMP7_HUMAN	P09237	Q9BTK9
51518721	Oc1c(occc1=O)C(=O)NCc1ccc(cc1)-c1ccccc1	InChI=1S/C19H15NO4/c21-16-10-11-24-18(17(16)22)19(23)20-12-13-6-8-15(9-7-13)14-4-2-1-3-5-14/h1-11,22H,12H2,(H,20,23)	PHBHELQPDZPJEY-UHFFFAOYSA-N	27849	3-hydroxy-4-oxo-N-[(4-phenylphenyl)methyl]-4H-pyran-2-carboxamide::hydroxypyrone amide, 1a	Matrilysin	Homo sapiens		25000							ChEMBL		10.7270/Q21N85B2	36325396			n/a	n/a	http://www.bindingdb.org/bind/chemsearch/marvin/MolStructure.jsp?monomerid=27849	http://www.bindingdb.org/jsp/dbsearch/PrimarySearch_ki.jsp?energyterm=kJ/mole&tag=pol&polymerid=6149&target=Matrilysin&column=ki&startPg=0&Increment=50&submit=Search	http://www.bindingdb.org/jsp/dbsearch/PrimarySearch_ki.jsp?energyterm=kJ/mole&tag=r21&monomerid=27849&enzyme=Matrilysin&column=ki&startPg=0&Increment=50&submit=Search			54741085	57560361						ZINC62233109	1	MRLTVLCAVCLLPGSLALPLPQEAGGMSELQWEQAQDYLKRFYLYDSETKNANSLEAKLKEMQKFFGLPITGMLNSRVIEIMQKPRCGVPDVAEYSLFPNSPKWTSKVVTYRIVSYTRDLPHITVDRLVSKALNMWGKEIPLHFRKVVWGTADIMIGFARGAHGDSYPFDGPGNTLAHAFAPGTGLGGDAHFDEDERWTDGSSLGINFLYAATHELGHSLGMGHSSDPNAVMYPTYGNGDPQNFKLSQDDIKGIQKLYGKRSNSRKK	1MMP,1MMQ,1MMR,2DDY,2Y6C,2Y6D	Matrilysin	MMP7_HUMAN	P09237	Q9BTK9
51518722	Cc1cc(=O)c(O)c(o1)C(=O)NCc1ccc(cc1)-c1ccccc1	InChI=1S/C20H17NO4/c1-13-11-17(22)18(23)19(25-13)20(24)21-12-14-7-9-16(10-8-14)15-5-3-2-4-6-15/h2-11,23H,12H2,1H3,(H,21,24)	ZSZOBVLJWIXXND-UHFFFAOYSA-N	50241504	3-hydroxy-6-methyl-4-oxo-4H-pyran-2-carboxylic acid (biphenyl-4-ylmethyl)-amide::AM-2::CHEMBL255374::N-(biphenyl-4-ylmethyl)-3-hydroxy-6-methyl-4-oxo-4H-pyran-2-carboxamide	Matrilysin	Homo sapiens		25000							ChEMBL		10.7270/Q21N85B2	36325396			n/a	n/a	http://www.bindingdb.org/bind/chemsearch/marvin/MolStructure.jsp?monomerid=50241504	http://www.bindingdb.org/jsp/dbsearch/PrimarySearch_ki.jsp?energyterm=kJ/mole&tag=pol&polymerid=6149&target=Matrilysin&column=ki&startPg=0&Increment=50&submit=Search	http://www.bindingdb.org/jsp/dbsearch/PrimarySearch_ki.jsp?energyterm=kJ/mole&tag=r21&monomerid=50241504&enzyme=Matrilysin&column=ki&startPg=0&Increment=50&submit=Search			54687474	104098795		CHEMBL255374				ZINC29128960	1	MRLTVLCAVCLLPGSLALPLPQEAGGMSELQWEQAQDYLKRFYLYDSETKNANSLEAKLKEMQKFFGLPITGMLNSRVIEIMQKPRCGVPDVAEYSLFPNSPKWTSKVVTYRIVSYTRDLPHITVDRLVSKALNMWGKEIPLHFRKVVWGTADIMIGFARGAHGDSYPFDGPGNTLAHAFAPGTGLGGDAHFDEDERWTDGSSLGINFLYAATHELGHSLGMGHSSDPNAVMYPTYGNGDPQNFKLSQDDIKGIQKLYGKRSNSRKK	1MMP,1MMQ,1MMR,2DDY,2Y6C,2Y6D	Matrilysin	MMP7_HUMAN	P09237	Q9BTK9
51518723	Cn1ccc(=O)c(O)c1C(=O)NCc1ccc(cc1)-c1ccccc1	InChI=1S/C20H18N2O3/c1-22-12-11-17(23)19(24)18(22)20(25)21-13-14-7-9-16(10-8-14)15-5-3-2-4-6-15/h2-12,24H,13H2,1H3,(H,21,25)	FSEDMHXJLQVYKB-UHFFFAOYSA-N	50611375	CHEMBL5272043	Matrilysin	Homo sapiens		25000							ChEMBL		10.7270/Q21N85B2	36325396			n/a	n/a	http://www.bindingdb.org/bind/chemsearch/marvin/MolStructure.jsp?monomerid=50611375	http://www.bindingdb.org/jsp/dbsearch/PrimarySearch_ki.jsp?energyterm=kJ/mole&tag=pol&polymerid=6149&target=Matrilysin&column=ki&startPg=0&Increment=50&submit=Search	http://www.bindingdb.org/jsp/dbsearch/PrimarySearch_ki.jsp?energyterm=kJ/mole&tag=r21&monomerid=50611375&enzyme=Matrilysin&column=ki&startPg=0&Increment=50&submit=Search			171342743	494501123							1	MRLTVLCAVCLLPGSLALPLPQEAGGMSELQWEQAQDYLKRFYLYDSETKNANSLEAKLKEMQKFFGLPITGMLNSRVIEIMQKPRCGVPDVAEYSLFPNSPKWTSKVVTYRIVSYTRDLPHITVDRLVSKALNMWGKEIPLHFRKVVWGTADIMIGFARGAHGDSYPFDGPGNTLAHAFAPGTGLGGDAHFDEDERWTDGSSLGINFLYAATHELGHSLGMGHSSDPNAVMYPTYGNGDPQNFKLSQDDIKGIQKLYGKRSNSRKK	1MMP,1MMQ,1MMR,2DDY,2Y6C,2Y6D	Matrilysin	MMP7_HUMAN	P09237	Q9BTK9
51518724	Cc1cc(=O)c(O)c(C(=O)NCc2ccc(cc2)-c2ccccc2)n1C	InChI=1S/C21H20N2O3/c1-14-12-18(24)20(25)19(23(14)2)21(26)22-13-15-8-10-17(11-9-15)16-6-4-3-5-7-16/h3-12,25H,13H2,1-2H3,(H,22,26)	WRGAQJJZQRWVPY-UHFFFAOYSA-N	50611376	CHEMBL5275186	Matrilysin	Homo sapiens		25000							ChEMBL		10.7270/Q21N85B2	36325396			n/a	n/a	http://www.bindingdb.org/bind/chemsearch/marvin/MolStructure.jsp?monomerid=50611376	http://www.bindingdb.org/jsp/dbsearch/PrimarySearch_ki.jsp?energyterm=kJ/mole&tag=pol&polymerid=6149&target=Matrilysin&column=ki&startPg=0&Increment=50&submit=Search	http://www.bindingdb.org/jsp/dbsearch/PrimarySearch_ki.jsp?energyterm=kJ/mole&tag=r21&monomerid=50611376&enzyme=Matrilysin&column=ki&startPg=0&Increment=50&submit=Search			171357237	494501124							1	MRLTVLCAVCLLPGSLALPLPQEAGGMSELQWEQAQDYLKRFYLYDSETKNANSLEAKLKEMQKFFGLPITGMLNSRVIEIMQKPRCGVPDVAEYSLFPNSPKWTSKVVTYRIVSYTRDLPHITVDRLVSKALNMWGKEIPLHFRKVVWGTADIMIGFARGAHGDSYPFDGPGNTLAHAFAPGTGLGGDAHFDEDERWTDGSSLGINFLYAATHELGHSLGMGHSSDPNAVMYPTYGNGDPQNFKLSQDDIKGIQKLYGKRSNSRKK	1MMP,1MMQ,1MMR,2DDY,2Y6C,2Y6D	Matrilysin	MMP7_HUMAN	P09237	Q9BTK9
50150563	COc1ccc(cc1)S(=O)(=O)N1CCN(CC1C(=O)NO)C(=O)c1cccnc1	InChI=1S/C18H20N4O6S/c1-28-14-4-6-15(7-5-14)29(26,27)22-10-9-21(12-16(22)17(23)20-25)18(24)13-3-2-8-19-11-13/h2-8,11,16,25H,9-10,12H2,1H3,(H,20,23)	FGCFPKFVQOUMFJ-UHFFFAOYSA-N	50084739	1-(4-Methoxy-benzenesulfonyl)-4-(pyridine-3-carbonyl)-piperazine-2-carboxylic acid hydroxyamide::CHEMBL125281	Matrilysin	Homo sapiens		27680							ChEMBL	10.1021/jm990366q	10.7270/Q2J965M3	10669564			Cheng, M; De, B; Pikul, S; Almstead, NG; Natchus, MG; Anastasio, MV; McPhail, SJ; Snider, CE; Taiwo, YO; Chen, L; Dunaway, CM; Gu, F; Dowty, ME; Mieling, GE; Janusz, MJ; Wang-Weigand, S	Procter and Gamble Pharmaceuticals	http://www.bindingdb.org/bind/chemsearch/marvin/MolStructure.jsp?monomerid=50084739	http://www.bindingdb.org/jsp/dbsearch/PrimarySearch_ki.jsp?energyterm=kJ/mole&tag=pol&polymerid=6149&target=Matrilysin&column=ki&startPg=0&Increment=50&submit=Search	http://www.bindingdb.org/jsp/dbsearch/PrimarySearch_ki.jsp?energyterm=kJ/mole&tag=r21&monomerid=50084739&enzyme=Matrilysin&column=ki&startPg=0&Increment=50&submit=Search			10764600	103984267		CHEMBL125281				ZINC13804641	1	MRLTVLCAVCLLPGSLALPLPQEAGGMSELQWEQAQDYLKRFYLYDSETKNANSLEAKLKEMQKFFGLPITGMLNSRVIEIMQKPRCGVPDVAEYSLFPNSPKWTSKVVTYRIVSYTRDLPHITVDRLVSKALNMWGKEIPLHFRKVVWGTADIMIGFARGAHGDSYPFDGPGNTLAHAFAPGTGLGGDAHFDEDERWTDGSSLGINFLYAATHELGHSLGMGHSSDPNAVMYPTYGNGDPQNFKLSQDDIKGIQKLYGKRSNSRKK	1MMP,1MMQ,1MMR,2DDY,2Y6C,2Y6D	Matrilysin	MMP7_HUMAN	P09237	Q9BTK9
51511989	COc1ccc(cc1)S(=O)(=O)N1CCN(CC1C(=O)NO)c1cccnc1	InChI=1S/C17H20N4O5S/c1-26-14-4-6-15(7-5-14)27(24,25)21-10-9-20(12-16(21)17(22)19-23)13-3-2-8-18-11-13/h2-8,11,16,23H,9-10,12H2,1H3,(H,19,22)	LHPNKVRYCBRQPZ-UHFFFAOYSA-N	50608602	CHEMBL5283286	Matrilysin	Homo sapiens		27680							ChEMBL		10.7270/Q2FN1BFJ	32224379			n/a	n/a	http://www.bindingdb.org/bind/chemsearch/marvin/MolStructure.jsp?monomerid=50608602	http://www.bindingdb.org/jsp/dbsearch/PrimarySearch_ki.jsp?energyterm=kJ/mole&tag=pol&polymerid=6149&target=Matrilysin&column=ki&startPg=0&Increment=50&submit=Search	http://www.bindingdb.org/jsp/dbsearch/PrimarySearch_ki.jsp?energyterm=kJ/mole&tag=r21&monomerid=50608602&enzyme=Matrilysin&column=ki&startPg=0&Increment=50&submit=Search			171345578	494498350							1	MRLTVLCAVCLLPGSLALPLPQEAGGMSELQWEQAQDYLKRFYLYDSETKNANSLEAKLKEMQKFFGLPITGMLNSRVIEIMQKPRCGVPDVAEYSLFPNSPKWTSKVVTYRIVSYTRDLPHITVDRLVSKALNMWGKEIPLHFRKVVWGTADIMIGFARGAHGDSYPFDGPGNTLAHAFAPGTGLGGDAHFDEDERWTDGSSLGINFLYAATHELGHSLGMGHSSDPNAVMYPTYGNGDPQNFKLSQDDIKGIQKLYGKRSNSRKK	1MMP,1MMQ,1MMR,2DDY,2Y6C,2Y6D	Matrilysin	MMP7_HUMAN	P09237	Q9BTK9
51469164	C[C@@H]1[C@H]2[C@H](O)[C@H]3[C@H](N(C)C)C(O)=C(C(N)=O)C(=O)[C@@]3(O)C(O)=C2C(=O)c2c(O)cccc12	InChI=1S/C22H24N2O8/c1-7-8-5-4-6-9(25)11(8)16(26)12-10(7)17(27)14-15(24(2)3)18(28)13(21(23)31)20(30)22(14,32)19(12)29/h4-7,10,14-15,17,25,27-29,32H,1-3H3,(H2,23,31)/t7-,10+,14+,15-,17-,22-/m0/s1	JBIWCJUYHHGXTC-AKNGSSGZSA-N	50592896	Anhydrous doxycycline::CHEBI:50845::DOXYCYCLINE ANHYDROUS::Doxycycline (anhydrous)	Matrilysin	Homo sapiens		28000							ChEMBL		10.7270/Q2GB281X	35969157			Baidya, SK; Banerjee, S; Adhikari, N; Jha, T	Jadavpur University	http://www.bindingdb.org/bind/chemsearch/marvin/MolStructure.jsp?monomerid=50592896	http://www.bindingdb.org/jsp/dbsearch/PrimarySearch_ki.jsp?energyterm=kJ/mole&tag=pol&polymerid=6149&target=Matrilysin&column=ki&startPg=0&Increment=50&submit=Search	http://www.bindingdb.org/jsp/dbsearch/PrimarySearch_ki.jsp?energyterm=kJ/mole&tag=r21&monomerid=50592896&enzyme=Matrilysin&column=ki&startPg=0&Increment=50&submit=Search	DXT		54671203	482603748							1	MRLTVLCAVCLLPGSLALPLPQEAGGMSELQWEQAQDYLKRFYLYDSETKNANSLEAKLKEMQKFFGLPITGMLNSRVIEIMQKPRCGVPDVAEYSLFPNSPKWTSKVVTYRIVSYTRDLPHITVDRLVSKALNMWGKEIPLHFRKVVWGTADIMIGFARGAHGDSYPFDGPGNTLAHAFAPGTGLGGDAHFDEDERWTDGSSLGINFLYAATHELGHSLGMGHSSDPNAVMYPTYGNGDPQNFKLSQDDIKGIQKLYGKRSNSRKK	1MMP,1MMQ,1MMR,2DDY,2Y6C,2Y6D	Matrilysin	MMP7_HUMAN	P09237	Q9BTK9
50240568	O=C(OCc1ccccc1)c1cn2c(cc(=O)n(Cc3ccccc3)c2=O)s1	InChI=1S/C21H16N2O4S/c24-18-11-19-23(21(26)22(18)12-15-7-3-1-4-8-15)13-17(28-19)20(25)27-14-16-9-5-2-6-10-16/h1-11,13H,12,14H2	PLBINCOCFGQAJM-UHFFFAOYSA-N	50234334	BENZYL 6-BENZYL-5,7-DIOXO-6,7-DIHYDRO-5H-[1,3]THIAZOLO[3,2-C]PYRIMIDINE-2-CARBOXYLATE::CHEMBL409536::benzyl 6-benzyl-5,7-dioxo-6,7-dihydro-5H-thiazolo[3,2-c]pyrimidine-2-carboxylate::benzyl 6-benzyl-5,7-dioxo-6,7-dihydro-5H-thiazolo[3,2-f]pyrimidine-2-carboxylate	Matrilysin	Homo sapiens		>30000							ChEMBL	10.1021/jm500505f	10.7270/Q2NK3GMC	25265401			Fabre, B; Ramos, A; de Pascual-Teresa, B	Universidad CEU San Pablo	http://www.bindingdb.org/bind/chemsearch/marvin/MolStructure.jsp?monomerid=50234334	http://www.bindingdb.org/jsp/dbsearch/PrimarySearch_ki.jsp?energyterm=kJ/mole&tag=pol&polymerid=6149&target=Matrilysin&column=ki&startPg=0&Increment=50&submit=Search	http://www.bindingdb.org/jsp/dbsearch/PrimarySearch_ki.jsp?energyterm=kJ/mole&tag=r21&monomerid=50234334&enzyme=Matrilysin&column=ki&startPg=0&Increment=50&submit=Search	SP6	2OW9	9896504	104055869		CHEMBL409536	DB08561			ZINC29133346	1	MRLTVLCAVCLLPGSLALPLPQEAGGMSELQWEQAQDYLKRFYLYDSETKNANSLEAKLKEMQKFFGLPITGMLNSRVIEIMQKPRCGVPDVAEYSLFPNSPKWTSKVVTYRIVSYTRDLPHITVDRLVSKALNMWGKEIPLHFRKVVWGTADIMIGFARGAHGDSYPFDGPGNTLAHAFAPGTGLGGDAHFDEDERWTDGSSLGINFLYAATHELGHSLGMGHSSDPNAVMYPTYGNGDPQNFKLSQDDIKGIQKLYGKRSNSRKK	1MMP,1MMQ,1MMR,2DDY,2Y6C,2Y6D	Matrilysin	MMP7_HUMAN	P09237	Q9BTK9
50240569	Cn1c2ccc(cc2c(=O)n(Cc2ccc(cc2)C(O)=O)c1=O)C#CCc1ccccc1	InChI=1S/C26H20N2O4/c1-27-23-15-12-19(9-5-8-18-6-3-2-4-7-18)16-22(23)24(29)28(26(27)32)17-20-10-13-21(14-11-20)25(30)31/h2-4,6-7,10-16H,8,17H2,1H3,(H,30,31)	FLTYDFYSVZBKOB-UHFFFAOYSA-N	50265079	(4-[1-methyl-2,4-dioxo-6-(3-phenyl-prop-1-ynyl)-1,4-dihydro-2H-quinazolin-3-ylmethyl]-benzoic acid)::4-((1-methyl-2,4-dioxo-6-(3-phenylprop-1-ynyl)-1,2-dihydroquinazolin-3(4H)-yl)methyl)benzoic acid::4-{[1-METHYL-2,4-DIOXO-6-(3-PHENYLPROP-1-YN-1-YL)-1,4-DIHYDROQUINAZOLIN-3(2H)-YL]METHYL}BENZOIC ACID::CHEMBL496942::MMP Inhibitor, 5	Matrilysin	Homo sapiens		>30000							ChEMBL	10.1021/jm500505f	10.7270/Q2NK3GMC	25265401			Fabre, B; Ramos, A; de Pascual-Teresa, B	Universidad CEU San Pablo	http://www.bindingdb.org/bind/chemsearch/marvin/MolStructure.jsp?monomerid=50265079	http://www.bindingdb.org/jsp/dbsearch/PrimarySearch_ki.jsp?energyterm=kJ/mole&tag=pol&polymerid=6149&target=Matrilysin&column=ki&startPg=0&Increment=50&submit=Search	http://www.bindingdb.org/jsp/dbsearch/PrimarySearch_ki.jsp?energyterm=kJ/mole&tag=r21&monomerid=50265079&enzyme=Matrilysin&column=ki&startPg=0&Increment=50&submit=Search	GG1	2OZR	10224181	104112892		CHEMBL496942	DB07827			ZINC03815953	1	MRLTVLCAVCLLPGSLALPLPQEAGGMSELQWEQAQDYLKRFYLYDSETKNANSLEAKLKEMQKFFGLPITGMLNSRVIEIMQKPRCGVPDVAEYSLFPNSPKWTSKVVTYRIVSYTRDLPHITVDRLVSKALNMWGKEIPLHFRKVVWGTADIMIGFARGAHGDSYPFDGPGNTLAHAFAPGTGLGGDAHFDEDERWTDGSSLGINFLYAATHELGHSLGMGHSSDPNAVMYPTYGNGDPQNFKLSQDDIKGIQKLYGKRSNSRKK	1MMP,1MMQ,1MMR,2DDY,2Y6C,2Y6D	Matrilysin	MMP7_HUMAN	P09237	Q9BTK9
50393617	Cn1c2ccc(cc2c(=O)n(Cc2ccc(cc2)C(O)=O)c1=O)C#CCc1ccccc1	InChI=1S/C26H20N2O4/c1-27-23-15-12-19(9-5-8-18-6-3-2-4-7-18)16-22(23)24(29)28(26(27)32)17-20-10-13-21(14-11-20)25(30)31/h2-4,6-7,10-16H,8,17H2,1H3,(H,30,31)	FLTYDFYSVZBKOB-UHFFFAOYSA-N	50265079	(4-[1-methyl-2,4-dioxo-6-(3-phenyl-prop-1-ynyl)-1,4-dihydro-2H-quinazolin-3-ylmethyl]-benzoic acid)::4-((1-methyl-2,4-dioxo-6-(3-phenylprop-1-ynyl)-1,2-dihydroquinazolin-3(4H)-yl)methyl)benzoic acid::4-{[1-METHYL-2,4-DIOXO-6-(3-PHENYLPROP-1-YN-1-YL)-1,4-DIHYDROQUINAZOLIN-3(2H)-YL]METHYL}BENZOIC ACID::CHEMBL496942::MMP Inhibitor, 5	Matrilysin	Homo sapiens		>30000							ChEMBL	10.1074/jbc.M703286200	10.7270/Q2Z89C58	17623656			Johnson, AR; Pavlovsky, AG; Ortwine, DF; Prior, F; Man, CF; Bornemeier, DA; Banotai, CA; Mueller, WT; McConnell, P; Yan, C; Baragi, V; Lesch, C; Roark, WH; Wilson, M; Datta, K; Guzman, R; Han, HK; Dyer, RD	Pfizer Inc	http://www.bindingdb.org/bind/chemsearch/marvin/MolStructure.jsp?monomerid=50265079	http://www.bindingdb.org/jsp/dbsearch/PrimarySearch_ki.jsp?energyterm=kJ/mole&tag=pol&polymerid=6149&target=Matrilysin&column=ki&startPg=0&Increment=50&submit=Search	http://www.bindingdb.org/jsp/dbsearch/PrimarySearch_ki.jsp?energyterm=kJ/mole&tag=r21&monomerid=50265079&enzyme=Matrilysin&column=ki&startPg=0&Increment=50&submit=Search	GG1	2OZR	10224181	104112892		CHEMBL496942	DB07827			ZINC03815953	1	MRLTVLCAVCLLPGSLALPLPQEAGGMSELQWEQAQDYLKRFYLYDSETKNANSLEAKLKEMQKFFGLPITGMLNSRVIEIMQKPRCGVPDVAEYSLFPNSPKWTSKVVTYRIVSYTRDLPHITVDRLVSKALNMWGKEIPLHFRKVVWGTADIMIGFARGAHGDSYPFDGPGNTLAHAFAPGTGLGGDAHFDEDERWTDGSSLGINFLYAATHELGHSLGMGHSSDPNAVMYPTYGNGDPQNFKLSQDDIKGIQKLYGKRSNSRKK	1MMP,1MMQ,1MMR,2DDY,2Y6C,2Y6D	Matrilysin	MMP7_HUMAN	P09237	Q9BTK9
50796792	CC(C)[C@H](NS(=O)(=O)c1ccc(cc1)-c1ccc(N)cc1)C(O)=O	InChI=1S/C17H20N2O4S/c1-11(2)16(17(20)21)19-24(22,23)15-9-5-13(6-10-15)12-3-7-14(18)8-4-12/h3-11,16,19H,18H2,1-2H3,(H,20,21)/t16-/m0/s1	LKVAANCBUJLQIE-INIZCTEOSA-N	50084282	(S)-2-(4'-amino-biphenyl-4-sulfonylamino)-3-methyl-butyric acid::2-(4'-Amino-biphenyl-4-sulfonylamino)-3-methyl-butyric acid::CHEMBL42114	Matrilysin	Homo sapiens		31000							ChEMBL	10.1021/jm9903141	10.7270/Q2T154BF	10649971			O'Brien, PM; Ortwine, DF; Pavlovsky, AG; Picard, JA; Sliskovic, DR; Roth, BD; Dyer, RD; Johnson, LL; Man, CF; Hallak, H	Parke-Davis Pharmaceutical Research	http://www.bindingdb.org/bind/chemsearch/marvin/MolStructure.jsp?monomerid=50084282	http://www.bindingdb.org/jsp/dbsearch/PrimarySearch_ki.jsp?energyterm=kJ/mole&tag=pol&polymerid=6149&target=Matrilysin&column=ki&startPg=0&Increment=50&submit=Search	http://www.bindingdb.org/jsp/dbsearch/PrimarySearch_ki.jsp?energyterm=kJ/mole&tag=r21&monomerid=50084282&enzyme=Matrilysin&column=ki&startPg=0&Increment=50&submit=Search			10569743	103983835		CHEMBL42114				ZINC13803830	1	MRLTVLCAVCLLPGSLALPLPQEAGGMSELQWEQAQDYLKRFYLYDSETKNANSLEAKLKEMQKFFGLPITGMLNSRVIEIMQKPRCGVPDVAEYSLFPNSPKWTSKVVTYRIVSYTRDLPHITVDRLVSKALNMWGKEIPLHFRKVVWGTADIMIGFARGAHGDSYPFDGPGNTLAHAFAPGTGLGGDAHFDEDERWTDGSSLGINFLYAATHELGHSLGMGHSSDPNAVMYPTYGNGDPQNFKLSQDDIKGIQKLYGKRSNSRKK	1MMP,1MMQ,1MMR,2DDY,2Y6C,2Y6D	Matrilysin	MMP7_HUMAN	P09237	Q9BTK9
50513106	COc1c(O)cc(cc1O)C(=O)O[C@@H]1Cc2c(O)cc(O)cc2O[C@H]1c1cc(O)c(O)c(O)c1	InChI=1S/C23H20O11/c1-32-22-16(28)4-10(5-17(22)29)23(31)34-19-8-12-13(25)6-11(24)7-18(12)33-21(19)9-2-14(26)20(30)15(27)3-9/h2-7,19,21,24-30H,8H2,1H3/t19-,21+/m1/s1	BMJHAAZDURGGSC-CTNGQTDRSA-N	50296239	(2S,3R)-5,7-Dihydroxy-2-(3,4,5-trihydroxyphenyl)chroman-3-yl 3,5-dihydroxy-4-methoxybenzoate::CHEMBL551313	Matrilysin	Homo sapiens		32000							ChEMBL	10.1016/j.bmcl.2009.05.111	10.7270/Q2M61K88	19524436			Aihara, Y; Yoshida, A; Furuta, T; Wakimoto, T; Akizawa, T; Konishi, M; Kan, T	University of Shizuoka and Global COE Program	http://www.bindingdb.org/bind/chemsearch/marvin/MolStructure.jsp?monomerid=50296239	http://www.bindingdb.org/jsp/dbsearch/PrimarySearch_ki.jsp?energyterm=kJ/mole&tag=pol&polymerid=6149&target=Matrilysin&column=ki&startPg=0&Increment=50&submit=Search	http://www.bindingdb.org/jsp/dbsearch/PrimarySearch_ki.jsp?energyterm=kJ/mole&tag=r21&monomerid=50296239&enzyme=Matrilysin&column=ki&startPg=0&Increment=50&submit=Search			25060975	104137770		CHEMBL551313				ZINC14436195	1	MRLTVLCAVCLLPGSLALPLPQEAGGMSELQWEQAQDYLKRFYLYDSETKNANSLEAKLKEMQKFFGLPITGMLNSRVIEIMQKPRCGVPDVAEYSLFPNSPKWTSKVVTYRIVSYTRDLPHITVDRLVSKALNMWGKEIPLHFRKVVWGTADIMIGFARGAHGDSYPFDGPGNTLAHAFAPGTGLGGDAHFDEDERWTDGSSLGINFLYAATHELGHSLGMGHSSDPNAVMYPTYGNGDPQNFKLSQDDIKGIQKLYGKRSNSRKK	1MMP,1MMQ,1MMR,2DDY,2Y6C,2Y6D	Matrilysin	MMP7_HUMAN	P09237	Q9BTK9
50796721	OC(=O)C(CCSCc1ccccc1)NS(=O)(=O)c1ccc(cc1)-c1ccc(Br)cc1	InChI=1S/C23H22BrNO4S2/c24-20-10-6-18(7-11-20)19-8-12-21(13-9-19)31(28,29)25-22(23(26)27)14-15-30-16-17-4-2-1-3-5-17/h1-13,22,25H,14-16H2,(H,26,27)	JUPHQCOZPHPYPF-UHFFFAOYSA-N	50084298	4-Benzylsulfanyl-2-(4'-bromo-biphenyl-4-sulfonylamino)-butyric acid::CHEMBL295871	Matrilysin	Homo sapiens		36000							ChEMBL	10.1021/jm9903141	10.7270/Q2T154BF	10649971			O'Brien, PM; Ortwine, DF; Pavlovsky, AG; Picard, JA; Sliskovic, DR; Roth, BD; Dyer, RD; Johnson, LL; Man, CF; Hallak, H	Parke-Davis Pharmaceutical Research	http://www.bindingdb.org/bind/chemsearch/marvin/MolStructure.jsp?monomerid=50084298	http://www.bindingdb.org/jsp/dbsearch/PrimarySearch_ki.jsp?energyterm=kJ/mole&tag=pol&polymerid=6149&target=Matrilysin&column=ki&startPg=0&Increment=50&submit=Search	http://www.bindingdb.org/jsp/dbsearch/PrimarySearch_ki.jsp?energyterm=kJ/mole&tag=r21&monomerid=50084298&enzyme=Matrilysin&column=ki&startPg=0&Increment=50&submit=Search			10506147	103983851		CHEMBL295871				ZINC13803854	1	MRLTVLCAVCLLPGSLALPLPQEAGGMSELQWEQAQDYLKRFYLYDSETKNANSLEAKLKEMQKFFGLPITGMLNSRVIEIMQKPRCGVPDVAEYSLFPNSPKWTSKVVTYRIVSYTRDLPHITVDRLVSKALNMWGKEIPLHFRKVVWGTADIMIGFARGAHGDSYPFDGPGNTLAHAFAPGTGLGGDAHFDEDERWTDGSSLGINFLYAATHELGHSLGMGHSSDPNAVMYPTYGNGDPQNFKLSQDDIKGIQKLYGKRSNSRKK	1MMP,1MMQ,1MMR,2DDY,2Y6C,2Y6D	Matrilysin	MMP7_HUMAN	P09237	Q9BTK9
50711749	COc1ccc(cc1)S(=O)(=O)N1CC(=O)N(O)C(=O)[C@H]1C(C)C	InChI=1S/C14H18N2O6S/c1-9(2)13-14(18)16(19)12(17)8-15(13)23(20,21)11-6-4-10(22-3)5-7-11/h4-7,9,13,19H,8H2,1-3H3/t13-/m1/s1	FTRCUXMVUJZMHT-CYBMUJFWSA-N	50361599	CHEMBL1939844	Matrilysin	Homo sapiens		39000							ChEMBL	10.1021/jm200593b	10.7270/Q2MP53QN	22017477			Marques, SM; Tuccinardi, T; Nuti, E; Santamaria, S; Andre, V; Rossello, A; Martinelli, A; Santos, MA	Instituto Superior T&#163;cnico	http://www.bindingdb.org/bind/chemsearch/marvin/MolStructure.jsp?monomerid=50361599	http://www.bindingdb.org/jsp/dbsearch/PrimarySearch_ki.jsp?energyterm=kJ/mole&tag=pol&polymerid=6149&target=Matrilysin&column=ki&startPg=0&Increment=50&submit=Search	http://www.bindingdb.org/jsp/dbsearch/PrimarySearch_ki.jsp?energyterm=kJ/mole&tag=r21&monomerid=50361599&enzyme=Matrilysin&column=ki&startPg=0&Increment=50&submit=Search			56835169	136965661		CHEMBL1939844				ZINC73157513	1	MRLTVLCAVCLLPGSLALPLPQEAGGMSELQWEQAQDYLKRFYLYDSETKNANSLEAKLKEMQKFFGLPITGMLNSRVIEIMQKPRCGVPDVAEYSLFPNSPKWTSKVVTYRIVSYTRDLPHITVDRLVSKALNMWGKEIPLHFRKVVWGTADIMIGFARGAHGDSYPFDGPGNTLAHAFAPGTGLGGDAHFDEDERWTDGSSLGINFLYAATHELGHSLGMGHSSDPNAVMYPTYGNGDPQNFKLSQDDIKGIQKLYGKRSNSRKK	1MMP,1MMQ,1MMR,2DDY,2Y6C,2Y6D	Matrilysin	MMP7_HUMAN	P09237	Q9BTK9
50111231	SC[C@H]1NC(=O)[C@H](CC2CCCCC2)N(CC2CCCCC2)C1=O	InChI=1S/C19H32N2O2S/c22-18-17(11-14-7-3-1-4-8-14)21(19(23)16(13-24)20-18)12-15-9-5-2-6-10-15/h14-17,24H,1-13H2,(H,20,22)/t16-,17+/m1/s1	NTWPNMLRTBRVIB-SJORKVTESA-N	50064790	(3S,6S)-1,6-Bis-cyclohexylmethyl-3-mercaptomethyl-piperazine-2,5-dione::CHEMBL69726	Matrilysin	Homo sapiens		>40000							ChEMBL	10.1021/jm980133j	10.7270/Q2J38RN8	9632351			Szardenings, AK; Harris, D; Lam, S; Shi, L; Tien, D; Wang, Y; Patel, DV; Navre, M; Campbell, DA	Affymax Research Institute	http://www.bindingdb.org/bind/chemsearch/marvin/MolStructure.jsp?monomerid=50064790	http://www.bindingdb.org/jsp/dbsearch/PrimarySearch_ki.jsp?energyterm=kJ/mole&tag=pol&polymerid=6149&target=Matrilysin&column=ki&startPg=0&Increment=50&submit=Search	http://www.bindingdb.org/jsp/dbsearch/PrimarySearch_ki.jsp?energyterm=kJ/mole&tag=r21&monomerid=50064790&enzyme=Matrilysin&column=ki&startPg=0&Increment=50&submit=Search			10155008	103959745		CHEMBL69726				ZINC13779791	1	MRLTVLCAVCLLPGSLALPLPQEAGGMSELQWEQAQDYLKRFYLYDSETKNANSLEAKLKEMQKFFGLPITGMLNSRVIEIMQKPRCGVPDVAEYSLFPNSPKWTSKVVTYRIVSYTRDLPHITVDRLVSKALNMWGKEIPLHFRKVVWGTADIMIGFARGAHGDSYPFDGPGNTLAHAFAPGTGLGGDAHFDEDERWTDGSSLGINFLYAATHELGHSLGMGHSSDPNAVMYPTYGNGDPQNFKLSQDDIKGIQKLYGKRSNSRKK	1MMP,1MMQ,1MMR,2DDY,2Y6C,2Y6D	Matrilysin	MMP7_HUMAN	P09237	Q9BTK9
50111264	SC[C@H]1NC(=O)[C@@H](CC2CCCCC2)N(CC2CCCCC2)C1=O	InChI=1S/C19H32N2O2S/c22-18-17(11-14-7-3-1-4-8-14)21(19(23)16(13-24)20-18)12-15-9-5-2-6-10-15/h14-17,24H,1-13H2,(H,20,22)/t16-,17-/m1/s1	NTWPNMLRTBRVIB-IAGOWNOFSA-N	50064789	(3S,6R)-1,6-Bis-cyclohexylmethyl-3-mercaptomethyl-piperazine-2,5-dione::CHEMBL71120	Matrilysin	Homo sapiens		>40000							ChEMBL	10.1021/jm980133j	10.7270/Q2J38RN8	9632351			Szardenings, AK; Harris, D; Lam, S; Shi, L; Tien, D; Wang, Y; Patel, DV; Navre, M; Campbell, DA	Affymax Research Institute	http://www.bindingdb.org/bind/chemsearch/marvin/MolStructure.jsp?monomerid=50064789	http://www.bindingdb.org/jsp/dbsearch/PrimarySearch_ki.jsp?energyterm=kJ/mole&tag=pol&polymerid=6149&target=Matrilysin&column=ki&startPg=0&Increment=50&submit=Search	http://www.bindingdb.org/jsp/dbsearch/PrimarySearch_ki.jsp?energyterm=kJ/mole&tag=r21&monomerid=50064789&enzyme=Matrilysin&column=ki&startPg=0&Increment=50&submit=Search			10155007	103959744		CHEMBL71120				ZINC00578809	1	MRLTVLCAVCLLPGSLALPLPQEAGGMSELQWEQAQDYLKRFYLYDSETKNANSLEAKLKEMQKFFGLPITGMLNSRVIEIMQKPRCGVPDVAEYSLFPNSPKWTSKVVTYRIVSYTRDLPHITVDRLVSKALNMWGKEIPLHFRKVVWGTADIMIGFARGAHGDSYPFDGPGNTLAHAFAPGTGLGGDAHFDEDERWTDGSSLGINFLYAATHELGHSLGMGHSSDPNAVMYPTYGNGDPQNFKLSQDDIKGIQKLYGKRSNSRKK	1MMP,1MMQ,1MMR,2DDY,2Y6C,2Y6D	Matrilysin	MMP7_HUMAN	P09237	Q9BTK9
50484575	CCCCCCCC[C@H](CC(O)=O)C(=O)N[C@H](C(=O)NC)C(C)(C)C	InChI=1S/C19H36N2O4/c1-6-7-8-9-10-11-12-14(13-15(22)23)17(24)21-16(18(25)20-5)19(2,3)4/h14,16H,6-13H2,1-5H3,(H,20,25)(H,21,24)(H,22,23)/t14-,16-/m1/s1	DGZARDVMPOFZHA-GDBMZVCRSA-N	50290444	(R)-3-(((S)-3,3-dimethyl-1-(methylamino)-1-oxobutan-2-yl)carbamoyl)undecanoic acid::(R)-3-((S)-2,2-Dimethyl-1-methylcarbamoyl-propylcarbamoyl)-undecanoic acid::CHEMBL418472	Matrilysin	Homo sapiens		40000							ChEMBL	10.1016/S0960-894X(96)00602-6	10.7270/Q2057FXG				Miller, A; Askew, M; Beckett, RP; Bellamy, CL; Bone, EA; Coates, RE; Davidson, AH; Drummond, AH; Huxley, P; Martin, FM; Saroglou, L; Thompson, AJ; van Dijk, SE; Whittaker, M	TBA	http://www.bindingdb.org/bind/chemsearch/marvin/MolStructure.jsp?monomerid=50290444	http://www.bindingdb.org/jsp/dbsearch/PrimarySearch_ki.jsp?energyterm=kJ/mole&tag=pol&polymerid=6149&target=Matrilysin&column=ki&startPg=0&Increment=50&submit=Search	http://www.bindingdb.org/jsp/dbsearch/PrimarySearch_ki.jsp?energyterm=kJ/mole&tag=r21&monomerid=50290444&enzyme=Matrilysin&column=ki&startPg=0&Increment=50&submit=Search			44302327	104131996		CHEMBL418472				ZINC34801803	1	MRLTVLCAVCLLPGSLALPLPQEAGGMSELQWEQAQDYLKRFYLYDSETKNANSLEAKLKEMQKFFGLPITGMLNSRVIEIMQKPRCGVPDVAEYSLFPNSPKWTSKVVTYRIVSYTRDLPHITVDRLVSKALNMWGKEIPLHFRKVVWGTADIMIGFARGAHGDSYPFDGPGNTLAHAFAPGTGLGGDAHFDEDERWTDGSSLGINFLYAATHELGHSLGMGHSSDPNAVMYPTYGNGDPQNFKLSQDDIKGIQKLYGKRSNSRKK	1MMP,1MMQ,1MMR,2DDY,2Y6C,2Y6D	Matrilysin	MMP7_HUMAN	P09237	Q9BTK9
50611999	COc1ccc2CN(C[C@]3(NC(=O)NC3=O)C#Cc3cccnc3)C(=O)c2c1	InChI=1S/C20H16N4O4/c1-28-15-5-4-14-11-24(17(25)16(14)9-15)12-20(18(26)22-19(27)23-20)7-6-13-3-2-8-21-10-13/h2-5,8-10H,11-12H2,1H3,(H2,22,23,26,27)/t20-/m1/s1	FYZPCUXRTDXRBF-HXUWFJFHSA-N	50332283	(R)-5-((6-methoxy-1-oxoisoindolin-2-yl)methyl)-5-(pyridin-3-ylethynyl)imidazolidine-2,4-dione::CHEMBL1287851	Matrilysin	Homo sapiens		>40000							ChEMBL	10.1016/j.bmcl.2010.10.081	10.7270/Q2Z89CP0	21106451			Girijavallabhan, VM; Chen, L; Dai, C; Feltz, RJ; Firmansjah, L; Li, D; Kim, SH; Kozlowski, JA; Lavey, BJ; Kosinski, A; Piwinski, JJ; Popovici-Muller, J; Rizvi, R; Rosner, KE; Shankar, BB; Shih, NY; Siddiqui, MA; Tong, L; Wong, MK; Yang, DY; Yang, L; Yu, W; Zhou, G; Guo, Z; Orth, P; Madison, V; Bian, H; Lundell, D; Niu, X; Shah, H; Sun, J; Umland, S	Merck Research Laboratories	http://www.bindingdb.org/bind/chemsearch/marvin/MolStructure.jsp?monomerid=50332283	http://www.bindingdb.org/jsp/dbsearch/PrimarySearch_ki.jsp?energyterm=kJ/mole&tag=pol&polymerid=6149&target=Matrilysin&column=ki&startPg=0&Increment=50&submit=Search	http://www.bindingdb.org/jsp/dbsearch/PrimarySearch_ki.jsp?energyterm=kJ/mole&tag=r21&monomerid=50332283&enzyme=Matrilysin&column=ki&startPg=0&Increment=50&submit=Search			17754305	123111398		CHEMBL1287851				ZINC64559287	1	MRLTVLCAVCLLPGSLALPLPQEAGGMSELQWEQAQDYLKRFYLYDSETKNANSLEAKLKEMQKFFGLPITGMLNSRVIEIMQKPRCGVPDVAEYSLFPNSPKWTSKVVTYRIVSYTRDLPHITVDRLVSKALNMWGKEIPLHFRKVVWGTADIMIGFARGAHGDSYPFDGPGNTLAHAFAPGTGLGGDAHFDEDERWTDGSSLGINFLYAATHELGHSLGMGHSSDPNAVMYPTYGNGDPQNFKLSQDDIKGIQKLYGKRSNSRKK	1MMP,1MMQ,1MMR,2DDY,2Y6C,2Y6D	Matrilysin	MMP7_HUMAN	P09237	Q9BTK9
50762769	COc1ccc2CN(C[C@]3(NC(=O)NC3=O)c3cc4cnccc4o3)C(=O)c2c1	InChI=1S/C20H16N4O5/c1-28-13-3-2-11-9-24(17(25)14(11)7-13)10-20(18(26)22-19(27)23-20)16-6-12-8-21-5-4-15(12)29-16/h2-8H,9-10H2,1H3,(H2,22,23,26,27)/t20-/m0/s1	QOWBVKQSFCSJAK-FQEVSTJZSA-N	50243038	CHEMBL4092752	Matrilysin	Homo sapiens		>40000							ChEMBL	10.1016/j.bmcl.2017.05.062	10.7270/Q2319Z8G	28558971			Tong, L; Kim, SH; Rosner, K; Yu, W; Shankar, BB; Chen, L; Li, D; Dai, C; Girijavallabhan, V; Popovici-Muller, J; Yang, L; Zhou, G; Kosinski, A; Siddiqui, MA; Shih, NY; Guo, Z; Orth, P; Chen, S; Lundell, D; Niu, X; Umland, S; Kozlowski, JA	Merck & Co.	http://www.bindingdb.org/bind/chemsearch/marvin/MolStructure.jsp?monomerid=50243038	http://www.bindingdb.org/jsp/dbsearch/PrimarySearch_ki.jsp?energyterm=kJ/mole&tag=pol&polymerid=6149&target=Matrilysin&column=ki&startPg=0&Increment=50&submit=Search	http://www.bindingdb.org/jsp/dbsearch/PrimarySearch_ki.jsp?energyterm=kJ/mole&tag=r21&monomerid=50243038&enzyme=Matrilysin&column=ki&startPg=0&Increment=50&submit=Search			57561293	386402818		CHEMBL4092752					1	MRLTVLCAVCLLPGSLALPLPQEAGGMSELQWEQAQDYLKRFYLYDSETKNANSLEAKLKEMQKFFGLPITGMLNSRVIEIMQKPRCGVPDVAEYSLFPNSPKWTSKVVTYRIVSYTRDLPHITVDRLVSKALNMWGKEIPLHFRKVVWGTADIMIGFARGAHGDSYPFDGPGNTLAHAFAPGTGLGGDAHFDEDERWTDGSSLGINFLYAATHELGHSLGMGHSSDPNAVMYPTYGNGDPQNFKLSQDDIKGIQKLYGKRSNSRKK	1MMP,1MMQ,1MMR,2DDY,2Y6C,2Y6D	Matrilysin	MMP7_HUMAN	P09237	Q9BTK9
50847130	CN(Cc1cnc2nc(N)nc(N)c2n1)c1ccc(cc1)C(=O)N[C@@H](CCC(=O)N[C@@H](Cc1ccccc1)C(=O)NO)C(O)=O	InChI=1S/C29H32N10O6/c1-39(15-18-14-32-25-23(33-18)24(30)36-29(31)37-25)19-9-7-17(8-10-19)26(41)35-20(28(43)44)11-12-22(40)34-21(27(42)38-45)13-16-5-3-2-4-6-16/h2-10,14,20-21,45H,11-13,15H2,1H3,(H,34,40)(H,35,41)(H,38,42)(H,43,44)(H4,30,31,32,36,37)/t20-,21-/m0/s1	QHQOEZXEZMHMER-SFTDATJTSA-N	50199733	CHEMBL396296::methotrexate gamma-L-phenylalaninehydroxamic acid	Matrilysin	Homo sapiens		44000							ChEMBL	10.1016/j.bmc.2006.11.017	10.7270/Q2P26ZZX	17127067			Santos, MA; Enyedy, EA; Nuti, E; Rossello, A; Krupenko, NI; Krupenko, SA	Instituto Superior T&#163;cnico	http://www.bindingdb.org/bind/chemsearch/marvin/MolStructure.jsp?monomerid=50199733	http://www.bindingdb.org/jsp/dbsearch/PrimarySearch_ki.jsp?energyterm=kJ/mole&tag=pol&polymerid=6149&target=Matrilysin&column=ki&startPg=0&Increment=50&submit=Search	http://www.bindingdb.org/jsp/dbsearch/PrimarySearch_ki.jsp?energyterm=kJ/mole&tag=r21&monomerid=50199733&enzyme=Matrilysin&column=ki&startPg=0&Increment=50&submit=Search			16216218	104080250		CHEMBL396296				ZINC28713647	1	MRLTVLCAVCLLPGSLALPLPQEAGGMSELQWEQAQDYLKRFYLYDSETKNANSLEAKLKEMQKFFGLPITGMLNSRVIEIMQKPRCGVPDVAEYSLFPNSPKWTSKVVTYRIVSYTRDLPHITVDRLVSKALNMWGKEIPLHFRKVVWGTADIMIGFARGAHGDSYPFDGPGNTLAHAFAPGTGLGGDAHFDEDERWTDGSSLGINFLYAATHELGHSLGMGHSSDPNAVMYPTYGNGDPQNFKLSQDDIKGIQKLYGKRSNSRKK	1MMP,1MMQ,1MMR,2DDY,2Y6C,2Y6D	Matrilysin	MMP7_HUMAN	P09237	Q9BTK9
50178300	CCCCCCC1(C(=O)NC(=O)NC1=O)c1ccc(cc1)-c1ccccc1	InChI=1S/C22H24N2O3/c1-2-3-4-8-15-22(19(25)23-21(27)24-20(22)26)18-13-11-17(12-14-18)16-9-6-5-7-10-16/h5-7,9-14H,2-4,8,15H2,1H3,(H2,23,24,25,26,27)	KYTLMUVGULFASG-UHFFFAOYSA-N	50099116	5-Biphenyl-4-yl-5-hexyl-pyrimidine-2,4,6-trione::CHEMBL175282	Matrilysin	Homo sapiens		>50000							ChEMBL	10.1016/s0960-894x(01)00104-4	10.7270/Q28G8K00	11327602			Foley, LH; Palermo, R; Dunten, P; Wang, P	Roche Research Center	http://www.bindingdb.org/bind/chemsearch/marvin/MolStructure.jsp?monomerid=50099116	http://www.bindingdb.org/jsp/dbsearch/PrimarySearch_ki.jsp?energyterm=kJ/mole&tag=pol&polymerid=6149&target=Matrilysin&column=ki&startPg=0&Increment=50&submit=Search	http://www.bindingdb.org/jsp/dbsearch/PrimarySearch_ki.jsp?energyterm=kJ/mole&tag=r21&monomerid=50099116&enzyme=Matrilysin&column=ki&startPg=0&Increment=50&submit=Search			44385624	103996039		CHEMBL175282				ZINC28096324	1	MRLTVLCAVCLLPGSLALPLPQEAGGMSELQWEQAQDYLKRFYLYDSETKNANSLEAKLKEMQKFFGLPITGMLNSRVIEIMQKPRCGVPDVAEYSLFPNSPKWTSKVVTYRIVSYTRDLPHITVDRLVSKALNMWGKEIPLHFRKVVWGTADIMIGFARGAHGDSYPFDGPGNTLAHAFAPGTGLGGDAHFDEDERWTDGSSLGINFLYAATHELGHSLGMGHSSDPNAVMYPTYGNGDPQNFKLSQDDIKGIQKLYGKRSNSRKK	1MMP,1MMQ,1MMR,2DDY,2Y6C,2Y6D	Matrilysin	MMP7_HUMAN	P09237	Q9BTK9
50178309	CCCCCCC1(C(=O)NC(=S)NC1=O)c1ccc(cc1)-c1ccccc1	InChI=1S/C22H24N2O2S/c1-2-3-4-8-15-22(19(25)23-21(27)24-20(22)26)18-13-11-17(12-14-18)16-9-6-5-7-10-16/h5-7,9-14H,2-4,8,15H2,1H3,(H2,23,24,25,26,27)	RHCPIVUQTCESEP-UHFFFAOYSA-N	50099122	5-Biphenyl-4-yl-5-hexyl-2-thioxo-dihydro-pyrimidine-4,6-dione::CHEMBL176876	Matrilysin	Homo sapiens		>50000							ChEMBL	10.1016/s0960-894x(01)00104-4	10.7270/Q28G8K00	11327602			Foley, LH; Palermo, R; Dunten, P; Wang, P	Roche Research Center	http://www.bindingdb.org/bind/chemsearch/marvin/MolStructure.jsp?monomerid=50099122	http://www.bindingdb.org/jsp/dbsearch/PrimarySearch_ki.jsp?energyterm=kJ/mole&tag=pol&polymerid=6149&target=Matrilysin&column=ki&startPg=0&Increment=50&submit=Search	http://www.bindingdb.org/jsp/dbsearch/PrimarySearch_ki.jsp?energyterm=kJ/mole&tag=r21&monomerid=50099122&enzyme=Matrilysin&column=ki&startPg=0&Increment=50&submit=Search			44384941	103996045		CHEMBL176876				ZINC28085879	1	MRLTVLCAVCLLPGSLALPLPQEAGGMSELQWEQAQDYLKRFYLYDSETKNANSLEAKLKEMQKFFGLPITGMLNSRVIEIMQKPRCGVPDVAEYSLFPNSPKWTSKVVTYRIVSYTRDLPHITVDRLVSKALNMWGKEIPLHFRKVVWGTADIMIGFARGAHGDSYPFDGPGNTLAHAFAPGTGLGGDAHFDEDERWTDGSSLGINFLYAATHELGHSLGMGHSSDPNAVMYPTYGNGDPQNFKLSQDDIKGIQKLYGKRSNSRKK	1MMP,1MMQ,1MMR,2DDY,2Y6C,2Y6D	Matrilysin	MMP7_HUMAN	P09237	Q9BTK9
50178314	CCCCCCC1(C(=O)NC(=O)NC1=O)c1ccc(Oc2ccccc2)cc1	InChI=1S/C22H24N2O4/c1-2-3-4-8-15-22(19(25)23-21(27)24-20(22)26)16-11-13-18(14-12-16)28-17-9-6-5-7-10-17/h5-7,9-14H,2-4,8,15H2,1H3,(H2,23,24,25,26,27)	CQGUKDZSAPDCJL-UHFFFAOYSA-N	50099123	5-Hexyl-5-(4-phenoxy-phenyl)-pyrimidine-2,4,6-trione::CHEMBL176832	Matrilysin	Homo sapiens		>50000							ChEMBL	10.1016/s0960-894x(01)00104-4	10.7270/Q28G8K00	11327602			Foley, LH; Palermo, R; Dunten, P; Wang, P	Roche Research Center	http://www.bindingdb.org/bind/chemsearch/marvin/MolStructure.jsp?monomerid=50099123	http://www.bindingdb.org/jsp/dbsearch/PrimarySearch_ki.jsp?energyterm=kJ/mole&tag=pol&polymerid=6149&target=Matrilysin&column=ki&startPg=0&Increment=50&submit=Search	http://www.bindingdb.org/jsp/dbsearch/PrimarySearch_ki.jsp?energyterm=kJ/mole&tag=r21&monomerid=50099123&enzyme=Matrilysin&column=ki&startPg=0&Increment=50&submit=Search			9886177	103996046		CHEMBL176832				ZINC03993364	1	MRLTVLCAVCLLPGSLALPLPQEAGGMSELQWEQAQDYLKRFYLYDSETKNANSLEAKLKEMQKFFGLPITGMLNSRVIEIMQKPRCGVPDVAEYSLFPNSPKWTSKVVTYRIVSYTRDLPHITVDRLVSKALNMWGKEIPLHFRKVVWGTADIMIGFARGAHGDSYPFDGPGNTLAHAFAPGTGLGGDAHFDEDERWTDGSSLGINFLYAATHELGHSLGMGHSSDPNAVMYPTYGNGDPQNFKLSQDDIKGIQKLYGKRSNSRKK	1MMP,1MMQ,1MMR,2DDY,2Y6C,2Y6D	Matrilysin	MMP7_HUMAN	P09237	Q9BTK9
50178322	OCCC1(C(=O)NC(=O)NC1=O)c1ccc(Oc2ccccc2)cc1	InChI=1S/C18H16N2O5/c21-11-10-18(15(22)19-17(24)20-16(18)23)12-6-8-14(9-7-12)25-13-4-2-1-3-5-13/h1-9,21H,10-11H2,(H2,19,20,22,23,24)	FYEUWTVOOOULEH-UHFFFAOYSA-N	50099120	5-(2-Hydroxy-ethyl)-5-(4-phenoxy-phenyl)-pyrimidine-2,4,6-trione::CHEMBL174641	Matrilysin	Homo sapiens		>50000							ChEMBL	10.1016/s0960-894x(01)00104-4	10.7270/Q28G8K00	11327602			Foley, LH; Palermo, R; Dunten, P; Wang, P	Roche Research Center	http://www.bindingdb.org/bind/chemsearch/marvin/MolStructure.jsp?monomerid=50099120	http://www.bindingdb.org/jsp/dbsearch/PrimarySearch_ki.jsp?energyterm=kJ/mole&tag=pol&polymerid=6149&target=Matrilysin&column=ki&startPg=0&Increment=50&submit=Search	http://www.bindingdb.org/jsp/dbsearch/PrimarySearch_ki.jsp?energyterm=kJ/mole&tag=r21&monomerid=50099120&enzyme=Matrilysin&column=ki&startPg=0&Increment=50&submit=Search			9862764	103996043		CHEMBL174641				ZINC03993365	1	MRLTVLCAVCLLPGSLALPLPQEAGGMSELQWEQAQDYLKRFYLYDSETKNANSLEAKLKEMQKFFGLPITGMLNSRVIEIMQKPRCGVPDVAEYSLFPNSPKWTSKVVTYRIVSYTRDLPHITVDRLVSKALNMWGKEIPLHFRKVVWGTADIMIGFARGAHGDSYPFDGPGNTLAHAFAPGTGLGGDAHFDEDERWTDGSSLGINFLYAATHELGHSLGMGHSSDPNAVMYPTYGNGDPQNFKLSQDDIKGIQKLYGKRSNSRKK	1MMP,1MMQ,1MMR,2DDY,2Y6C,2Y6D	Matrilysin	MMP7_HUMAN	P09237	Q9BTK9
50178328	CN1C(=O)NC(=O)C(C)(C1=O)c1ccc(Oc2ccccc2)cc1	InChI=1S/C18H16N2O4/c1-18(15(21)19-17(23)20(2)16(18)22)12-8-10-14(11-9-12)24-13-6-4-3-5-7-13/h3-11H,1-2H3,(H,19,21,23)	DKXJVAHFRHPDKE-UHFFFAOYSA-N	50099124	1,5-Dimethyl-5-(4-phenoxy-phenyl)-pyrimidine-2,4,6-trione::CHEMBL366956	Matrilysin	Homo sapiens		>50000							ChEMBL	10.1016/s0960-894x(01)00104-4	10.7270/Q28G8K00	11327602			Foley, LH; Palermo, R; Dunten, P; Wang, P	Roche Research Center	http://www.bindingdb.org/bind/chemsearch/marvin/MolStructure.jsp?monomerid=50099124	http://www.bindingdb.org/jsp/dbsearch/PrimarySearch_ki.jsp?energyterm=kJ/mole&tag=pol&polymerid=6149&target=Matrilysin&column=ki&startPg=0&Increment=50&submit=Search	http://www.bindingdb.org/jsp/dbsearch/PrimarySearch_ki.jsp?energyterm=kJ/mole&tag=r21&monomerid=50099124&enzyme=Matrilysin&column=ki&startPg=0&Increment=50&submit=Search			44384994	103996047		CHEMBL366956				ZINC28022887	1	MRLTVLCAVCLLPGSLALPLPQEAGGMSELQWEQAQDYLKRFYLYDSETKNANSLEAKLKEMQKFFGLPITGMLNSRVIEIMQKPRCGVPDVAEYSLFPNSPKWTSKVVTYRIVSYTRDLPHITVDRLVSKALNMWGKEIPLHFRKVVWGTADIMIGFARGAHGDSYPFDGPGNTLAHAFAPGTGLGGDAHFDEDERWTDGSSLGINFLYAATHELGHSLGMGHSSDPNAVMYPTYGNGDPQNFKLSQDDIKGIQKLYGKRSNSRKK	1MMP,1MMQ,1MMR,2DDY,2Y6C,2Y6D	Matrilysin	MMP7_HUMAN	P09237	Q9BTK9
50178330	CC1(C(=O)NC(=O)NC1=O)c1ccccc1	InChI=1S/C11H10N2O3/c1-11(7-5-3-2-4-6-7)8(14)12-10(16)13-9(11)15/h2-6H,1H3,(H2,12,13,14,15,16)	LSAOZCAKUIANSQ-UHFFFAOYSA-N	50099127	5-Methyl-5-phenyl-pyrimidine-2,4,6-trione::CHEMBL329617	Matrilysin	Homo sapiens		>50000							ChEMBL	10.1016/s0960-894x(01)00104-4	10.7270/Q28G8K00	11327602			Foley, LH; Palermo, R; Dunten, P; Wang, P	Roche Research Center	http://www.bindingdb.org/bind/chemsearch/marvin/MolStructure.jsp?monomerid=50099127	http://www.bindingdb.org/jsp/dbsearch/PrimarySearch_ki.jsp?energyterm=kJ/mole&tag=pol&polymerid=6149&target=Matrilysin&column=ki&startPg=0&Increment=50&submit=Search	http://www.bindingdb.org/jsp/dbsearch/PrimarySearch_ki.jsp?energyterm=kJ/mole&tag=r21&monomerid=50099127&enzyme=Matrilysin&column=ki&startPg=0&Increment=50&submit=Search			66160	103996050		CHEMBL329617				ZINC04217285	1	MRLTVLCAVCLLPGSLALPLPQEAGGMSELQWEQAQDYLKRFYLYDSETKNANSLEAKLKEMQKFFGLPITGMLNSRVIEIMQKPRCGVPDVAEYSLFPNSPKWTSKVVTYRIVSYTRDLPHITVDRLVSKALNMWGKEIPLHFRKVVWGTADIMIGFARGAHGDSYPFDGPGNTLAHAFAPGTGLGGDAHFDEDERWTDGSSLGINFLYAATHELGHSLGMGHSSDPNAVMYPTYGNGDPQNFKLSQDDIKGIQKLYGKRSNSRKK	1MMP,1MMQ,1MMR,2DDY,2Y6C,2Y6D	Matrilysin	MMP7_HUMAN	P09237	Q9BTK9
50178331	CCCCCCC1(C(=O)NC(=O)NC1=O)c1ccccc1	InChI=1S/C16H20N2O3/c1-2-3-4-8-11-16(12-9-6-5-7-10-12)13(19)17-15(21)18-14(16)20/h5-7,9-10H,2-4,8,11H2,1H3,(H2,17,18,19,20,21)	LWBGXTORWSRDHX-UHFFFAOYSA-N	50099125	5-Hexyl-5-phenyl-pyrimidine-2,4,6-trione::CHEMBL173075	Matrilysin	Homo sapiens		>50000							ChEMBL	10.1016/s0960-894x(01)00104-4	10.7270/Q28G8K00	11327602			Foley, LH; Palermo, R; Dunten, P; Wang, P	Roche Research Center	http://www.bindingdb.org/bind/chemsearch/marvin/MolStructure.jsp?monomerid=50099125	http://www.bindingdb.org/jsp/dbsearch/PrimarySearch_ki.jsp?energyterm=kJ/mole&tag=pol&polymerid=6149&target=Matrilysin&column=ki&startPg=0&Increment=50&submit=Search	http://www.bindingdb.org/jsp/dbsearch/PrimarySearch_ki.jsp?energyterm=kJ/mole&tag=r21&monomerid=50099125&enzyme=Matrilysin&column=ki&startPg=0&Increment=50&submit=Search			49292	103996048		CHEMBL173075				ZINC01997036	1	MRLTVLCAVCLLPGSLALPLPQEAGGMSELQWEQAQDYLKRFYLYDSETKNANSLEAKLKEMQKFFGLPITGMLNSRVIEIMQKPRCGVPDVAEYSLFPNSPKWTSKVVTYRIVSYTRDLPHITVDRLVSKALNMWGKEIPLHFRKVVWGTADIMIGFARGAHGDSYPFDGPGNTLAHAFAPGTGLGGDAHFDEDERWTDGSSLGINFLYAATHELGHSLGMGHSSDPNAVMYPTYGNGDPQNFKLSQDDIKGIQKLYGKRSNSRKK	1MMP,1MMQ,1MMR,2DDY,2Y6C,2Y6D	Matrilysin	MMP7_HUMAN	P09237	Q9BTK9
50178337	CCCCCCCCOc1ccc(CC2(C)C(=O)NC(=O)NC2=O)cc1	InChI=1S/C20H28N2O4/c1-3-4-5-6-7-8-13-26-16-11-9-15(10-12-16)14-20(2)17(23)21-19(25)22-18(20)24/h9-12H,3-8,13-14H2,1-2H3,(H2,21,22,23,24,25)	UXMLHHOBOIXMAT-UHFFFAOYSA-N	50099117	5-Methyl-5-(4-octyloxy-benzyl)-pyrimidine-2,4,6-trione::CHEMBL177077	Matrilysin	Homo sapiens		>50000							ChEMBL	10.1016/s0960-894x(01)00104-4	10.7270/Q28G8K00	11327602			Foley, LH; Palermo, R; Dunten, P; Wang, P	Roche Research Center	http://www.bindingdb.org/bind/chemsearch/marvin/MolStructure.jsp?monomerid=50099117	http://www.bindingdb.org/jsp/dbsearch/PrimarySearch_ki.jsp?energyterm=kJ/mole&tag=pol&polymerid=6149&target=Matrilysin&column=ki&startPg=0&Increment=50&submit=Search	http://www.bindingdb.org/jsp/dbsearch/PrimarySearch_ki.jsp?energyterm=kJ/mole&tag=r21&monomerid=50099117&enzyme=Matrilysin&column=ki&startPg=0&Increment=50&submit=Search			44384940	103996040		CHEMBL177077				ZINC34801769	1	MRLTVLCAVCLLPGSLALPLPQEAGGMSELQWEQAQDYLKRFYLYDSETKNANSLEAKLKEMQKFFGLPITGMLNSRVIEIMQKPRCGVPDVAEYSLFPNSPKWTSKVVTYRIVSYTRDLPHITVDRLVSKALNMWGKEIPLHFRKVVWGTADIMIGFARGAHGDSYPFDGPGNTLAHAFAPGTGLGGDAHFDEDERWTDGSSLGINFLYAATHELGHSLGMGHSSDPNAVMYPTYGNGDPQNFKLSQDDIKGIQKLYGKRSNSRKK	1MMP,1MMQ,1MMR,2DDY,2Y6C,2Y6D	Matrilysin	MMP7_HUMAN	P09237	Q9BTK9
50178340	CC1(C(=O)NC(=O)NC1=O)c1ccc(Oc2ccccc2)cc1	InChI=1S/C17H14N2O4/c1-17(14(20)18-16(22)19-15(17)21)11-7-9-13(10-8-11)23-12-5-3-2-4-6-12/h2-10H,1H3,(H2,18,19,20,21,22)	RTBMLCLTYAPKIF-UHFFFAOYSA-N	50099118	5-methyl-5-(4-phenoxyphenyl)barbituric acid::CHEMBL176467	Matrilysin	Homo sapiens		>50000							ChEMBL	10.1016/s0960-894x(01)00104-4	10.7270/Q28G8K00	11327602			Foley, LH; Palermo, R; Dunten, P; Wang, P	Roche Research Center	http://www.bindingdb.org/bind/chemsearch/marvin/MolStructure.jsp?monomerid=50099118	http://www.bindingdb.org/jsp/dbsearch/PrimarySearch_ki.jsp?energyterm=kJ/mole&tag=pol&polymerid=6149&target=Matrilysin&column=ki&startPg=0&Increment=50&submit=Search	http://www.bindingdb.org/jsp/dbsearch/PrimarySearch_ki.jsp?energyterm=kJ/mole&tag=r21&monomerid=50099118&enzyme=Matrilysin&column=ki&startPg=0&Increment=50&submit=Search	HQQ	1G4K	1836	103996041	43179	CHEMBL176467	DB03368			ZINC03591124	1	MRLTVLCAVCLLPGSLALPLPQEAGGMSELQWEQAQDYLKRFYLYDSETKNANSLEAKLKEMQKFFGLPITGMLNSRVIEIMQKPRCGVPDVAEYSLFPNSPKWTSKVVTYRIVSYTRDLPHITVDRLVSKALNMWGKEIPLHFRKVVWGTADIMIGFARGAHGDSYPFDGPGNTLAHAFAPGTGLGGDAHFDEDERWTDGSSLGINFLYAATHELGHSLGMGHSSDPNAVMYPTYGNGDPQNFKLSQDDIKGIQKLYGKRSNSRKK	1MMP,1MMQ,1MMR,2DDY,2Y6C,2Y6D	Matrilysin	MMP7_HUMAN	P09237	Q9BTK9
50178344	O=C1NC(=O)C(COCc2ccccc2)(C(=O)N1)c1ccc(Oc2ccccc2)cc1	InChI=1S/C24H20N2O5/c27-21-24(22(28)26-23(29)25-21,16-30-15-17-7-3-1-4-8-17)18-11-13-20(14-12-18)31-19-9-5-2-6-10-19/h1-14H,15-16H2,(H2,25,26,27,28,29)	DDHOTWKNHXEMKO-UHFFFAOYSA-N	50099121	5-Benzyloxymethyl-5-(4-phenoxy-phenyl)-pyrimidine-2,4,6-trione::CHEMBL177740	Matrilysin	Homo sapiens		>50000							ChEMBL	10.1016/s0960-894x(01)00104-4	10.7270/Q28G8K00	11327602			Foley, LH; Palermo, R; Dunten, P; Wang, P	Roche Research Center	http://www.bindingdb.org/bind/chemsearch/marvin/MolStructure.jsp?monomerid=50099121	http://www.bindingdb.org/jsp/dbsearch/PrimarySearch_ki.jsp?energyterm=kJ/mole&tag=pol&polymerid=6149&target=Matrilysin&column=ki&startPg=0&Increment=50&submit=Search	http://www.bindingdb.org/jsp/dbsearch/PrimarySearch_ki.jsp?energyterm=kJ/mole&tag=r21&monomerid=50099121&enzyme=Matrilysin&column=ki&startPg=0&Increment=50&submit=Search			9823182	103996044		CHEMBL177740				ZINC03993363	1	MRLTVLCAVCLLPGSLALPLPQEAGGMSELQWEQAQDYLKRFYLYDSETKNANSLEAKLKEMQKFFGLPITGMLNSRVIEIMQKPRCGVPDVAEYSLFPNSPKWTSKVVTYRIVSYTRDLPHITVDRLVSKALNMWGKEIPLHFRKVVWGTADIMIGFARGAHGDSYPFDGPGNTLAHAFAPGTGLGGDAHFDEDERWTDGSSLGINFLYAATHELGHSLGMGHSSDPNAVMYPTYGNGDPQNFKLSQDDIKGIQKLYGKRSNSRKK	1MMP,1MMQ,1MMR,2DDY,2Y6C,2Y6D	Matrilysin	MMP7_HUMAN	P09237	Q9BTK9
50178348	Oc1[nH]c(=O)[nH]c(=O)c1-c1ccc(Oc2ccccc2)cc1	InChI=1S/C16H12N2O4/c19-14-13(15(20)18-16(21)17-14)10-6-8-12(9-7-10)22-11-4-2-1-3-5-11/h1-9H,(H3,17,18,19,20,21)	CVMFBMDAPZFQBR-UHFFFAOYSA-N	50099126	5-(4-Phenoxy-phenyl)-pyrimidine-2,4,6-trione::CHEMBL176517	Matrilysin	Homo sapiens		>50000							ChEMBL	10.1016/s0960-894x(01)00104-4	10.7270/Q28G8K00	11327602			Foley, LH; Palermo, R; Dunten, P; Wang, P	Roche Research Center	http://www.bindingdb.org/bind/chemsearch/marvin/MolStructure.jsp?monomerid=50099126	http://www.bindingdb.org/jsp/dbsearch/PrimarySearch_ki.jsp?energyterm=kJ/mole&tag=pol&polymerid=6149&target=Matrilysin&column=ki&startPg=0&Increment=50&submit=Search	http://www.bindingdb.org/jsp/dbsearch/PrimarySearch_ki.jsp?energyterm=kJ/mole&tag=r21&monomerid=50099126&enzyme=Matrilysin&column=ki&startPg=0&Increment=50&submit=Search			53742316	103996049		CHEMBL176517				ZINC28088129	1	MRLTVLCAVCLLPGSLALPLPQEAGGMSELQWEQAQDYLKRFYLYDSETKNANSLEAKLKEMQKFFGLPITGMLNSRVIEIMQKPRCGVPDVAEYSLFPNSPKWTSKVVTYRIVSYTRDLPHITVDRLVSKALNMWGKEIPLHFRKVVWGTADIMIGFARGAHGDSYPFDGPGNTLAHAFAPGTGLGGDAHFDEDERWTDGSSLGINFLYAATHELGHSLGMGHSSDPNAVMYPTYGNGDPQNFKLSQDDIKGIQKLYGKRSNSRKK	1MMP,1MMQ,1MMR,2DDY,2Y6C,2Y6D	Matrilysin	MMP7_HUMAN	P09237	Q9BTK9
50178355	CCC1(C(=O)NC(=O)NC1=O)c1ccc(cc1)-c1ccccc1	InChI=1S/C18H16N2O3/c1-2-18(15(21)19-17(23)20-16(18)22)14-10-8-13(9-11-14)12-6-4-3-5-7-12/h3-11H,2H2,1H3,(H2,19,20,21,22,23)	XWZIZWWEAJZAMO-UHFFFAOYSA-N	50099119	5-Biphenyl-4-yl-5-ethyl-pyrimidine-2,4,6-trione::CHEMBL367524	Matrilysin	Homo sapiens		>50000							ChEMBL	10.1016/s0960-894x(01)00104-4	10.7270/Q28G8K00	11327602			Foley, LH; Palermo, R; Dunten, P; Wang, P	Roche Research Center	http://www.bindingdb.org/bind/chemsearch/marvin/MolStructure.jsp?monomerid=50099119	http://www.bindingdb.org/jsp/dbsearch/PrimarySearch_ki.jsp?energyterm=kJ/mole&tag=pol&polymerid=6149&target=Matrilysin&column=ki&startPg=0&Increment=50&submit=Search	http://www.bindingdb.org/jsp/dbsearch/PrimarySearch_ki.jsp?energyterm=kJ/mole&tag=r21&monomerid=50099119&enzyme=Matrilysin&column=ki&startPg=0&Increment=50&submit=Search			2220392	103996042		CHEMBL367524				ZINC02867405	1	MRLTVLCAVCLLPGSLALPLPQEAGGMSELQWEQAQDYLKRFYLYDSETKNANSLEAKLKEMQKFFGLPITGMLNSRVIEIMQKPRCGVPDVAEYSLFPNSPKWTSKVVTYRIVSYTRDLPHITVDRLVSKALNMWGKEIPLHFRKVVWGTADIMIGFARGAHGDSYPFDGPGNTLAHAFAPGTGLGGDAHFDEDERWTDGSSLGINFLYAATHELGHSLGMGHSSDPNAVMYPTYGNGDPQNFKLSQDDIKGIQKLYGKRSNSRKK	1MMP,1MMQ,1MMR,2DDY,2Y6C,2Y6D	Matrilysin	MMP7_HUMAN	P09237	Q9BTK9
50364554	CC(C)[C@H](NS(=O)(=O)c1ccc(CCc2ccccc2)cc1)P(O)(O)=O	InChI=1S/C18H24NO5PS/c1-14(2)18(25(20,21)22)19-26(23,24)17-12-10-16(11-13-17)9-8-15-6-4-3-5-7-15/h3-7,10-14,18-19H,8-9H2,1-2H3,(H2,20,21,22)/t18-/m1/s1	FHZGYMLWCVBBPM-GOSISDBHSA-N	50198032	CHEMBL227553::[(R)-2-methyl-1-(4-phenethyl-benzenesulfonylamino)-propyl]-phosphonic acid	Matrilysin	Homo sapiens		50000							ChEMBL	10.1016/j.bmc.2006.10.047	10.7270/Q2DR2V4T	17088065			Biasone, A; Tortorella, P; Campestre, C; Agamennone, M; Preziuso, S; Chiappini, M; Nuti, E; Carelli, P; Rossello, A; Mazza, F; Gallina, C	Universit&#224; &quot;G. d'Annunzio&quot;	http://www.bindingdb.org/bind/chemsearch/marvin/MolStructure.jsp?monomerid=50198032	http://www.bindingdb.org/jsp/dbsearch/PrimarySearch_ki.jsp?energyterm=kJ/mole&tag=pol&polymerid=6149&target=Matrilysin&column=ki&startPg=0&Increment=50&submit=Search	http://www.bindingdb.org/jsp/dbsearch/PrimarySearch_ki.jsp?energyterm=kJ/mole&tag=r21&monomerid=50198032&enzyme=Matrilysin&column=ki&startPg=0&Increment=50&submit=Search			44422744	104079130		CHEMBL227553				ZINC28640034	1	MRLTVLCAVCLLPGSLALPLPQEAGGMSELQWEQAQDYLKRFYLYDSETKNANSLEAKLKEMQKFFGLPITGMLNSRVIEIMQKPRCGVPDVAEYSLFPNSPKWTSKVVTYRIVSYTRDLPHITVDRLVSKALNMWGKEIPLHFRKVVWGTADIMIGFARGAHGDSYPFDGPGNTLAHAFAPGTGLGGDAHFDEDERWTDGSSLGINFLYAATHELGHSLGMGHSSDPNAVMYPTYGNGDPQNFKLSQDDIKGIQKLYGKRSNSRKK	1MMP,1MMQ,1MMR,2DDY,2Y6C,2Y6D	Matrilysin	MMP7_HUMAN	P09237	Q9BTK9
50432421	CC(C)ON(CC(=O)NO)S(=O)(=O)c1ccc(cc1)-c1ccccc1	InChI=1S/C17H20N2O5S/c1-13(2)24-19(12-17(20)18-21)25(22,23)16-10-8-15(9-11-16)14-6-4-3-5-7-14/h3-11,13,21H,12H2,1-2H3,(H,18,20)	PHGLPDURIUEELR-UHFFFAOYSA-N	50161331	2-[(Biphenyl-4-sulfonyl)-isopropoxy-amino]-N-hydroxy-acetamide::CHEMBL181244::N-hydroxy-2-(N-isopropoxybiphenyl-4-ylsulfonamido)acetamide	Matrilysin	Homo sapiens		>50000							ChEMBL	10.1016/j.bmc.2008.08.058	10.7270/Q2JD4WM2	18790648			Georgiadis, D; Yiotakis, A	University of Athens	http://www.bindingdb.org/bind/chemsearch/marvin/MolStructure.jsp?monomerid=50161331	http://www.bindingdb.org/jsp/dbsearch/PrimarySearch_ki.jsp?energyterm=kJ/mole&tag=pol&polymerid=6149&target=Matrilysin&column=ki&startPg=0&Increment=50&submit=Search	http://www.bindingdb.org/jsp/dbsearch/PrimarySearch_ki.jsp?energyterm=kJ/mole&tag=r21&monomerid=50161331&enzyme=Matrilysin&column=ki&startPg=0&Increment=50&submit=Search	10B	4H76,4H3X	10044321	104047647		CHEMBL181244		5140		ZINC03818628	1	MRLTVLCAVCLLPGSLALPLPQEAGGMSELQWEQAQDYLKRFYLYDSETKNANSLEAKLKEMQKFFGLPITGMLNSRVIEIMQKPRCGVPDVAEYSLFPNSPKWTSKVVTYRIVSYTRDLPHITVDRLVSKALNMWGKEIPLHFRKVVWGTADIMIGFARGAHGDSYPFDGPGNTLAHAFAPGTGLGGDAHFDEDERWTDGSSLGINFLYAATHELGHSLGMGHSSDPNAVMYPTYGNGDPQNFKLSQDDIKGIQKLYGKRSNSRKK	1MMP,1MMQ,1MMR,2DDY,2Y6C,2Y6D	Matrilysin	MMP7_HUMAN	P09237	Q9BTK9
50825490	CC(C)ON(CC(=O)NO)S(=O)(=O)c1ccc(cc1)-c1ccccc1	InChI=1S/C17H20N2O5S/c1-13(2)24-19(12-17(20)18-21)25(22,23)16-10-8-15(9-11-16)14-6-4-3-5-7-14/h3-11,13,21H,12H2,1-2H3,(H,18,20)	PHGLPDURIUEELR-UHFFFAOYSA-N	50161331	2-[(Biphenyl-4-sulfonyl)-isopropoxy-amino]-N-hydroxy-acetamide::CHEMBL181244::N-hydroxy-2-(N-isopropoxybiphenyl-4-ylsulfonamido)acetamide	Matrilysin	Homo sapiens		>50000							ChEMBL	10.1016/j.bmcl.2005.01.024	10.7270/Q2X34Z6T	15713379			Rossello, A; Nuti, E; Carelli, P; Orlandini, E; Macchia, M; Nencetti, S; Zandomeneghi, M; Balzano, F; Uccello Barretta, G; Albini, A; Benelli, R; Cercignani, G; Murphy, G; Balsamo, A	Universit&#163; degli Studi di Pisa	http://www.bindingdb.org/bind/chemsearch/marvin/MolStructure.jsp?monomerid=50161331	http://www.bindingdb.org/jsp/dbsearch/PrimarySearch_ki.jsp?energyterm=kJ/mole&tag=pol&polymerid=6149&target=Matrilysin&column=ki&startPg=0&Increment=50&submit=Search	http://www.bindingdb.org/jsp/dbsearch/PrimarySearch_ki.jsp?energyterm=kJ/mole&tag=r21&monomerid=50161331&enzyme=Matrilysin&column=ki&startPg=0&Increment=50&submit=Search	10B	4H76,4H3X	10044321	104047647		CHEMBL181244		5140		ZINC03818628	1	MRLTVLCAVCLLPGSLALPLPQEAGGMSELQWEQAQDYLKRFYLYDSETKNANSLEAKLKEMQKFFGLPITGMLNSRVIEIMQKPRCGVPDVAEYSLFPNSPKWTSKVVTYRIVSYTRDLPHITVDRLVSKALNMWGKEIPLHFRKVVWGTADIMIGFARGAHGDSYPFDGPGNTLAHAFAPGTGLGGDAHFDEDERWTDGSSLGINFLYAATHELGHSLGMGHSSDPNAVMYPTYGNGDPQNFKLSQDDIKGIQKLYGKRSNSRKK	1MMP,1MMQ,1MMR,2DDY,2Y6C,2Y6D	Matrilysin	MMP7_HUMAN	P09237	Q9BTK9
51469276	CC(C)ON(CC(=O)NO)S(=O)(=O)c1ccc(cc1)-c1ccccc1	InChI=1S/C17H20N2O5S/c1-13(2)24-19(12-17(20)18-21)25(22,23)16-10-8-15(9-11-16)14-6-4-3-5-7-14/h3-11,13,21H,12H2,1-2H3,(H,18,20)	PHGLPDURIUEELR-UHFFFAOYSA-N	50161331	2-[(Biphenyl-4-sulfonyl)-isopropoxy-amino]-N-hydroxy-acetamide::CHEMBL181244::N-hydroxy-2-(N-isopropoxybiphenyl-4-ylsulfonamido)acetamide	Matrilysin	Homo sapiens		>50000							ChEMBL		10.7270/Q2GB281X	35969157			Baidya, SK; Banerjee, S; Adhikari, N; Jha, T	Jadavpur University	http://www.bindingdb.org/bind/chemsearch/marvin/MolStructure.jsp?monomerid=50161331	http://www.bindingdb.org/jsp/dbsearch/PrimarySearch_ki.jsp?energyterm=kJ/mole&tag=pol&polymerid=6149&target=Matrilysin&column=ki&startPg=0&Increment=50&submit=Search	http://www.bindingdb.org/jsp/dbsearch/PrimarySearch_ki.jsp?energyterm=kJ/mole&tag=r21&monomerid=50161331&enzyme=Matrilysin&column=ki&startPg=0&Increment=50&submit=Search	10B	4H76,4H3X	10044321	104047647		CHEMBL181244		5140		ZINC03818628	1	MRLTVLCAVCLLPGSLALPLPQEAGGMSELQWEQAQDYLKRFYLYDSETKNANSLEAKLKEMQKFFGLPITGMLNSRVIEIMQKPRCGVPDVAEYSLFPNSPKWTSKVVTYRIVSYTRDLPHITVDRLVSKALNMWGKEIPLHFRKVVWGTADIMIGFARGAHGDSYPFDGPGNTLAHAFAPGTGLGGDAHFDEDERWTDGSSLGINFLYAATHELGHSLGMGHSSDPNAVMYPTYGNGDPQNFKLSQDDIKGIQKLYGKRSNSRKK	1MMP,1MMQ,1MMR,2DDY,2Y6C,2Y6D	Matrilysin	MMP7_HUMAN	P09237	Q9BTK9
51469366	Cc1cc(=O)c(O)c(o1)C(=O)NCc1ccc(cc1)-c1ccc(cc1)-c1ccccc1	InChI=1S/C26H21NO4/c1-17-15-23(28)24(29)25(31-17)26(30)27-16-18-7-9-20(10-8-18)22-13-11-21(12-14-22)19-5-3-2-4-6-19/h2-15,29H,16H2,1H3,(H,27,30)	HDDDAEIHJFNBGK-UHFFFAOYSA-N	50264772	3-Hydroxy-6-methyl-4-oxo-4H-pyran-2-carboxylic acid ([1,1';4',1'']terphenyl-4-ylmethyl)-amide::AM-6::CHEMBL489603	Matrilysin	Homo sapiens		>50000							ChEMBL		10.7270/Q2GB281X	35969157			Baidya, SK; Banerjee, S; Adhikari, N; Jha, T	Jadavpur University	http://www.bindingdb.org/bind/chemsearch/marvin/MolStructure.jsp?monomerid=50264772	http://www.bindingdb.org/jsp/dbsearch/PrimarySearch_ki.jsp?energyterm=kJ/mole&tag=pol&polymerid=6149&target=Matrilysin&column=ki&startPg=0&Increment=50&submit=Search	http://www.bindingdb.org/jsp/dbsearch/PrimarySearch_ki.jsp?energyterm=kJ/mole&tag=r21&monomerid=50264772&enzyme=Matrilysin&column=ki&startPg=0&Increment=50&submit=Search			54724681	104112673		CHEMBL489603				ZINC38209841	1	MRLTVLCAVCLLPGSLALPLPQEAGGMSELQWEQAQDYLKRFYLYDSETKNANSLEAKLKEMQKFFGLPITGMLNSRVIEIMQKPRCGVPDVAEYSLFPNSPKWTSKVVTYRIVSYTRDLPHITVDRLVSKALNMWGKEIPLHFRKVVWGTADIMIGFARGAHGDSYPFDGPGNTLAHAFAPGTGLGGDAHFDEDERWTDGSSLGINFLYAATHELGHSLGMGHSSDPNAVMYPTYGNGDPQNFKLSQDDIKGIQKLYGKRSNSRKK	1MMP,1MMQ,1MMR,2DDY,2Y6C,2Y6D	Matrilysin	MMP7_HUMAN	P09237	Q9BTK9
50710184	CC(C)[C@H](NS(=O)(=O)c1ccc2c(c1)oc1ccc(cc21)-c1nccs1)C(O)=O	InChI=1S/C20H18N2O5S2/c1-11(2)18(20(23)24)22-29(25,26)13-4-5-14-15-9-12(19-21-7-8-28-19)3-6-16(15)27-17(14)10-13/h3-11,18,22H,1-2H3,(H,23,24)/t18-/m0/s1	MUMVNZHARHFSLP-SFHVURJKSA-N	50360969	CHEMBL1935291	Matrilysin	Homo sapiens		57700							ChEMBL	10.1016/j.bmcl.2011.11.046	10.7270/Q2SJ1M20	22153340			Wu, Y; Li, J; Wu, J; Morgan, P; Xu, X; Rancati, F; Vallese, S; Raveglia, L; Hotchandani, R; Fuller, N; Bard, J; Cunningham, K; Fish, S; Krykbaev, R; Tam, S; Goldman, SJ; Williams, C; Mansour, TS; Saiah, E; Sypek, J; Li, W	Pfizer Inc	http://www.bindingdb.org/bind/chemsearch/marvin/MolStructure.jsp?monomerid=50360969	http://www.bindingdb.org/jsp/dbsearch/PrimarySearch_ki.jsp?energyterm=kJ/mole&tag=pol&polymerid=6149&target=Matrilysin&column=ki&startPg=0&Increment=50&submit=Search	http://www.bindingdb.org/jsp/dbsearch/PrimarySearch_ki.jsp?energyterm=kJ/mole&tag=r21&monomerid=50360969&enzyme=Matrilysin&column=ki&startPg=0&Increment=50&submit=Search			56835063	136965031		CHEMBL1935291				ZINC73220790	1	MRLTVLCAVCLLPGSLALPLPQEAGGMSELQWEQAQDYLKRFYLYDSETKNANSLEAKLKEMQKFFGLPITGMLNSRVIEIMQKPRCGVPDVAEYSLFPNSPKWTSKVVTYRIVSYTRDLPHITVDRLVSKALNMWGKEIPLHFRKVVWGTADIMIGFARGAHGDSYPFDGPGNTLAHAFAPGTGLGGDAHFDEDERWTDGSSLGINFLYAATHELGHSLGMGHSSDPNAVMYPTYGNGDPQNFKLSQDDIKGIQKLYGKRSNSRKK	1MMP,1MMQ,1MMR,2DDY,2Y6C,2Y6D	Matrilysin	MMP7_HUMAN	P09237	Q9BTK9
51514292	Oc1cc(O)c2c(c1)oc(cc2=O)-c1ccc(O)c(O)c1	InChI=1S/C15H10O6/c16-8-4-11(19)15-12(20)6-13(21-14(15)5-8)7-1-2-9(17)10(18)3-7/h1-6,16-19H	IQPNAANSBPBGFQ-UHFFFAOYSA-N	7459	2-(3,4-dihydroxyphenyl)-5,7-dihydroxy-4H-chromen-4-one::2-(3,4-dihydroxyphenyl)-5,7-dihydroxy-chromen-4-one::CHEMBL151::Luteolin (27)::Luteolin (4)::acs.jmedchem.1c00409_ST.600::cid_5280445::luteolin::med.21724, Compound 3	Matrilysin	Homo sapiens		68200							ChEMBL		10.7270/Q2BK1HM7	36250680			n/a	n/a	http://www.bindingdb.org/bind/chemsearch/marvin/MolStructure.jsp?monomerid=7459	http://www.bindingdb.org/jsp/dbsearch/PrimarySearch_ki.jsp?energyterm=kJ/mole&tag=pol&polymerid=6149&target=Matrilysin&column=ki&startPg=0&Increment=50&submit=Search	http://www.bindingdb.org/jsp/dbsearch/PrimarySearch_ki.jsp?energyterm=kJ/mole&tag=r21&monomerid=7459&enzyme=Matrilysin&column=ki&startPg=0&Increment=50&submit=Search	LU2	4HKN,4QYA,6YA5,4DGN,5AUU,6M8A,4DEW,3SZ1,7D3B,7EBV,5II2,5NDF,4QXV	5280445	11108250	15864	CHEMBL151		5215	C01514	ZINC18185774	1	MRLTVLCAVCLLPGSLALPLPQEAGGMSELQWEQAQDYLKRFYLYDSETKNANSLEAKLKEMQKFFGLPITGMLNSRVIEIMQKPRCGVPDVAEYSLFPNSPKWTSKVVTYRIVSYTRDLPHITVDRLVSKALNMWGKEIPLHFRKVVWGTADIMIGFARGAHGDSYPFDGPGNTLAHAFAPGTGLGGDAHFDEDERWTDGSSLGINFLYAATHELGHSLGMGHSSDPNAVMYPTYGNGDPQNFKLSQDDIKGIQKLYGKRSNSRKK	1MMP,1MMQ,1MMR,2DDY,2Y6C,2Y6D	Matrilysin	MMP7_HUMAN	P09237	Q9BTK9
50796796	CC(C)[C@H](NS(=O)(=O)c1ccc(cc1)-c1ccccc1)C(O)=O	InChI=1S/C17H19NO4S/c1-12(2)16(17(19)20)18-23(21,22)15-10-8-14(9-11-15)13-6-4-3-5-7-13/h3-12,16,18H,1-2H3,(H,19,20)/t16-/m0/s1	BGKNBDGHNBOSGD-INIZCTEOSA-N	24032	(2S)-3-methyl-2-[(4-phenylbenzene)sulfonamido]butanoic acid::CHEMBL43147::biphenylsulfonamide carboxylate, 9	Matrilysin	Homo sapiens		71000							ChEMBL	10.1021/jm9903141	10.7270/Q2T154BF	10649971			O'Brien, PM; Ortwine, DF; Pavlovsky, AG; Picard, JA; Sliskovic, DR; Roth, BD; Dyer, RD; Johnson, LL; Man, CF; Hallak, H	Parke-Davis Pharmaceutical Research	http://www.bindingdb.org/bind/chemsearch/marvin/MolStructure.jsp?monomerid=24032	http://www.bindingdb.org/jsp/dbsearch/PrimarySearch_ki.jsp?energyterm=kJ/mole&tag=pol&polymerid=6149&target=Matrilysin&column=ki&startPg=0&Increment=50&submit=Search	http://www.bindingdb.org/jsp/dbsearch/PrimarySearch_ki.jsp?energyterm=kJ/mole&tag=r21&monomerid=24032&enzyme=Matrilysin&column=ki&startPg=0&Increment=50&submit=Search			24901479	53786029		CHEMBL43147				ZINC13803822	1	MRLTVLCAVCLLPGSLALPLPQEAGGMSELQWEQAQDYLKRFYLYDSETKNANSLEAKLKEMQKFFGLPITGMLNSRVIEIMQKPRCGVPDVAEYSLFPNSPKWTSKVVTYRIVSYTRDLPHITVDRLVSKALNMWGKEIPLHFRKVVWGTADIMIGFARGAHGDSYPFDGPGNTLAHAFAPGTGLGGDAHFDEDERWTDGSSLGINFLYAATHELGHSLGMGHSSDPNAVMYPTYGNGDPQNFKLSQDDIKGIQKLYGKRSNSRKK	1MMP,1MMQ,1MMR,2DDY,2Y6C,2Y6D	Matrilysin	MMP7_HUMAN	P09237	Q9BTK9
50513094	COc1c(O)cc(cc1O)C(=O)O[C@@H]1Cc2c(O)cc(O)cc2O[C@@H]1c1cc(O)c(O)c(O)c1	InChI=1S/C23H20O11/c1-32-22-16(28)4-10(5-17(22)29)23(31)34-19-8-12-13(25)6-11(24)7-18(12)33-21(19)9-2-14(26)20(30)15(27)3-9/h2-7,19,21,24-30H,8H2,1H3/t19-,21-/m1/s1	BMJHAAZDURGGSC-TZIWHRDSSA-N	50296235	(-)-Epigallocatechin-3-(4''-O-methyl)gallate::(2R,3R)-5,7-dihydroxy-2-(3,4,5-trihydroxyphenyl)chroman-3-yl 3,5-dihydroxy-4-methoxybenzoate::CHEMBL559294	Matrilysin	Homo sapiens		72000							ChEMBL	10.1016/j.bmcl.2009.05.111	10.7270/Q2M61K88	19524436			Aihara, Y; Yoshida, A; Furuta, T; Wakimoto, T; Akizawa, T; Konishi, M; Kan, T	University of Shizuoka and Global COE Program	http://www.bindingdb.org/bind/chemsearch/marvin/MolStructure.jsp?monomerid=50296235	http://www.bindingdb.org/jsp/dbsearch/PrimarySearch_ki.jsp?energyterm=kJ/mole&tag=pol&polymerid=6149&target=Matrilysin&column=ki&startPg=0&Increment=50&submit=Search	http://www.bindingdb.org/jsp/dbsearch/PrimarySearch_ki.jsp?energyterm=kJ/mole&tag=r21&monomerid=50296235&enzyme=Matrilysin&column=ki&startPg=0&Increment=50&submit=Search			401129	104137766		CHEMBL559294				ZINC06040160	1	MRLTVLCAVCLLPGSLALPLPQEAGGMSELQWEQAQDYLKRFYLYDSETKNANSLEAKLKEMQKFFGLPITGMLNSRVIEIMQKPRCGVPDVAEYSLFPNSPKWTSKVVTYRIVSYTRDLPHITVDRLVSKALNMWGKEIPLHFRKVVWGTADIMIGFARGAHGDSYPFDGPGNTLAHAFAPGTGLGGDAHFDEDERWTDGSSLGINFLYAATHELGHSLGMGHSSDPNAVMYPTYGNGDPQNFKLSQDDIKGIQKLYGKRSNSRKK	1MMP,1MMQ,1MMR,2DDY,2Y6C,2Y6D	Matrilysin	MMP7_HUMAN	P09237	Q9BTK9
50796711	OC(=O)CNS(=O)(=O)c1ccc(cc1)-c1ccc(Br)cc1	InChI=1S/C14H12BrNO4S/c15-12-5-1-10(2-6-12)11-3-7-13(8-4-11)21(19,20)16-9-14(17)18/h1-8,16H,9H2,(H,17,18)	YWAPUIQWVUXRRW-UHFFFAOYSA-N	50084304	(4'-Bromo-biphenyl-4-sulfonylamino)-acetic acid::CHEMBL44898	Matrilysin	Homo sapiens		77000							ChEMBL	10.1021/jm9903141	10.7270/Q2T154BF	10649971			O'Brien, PM; Ortwine, DF; Pavlovsky, AG; Picard, JA; Sliskovic, DR; Roth, BD; Dyer, RD; Johnson, LL; Man, CF; Hallak, H	Parke-Davis Pharmaceutical Research	http://www.bindingdb.org/bind/chemsearch/marvin/MolStructure.jsp?monomerid=50084304	http://www.bindingdb.org/jsp/dbsearch/PrimarySearch_ki.jsp?energyterm=kJ/mole&tag=pol&polymerid=6149&target=Matrilysin&column=ki&startPg=0&Increment=50&submit=Search	http://www.bindingdb.org/jsp/dbsearch/PrimarySearch_ki.jsp?energyterm=kJ/mole&tag=r21&monomerid=50084304&enzyme=Matrilysin&column=ki&startPg=0&Increment=50&submit=Search			10832925	103983857		CHEMBL44898				ZINC13803841	1	MRLTVLCAVCLLPGSLALPLPQEAGGMSELQWEQAQDYLKRFYLYDSETKNANSLEAKLKEMQKFFGLPITGMLNSRVIEIMQKPRCGVPDVAEYSLFPNSPKWTSKVVTYRIVSYTRDLPHITVDRLVSKALNMWGKEIPLHFRKVVWGTADIMIGFARGAHGDSYPFDGPGNTLAHAFAPGTGLGGDAHFDEDERWTDGSSLGINFLYAATHELGHSLGMGHSSDPNAVMYPTYGNGDPQNFKLSQDDIKGIQKLYGKRSNSRKK	1MMP,1MMQ,1MMR,2DDY,2Y6C,2Y6D	Matrilysin	MMP7_HUMAN	P09237	Q9BTK9
50796714	CC(C)[C@H](NS(=O)(=O)c1ccc(cc1)-c1ccc(Br)cc1)C(=O)NO	InChI=1S/C17H19BrN2O4S/c1-11(2)16(17(21)19-22)20-25(23,24)15-9-5-13(6-10-15)12-3-7-14(18)8-4-12/h3-11,16,20,22H,1-2H3,(H,19,21)/t16-/m0/s1	VHCRBJFCQRNNFG-INIZCTEOSA-N	12077	(2S)-2-{[4-(4-bromophenyl)benzene]sulfonamido}-N-hydroxy-3-methylbutanamide::CHEMBL43644::alpha-arylsulfonylamino hydroxamate 3S	Matrilysin	Homo sapiens		78000							ChEMBL	10.1021/jm9903141	10.7270/Q2T154BF	10649971			O'Brien, PM; Ortwine, DF; Pavlovsky, AG; Picard, JA; Sliskovic, DR; Roth, BD; Dyer, RD; Johnson, LL; Man, CF; Hallak, H	Parke-Davis Pharmaceutical Research	http://www.bindingdb.org/bind/chemsearch/marvin/MolStructure.jsp?monomerid=12077	http://www.bindingdb.org/jsp/dbsearch/PrimarySearch_ki.jsp?energyterm=kJ/mole&tag=pol&polymerid=6149&target=Matrilysin&column=ki&startPg=0&Increment=50&submit=Search	http://www.bindingdb.org/jsp/dbsearch/PrimarySearch_ki.jsp?energyterm=kJ/mole&tag=r21&monomerid=12077&enzyme=Matrilysin&column=ki&startPg=0&Increment=50&submit=Search			10741133	46512582		CHEMBL43644				ZINC13680277	1	MRLTVLCAVCLLPGSLALPLPQEAGGMSELQWEQAQDYLKRFYLYDSETKNANSLEAKLKEMQKFFGLPITGMLNSRVIEIMQKPRCGVPDVAEYSLFPNSPKWTSKVVTYRIVSYTRDLPHITVDRLVSKALNMWGKEIPLHFRKVVWGTADIMIGFARGAHGDSYPFDGPGNTLAHAFAPGTGLGGDAHFDEDERWTDGSSLGINFLYAATHELGHSLGMGHSSDPNAVMYPTYGNGDPQNFKLSQDDIKGIQKLYGKRSNSRKK	1MMP,1MMQ,1MMR,2DDY,2Y6C,2Y6D	Matrilysin	MMP7_HUMAN	P09237	Q9BTK9
50156527	OC(CCc1ccc(cc1)-c1ccccc1)CC(O)=O	InChI=1S/C17H18O3/c18-16(12-17(19)20)11-8-13-6-9-15(10-7-13)14-4-2-1-3-5-14/h1-7,9-10,16,18H,8,11-12H2,(H,19,20)	ILGSIIFHQGOKKV-UHFFFAOYSA-N	50300465	(+/-)5-(biphenyl-4-yl)-3-hydroxypentanoic acid::5-(biphenyl-4-yl)-3-hydroxypentanoic acid::CHEMBL572982	Matrilysin	Homo sapiens		>98000							ChEMBL	10.1016/j.bmcl.2009.07.155	10.7270/Q2RR1Z91	19703773			Holmes, IP; Gaines, S; Watson, SP; Lorthioir, O; Walker, A; Baddeley, SJ; Herbert, S; Egan, D; Convery, MA; Singh, OM; Gross, JW; Strelow, JM; Smith, RH; Amour, AJ; Brown, D; Martin, SL	GSK Medicines Research Centre	http://www.bindingdb.org/bind/chemsearch/marvin/MolStructure.jsp?monomerid=50300465	http://www.bindingdb.org/jsp/dbsearch/PrimarySearch_ki.jsp?energyterm=kJ/mole&tag=pol&polymerid=6149&target=Matrilysin&column=ki&startPg=0&Increment=50&submit=Search	http://www.bindingdb.org/jsp/dbsearch/PrimarySearch_ki.jsp?energyterm=kJ/mole&tag=r21&monomerid=50300465&enzyme=Matrilysin&column=ki&startPg=0&Increment=50&submit=Search	77	2WO8	11391583	104154826		CHEMBL572982			C03834	ZINC45285504	1	MRLTVLCAVCLLPGSLALPLPQEAGGMSELQWEQAQDYLKRFYLYDSETKNANSLEAKLKEMQKFFGLPITGMLNSRVIEIMQKPRCGVPDVAEYSLFPNSPKWTSKVVTYRIVSYTRDLPHITVDRLVSKALNMWGKEIPLHFRKVVWGTADIMIGFARGAHGDSYPFDGPGNTLAHAFAPGTGLGGDAHFDEDERWTDGSSLGINFLYAATHELGHSLGMGHSSDPNAVMYPTYGNGDPQNFKLSQDDIKGIQKLYGKRSNSRKK	1MMP,1MMQ,1MMR,2DDY,2Y6C,2Y6D	Matrilysin	MMP7_HUMAN	P09237	Q9BTK9
50535415	OC(CCc1ccc(cc1)-c1ccccc1)CC(O)=O	InChI=1S/C17H18O3/c18-16(12-17(19)20)11-8-13-6-9-15(10-7-13)14-4-2-1-3-5-14/h1-7,9-10,16,18H,8,11-12H2,(H,19,20)	ILGSIIFHQGOKKV-UHFFFAOYSA-N	50300465	(+/-)5-(biphenyl-4-yl)-3-hydroxypentanoic acid::5-(biphenyl-4-yl)-3-hydroxypentanoic acid::CHEMBL572982	Matrilysin	Homo sapiens		>98000							ChEMBL	10.1016/j.bmcl.2009.07.155	10.7270/Q2RR1Z91	19703773			Holmes, IP; Gaines, S; Watson, SP; Lorthioir, O; Walker, A; Baddeley, SJ; Herbert, S; Egan, D; Convery, MA; Singh, OM; Gross, JW; Strelow, JM; Smith, RH; Amour, AJ; Brown, D; Martin, SL	GSK Medicines Research Centre	http://www.bindingdb.org/bind/chemsearch/marvin/MolStructure.jsp?monomerid=50300465	http://www.bindingdb.org/jsp/dbsearch/PrimarySearch_ki.jsp?energyterm=kJ/mole&tag=pol&polymerid=6149&target=Matrilysin&column=ki&startPg=0&Increment=50&submit=Search	http://www.bindingdb.org/jsp/dbsearch/PrimarySearch_ki.jsp?energyterm=kJ/mole&tag=r21&monomerid=50300465&enzyme=Matrilysin&column=ki&startPg=0&Increment=50&submit=Search	77	2WO8	11391583	104154826		CHEMBL572982			C03834	ZINC45285504	1	MRLTVLCAVCLLPGSLALPLPQEAGGMSELQWEQAQDYLKRFYLYDSETKNANSLEAKLKEMQKFFGLPITGMLNSRVIEIMQKPRCGVPDVAEYSLFPNSPKWTSKVVTYRIVSYTRDLPHITVDRLVSKALNMWGKEIPLHFRKVVWGTADIMIGFARGAHGDSYPFDGPGNTLAHAFAPGTGLGGDAHFDEDERWTDGSSLGINFLYAATHELGHSLGMGHSSDPNAVMYPTYGNGDPQNFKLSQDDIKGIQKLYGKRSNSRKK	1MMP,1MMQ,1MMR,2DDY,2Y6C,2Y6D	Matrilysin	MMP7_HUMAN	P09237	Q9BTK9
347045	C[C@H](Cc1ccc(cc1)C(F)(F)F)C(=O)NC[C@]1(NC(=O)NC1=O)C1CC1	InChI=1S/C18H20F3N3O3/c1-10(8-11-2-4-13(5-3-11)18(19,20)21)14(25)22-9-17(12-6-7-12)15(26)23-16(27)24-17/h2-5,10,12H,6-9H2,1H3,(H,22,25)(H2,23,24,26,27)/t10-,17+/m1/s1	NPTUUUXCZCQNQS-QGHHPUGFSA-N	194638	US9206139, 1	Matrilysin	Homo sapiens		>100000					7.5		US Patent		10.7270/Q25X27R0		aid1801969	US9206139	Durham, TB; Marimuthu, J; Wiley, MR	Eli Lilly and Company	http://www.bindingdb.org/bind/chemsearch/marvin/MolStructure.jsp?monomerid=194638	http://www.bindingdb.org/jsp/dbsearch/PrimarySearch_ki.jsp?energyterm=kJ/mole&tag=pol&polymerid=6149&target=Matrilysin&column=ki&startPg=0&Increment=50&submit=Search	http://www.bindingdb.org/jsp/dbsearch/PrimarySearch_ki.jsp?energyterm=kJ/mole&tag=r21&monomerid=194638&enzyme=Matrilysin&column=ki&startPg=0&Increment=50&submit=Search			74221194	318150482							1	MRLTVLCAVCLLPGSLALPLPQEAGGMSELQWEQAQDYLKRFYLYDSETKNANSLEAKLKEMQKFFGLPITGMLNSRVIEIMQKPRCGVPDVAEYSLFPNSPKWTSKVVTYRIVSYTRDLPHITVDRLVSKALNMWGKEIPLHFRKVVWGTADIMIGFARGAHGDSYPFDGPGNTLAHAFAPGTGLGGDAHFDEDERWTDGSSLGINFLYAATHELGHSLGMGHSSDPNAVMYPTYGNGDPQNFKLSQDDIKGIQKLYGKRSNSRKK	1MMP,1MMQ,1MMR,2DDY,2Y6C,2Y6D	Matrilysin	MMP7_HUMAN	P09237	Q9BTK9
347046	CC[C@H](Cc1ccc(cc1)C(F)(F)F)C(=O)NC[C@]1(NC(=O)NC1=O)C1CC1	InChI=1S/C19H22F3N3O3/c1-2-12(9-11-3-5-14(6-4-11)19(20,21)22)15(26)23-10-18(13-7-8-13)16(27)24-17(28)25-18/h3-6,12-13H,2,7-10H2,1H3,(H,23,26)(H2,24,25,27,28)/t12-,18+/m1/s1	XTJBTJMEXZEGIF-XIKOKIGWSA-N	194639	US9206139, 2	Matrilysin	Homo sapiens		>100000					7.5		US Patent		10.7270/Q25X27R0		aid1801969	US9206139	Durham, TB; Marimuthu, J; Wiley, MR	Eli Lilly and Company	http://www.bindingdb.org/bind/chemsearch/marvin/MolStructure.jsp?monomerid=194639	http://www.bindingdb.org/jsp/dbsearch/PrimarySearch_ki.jsp?energyterm=kJ/mole&tag=pol&polymerid=6149&target=Matrilysin&column=ki&startPg=0&Increment=50&submit=Search	http://www.bindingdb.org/jsp/dbsearch/PrimarySearch_ki.jsp?energyterm=kJ/mole&tag=r21&monomerid=194639&enzyme=Matrilysin&column=ki&startPg=0&Increment=50&submit=Search			73603957	318150483							1	MRLTVLCAVCLLPGSLALPLPQEAGGMSELQWEQAQDYLKRFYLYDSETKNANSLEAKLKEMQKFFGLPITGMLNSRVIEIMQKPRCGVPDVAEYSLFPNSPKWTSKVVTYRIVSYTRDLPHITVDRLVSKALNMWGKEIPLHFRKVVWGTADIMIGFARGAHGDSYPFDGPGNTLAHAFAPGTGLGGDAHFDEDERWTDGSSLGINFLYAATHELGHSLGMGHSSDPNAVMYPTYGNGDPQNFKLSQDDIKGIQKLYGKRSNSRKK	1MMP,1MMQ,1MMR,2DDY,2Y6C,2Y6D	Matrilysin	MMP7_HUMAN	P09237	Q9BTK9
347047	FC(F)(F)c1ccc(C[C@@H](C2CC2)C(=O)NC[C@]2(NC(=O)NC2=O)C2CC2)cc1	InChI=1S/C20H22F3N3O3/c21-20(22,23)14-5-1-11(2-6-14)9-15(12-3-4-12)16(27)24-10-19(13-7-8-13)17(28)25-18(29)26-19/h1-2,5-6,12-13,15H,3-4,7-10H2,(H,24,27)(H2,25,26,28,29)/t15-,19-/m0/s1	JHOUEQAOHDTLPY-KXBFYZLASA-N	194644	US9206139, 3	Matrilysin	Homo sapiens		>100000					7.5		US Patent		10.7270/Q25X27R0		aid1801969	US9206139	Durham, TB; Marimuthu, J; Wiley, MR	Eli Lilly and Company	http://www.bindingdb.org/bind/chemsearch/marvin/MolStructure.jsp?monomerid=194644	http://www.bindingdb.org/jsp/dbsearch/PrimarySearch_ki.jsp?energyterm=kJ/mole&tag=pol&polymerid=6149&target=Matrilysin&column=ki&startPg=0&Increment=50&submit=Search	http://www.bindingdb.org/jsp/dbsearch/PrimarySearch_ki.jsp?energyterm=kJ/mole&tag=r21&monomerid=194644&enzyme=Matrilysin&column=ki&startPg=0&Increment=50&submit=Search			74221072	318150484							1	MRLTVLCAVCLLPGSLALPLPQEAGGMSELQWEQAQDYLKRFYLYDSETKNANSLEAKLKEMQKFFGLPITGMLNSRVIEIMQKPRCGVPDVAEYSLFPNSPKWTSKVVTYRIVSYTRDLPHITVDRLVSKALNMWGKEIPLHFRKVVWGTADIMIGFARGAHGDSYPFDGPGNTLAHAFAPGTGLGGDAHFDEDERWTDGSSLGINFLYAATHELGHSLGMGHSSDPNAVMYPTYGNGDPQNFKLSQDDIKGIQKLYGKRSNSRKK	1MMP,1MMQ,1MMR,2DDY,2Y6C,2Y6D	Matrilysin	MMP7_HUMAN	P09237	Q9BTK9
347048	CC(C)[C@H](Cc1ccc(cc1)C(F)(F)F)C(=O)NC[C@]1(NC(=O)NC1=O)C1CC1	InChI=1S/C20H24F3N3O3/c1-11(2)15(9-12-3-5-14(6-4-12)20(21,22)23)16(27)24-10-19(13-7-8-13)17(28)25-18(29)26-19/h3-6,11,13,15H,7-10H2,1-2H3,(H,24,27)(H2,25,26,28,29)/t15-,19-/m0/s1	VXXYNKXMRXANKX-KXBFYZLASA-N	194645	US9206139, 4	Matrilysin	Homo sapiens		>100000					7.5		US Patent		10.7270/Q25X27R0		aid1801969	US9206139	Durham, TB; Marimuthu, J; Wiley, MR	Eli Lilly and Company	http://www.bindingdb.org/bind/chemsearch/marvin/MolStructure.jsp?monomerid=194645	http://www.bindingdb.org/jsp/dbsearch/PrimarySearch_ki.jsp?energyterm=kJ/mole&tag=pol&polymerid=6149&target=Matrilysin&column=ki&startPg=0&Increment=50&submit=Search	http://www.bindingdb.org/jsp/dbsearch/PrimarySearch_ki.jsp?energyterm=kJ/mole&tag=r21&monomerid=194645&enzyme=Matrilysin&column=ki&startPg=0&Increment=50&submit=Search			74221131	318150485							1	MRLTVLCAVCLLPGSLALPLPQEAGGMSELQWEQAQDYLKRFYLYDSETKNANSLEAKLKEMQKFFGLPITGMLNSRVIEIMQKPRCGVPDVAEYSLFPNSPKWTSKVVTYRIVSYTRDLPHITVDRLVSKALNMWGKEIPLHFRKVVWGTADIMIGFARGAHGDSYPFDGPGNTLAHAFAPGTGLGGDAHFDEDERWTDGSSLGINFLYAATHELGHSLGMGHSSDPNAVMYPTYGNGDPQNFKLSQDDIKGIQKLYGKRSNSRKK	1MMP,1MMQ,1MMR,2DDY,2Y6C,2Y6D	Matrilysin	MMP7_HUMAN	P09237	Q9BTK9
347049	CC(C)(Cc1ccc(cc1)C(F)(F)F)C(=O)NC[C@]1(NC(=O)NC1=O)C1CC1	InChI=1S/C19H22F3N3O3/c1-17(2,9-11-3-5-13(6-4-11)19(20,21)22)14(26)23-10-18(12-7-8-12)15(27)24-16(28)25-18/h3-6,12H,7-10H2,1-2H3,(H,23,26)(H2,24,25,27,28)/t18-/m0/s1	FJEJHTFPLBTMLO-SFHVURJKSA-N	194646	US9206139, 5	Matrilysin	Homo sapiens		>100000					7.5		US Patent		10.7270/Q25X27R0		aid1801969	US9206139	Durham, TB; Marimuthu, J; Wiley, MR	Eli Lilly and Company	http://www.bindingdb.org/bind/chemsearch/marvin/MolStructure.jsp?monomerid=194646	http://www.bindingdb.org/jsp/dbsearch/PrimarySearch_ki.jsp?energyterm=kJ/mole&tag=pol&polymerid=6149&target=Matrilysin&column=ki&startPg=0&Increment=50&submit=Search	http://www.bindingdb.org/jsp/dbsearch/PrimarySearch_ki.jsp?energyterm=kJ/mole&tag=r21&monomerid=194646&enzyme=Matrilysin&column=ki&startPg=0&Increment=50&submit=Search			74221070	318150486							1	MRLTVLCAVCLLPGSLALPLPQEAGGMSELQWEQAQDYLKRFYLYDSETKNANSLEAKLKEMQKFFGLPITGMLNSRVIEIMQKPRCGVPDVAEYSLFPNSPKWTSKVVTYRIVSYTRDLPHITVDRLVSKALNMWGKEIPLHFRKVVWGTADIMIGFARGAHGDSYPFDGPGNTLAHAFAPGTGLGGDAHFDEDERWTDGSSLGINFLYAATHELGHSLGMGHSSDPNAVMYPTYGNGDPQNFKLSQDDIKGIQKLYGKRSNSRKK	1MMP,1MMQ,1MMR,2DDY,2Y6C,2Y6D	Matrilysin	MMP7_HUMAN	P09237	Q9BTK9
50189104	CCCCC(CN(O)C=O)C(=O)N[C@H](C(=O)N(C)C)C(C)(C)C	InChI=1S/C16H31N3O4/c1-7-8-9-12(10-19(23)11-20)14(21)17-13(16(2,3)4)15(22)18(5)6/h11-13,23H,7-10H2,1-6H3,(H,17,21)/t12?,13-/m1/s1	AVDLWYHBABSSHC-ZGTCLIOFSA-N	50104500	2-[(Formyl-hydroxy-amino)-methyl]-hexanoic acid ((S)-1-dimethylcarbamoyl-2,2-dimethyl-propyl)-amide::2-[(Formyl-hydroxy-amino)-methyl]-hexanoic acid (1-dimethylcarbamoyl-2,2-dimethyl-propyl)-amide::BB-3554::CHEMBL84969	Matrilysin	Homo sapiens		>100000							ChEMBL	10.1016/s0960-894x(01)00509-1	10.7270/Q2SN0886	11551755			Pratt, LM; Beckett, RP; Davies, SJ; Launchbury, SB; Miller, A; Spavold, ZM; Todd, RS; Whittaker, M	British Biotech Pharmaceuticals Limited	http://www.bindingdb.org/bind/chemsearch/marvin/MolStructure.jsp?monomerid=50104500	http://www.bindingdb.org/jsp/dbsearch/PrimarySearch_ki.jsp?energyterm=kJ/mole&tag=pol&polymerid=6149&target=Matrilysin&column=ki&startPg=0&Increment=50&submit=Search	http://www.bindingdb.org/jsp/dbsearch/PrimarySearch_ki.jsp?energyterm=kJ/mole&tag=r21&monomerid=50104500&enzyme=Matrilysin&column=ki&startPg=0&Increment=50&submit=Search			22096205	104000438		CHEMBL84969				ZINC03871658	1	MRLTVLCAVCLLPGSLALPLPQEAGGMSELQWEQAQDYLKRFYLYDSETKNANSLEAKLKEMQKFFGLPITGMLNSRVIEIMQKPRCGVPDVAEYSLFPNSPKWTSKVVTYRIVSYTRDLPHITVDRLVSKALNMWGKEIPLHFRKVVWGTADIMIGFARGAHGDSYPFDGPGNTLAHAFAPGTGLGGDAHFDEDERWTDGSSLGINFLYAATHELGHSLGMGHSSDPNAVMYPTYGNGDPQNFKLSQDDIKGIQKLYGKRSNSRKK	1MMP,1MMQ,1MMR,2DDY,2Y6C,2Y6D	Matrilysin	MMP7_HUMAN	P09237	Q9BTK9
50189115	CCCC[C@H](CN(O)C=O)C(=O)N[C@H](C(=O)N(C)C)C(C)(C)C	InChI=1S/C16H31N3O4/c1-7-8-9-12(10-19(23)11-20)14(21)17-13(16(2,3)4)15(22)18(5)6/h11-13,23H,7-10H2,1-6H3,(H,17,21)/t12-,13-/m1/s1	AVDLWYHBABSSHC-CHWSQXEVSA-N	50104501	(R)-2-[(Formyl-hydroxy-amino)-methyl]-hexanoic acid ((S)-1-dimethylcarbamoyl-2,2-dimethyl-propyl)-amide::(R)-2-[(Formyl-hydroxy-amino)-methyl]-hexanoic acid ((S)-1-dimethylcarbamoyl-2-methyl-2-methyl-propyl)-amide::(R)-2-[(Formyl-hydroxy-amino)-methyl]-hexanoic acid (1-dimethylcarbamoyl-2,2-dimethyl-propyl)-amide::(R)-2-[(Formyl-hydroxy-amino)-methyl]-hexanoic acid [1-((S)-dimethyl-carbamoyl)-2,2…	Matrilysin	Homo sapiens		>100000							ChEMBL	10.1016/s0960-894x(01)00509-1	10.7270/Q2SN0886	11551755			Pratt, LM; Beckett, RP; Davies, SJ; Launchbury, SB; Miller, A; Spavold, ZM; Todd, RS; Whittaker, M	British Biotech Pharmaceuticals Limited	http://www.bindingdb.org/bind/chemsearch/marvin/MolStructure.jsp?monomerid=50104501	http://www.bindingdb.org/jsp/dbsearch/PrimarySearch_ki.jsp?energyterm=kJ/mole&tag=pol&polymerid=6149&target=Matrilysin&column=ki&startPg=0&Increment=50&submit=Search	http://www.bindingdb.org/jsp/dbsearch/PrimarySearch_ki.jsp?energyterm=kJ/mole&tag=r21&monomerid=50104501&enzyme=Matrilysin&column=ki&startPg=0&Increment=50&submit=Search	BB1	1G27	159596	104000439		CHEMBL431210	DB04368			ZINC03871658	1	MRLTVLCAVCLLPGSLALPLPQEAGGMSELQWEQAQDYLKRFYLYDSETKNANSLEAKLKEMQKFFGLPITGMLNSRVIEIMQKPRCGVPDVAEYSLFPNSPKWTSKVVTYRIVSYTRDLPHITVDRLVSKALNMWGKEIPLHFRKVVWGTADIMIGFARGAHGDSYPFDGPGNTLAHAFAPGTGLGGDAHFDEDERWTDGSSLGINFLYAATHELGHSLGMGHSSDPNAVMYPTYGNGDPQNFKLSQDDIKGIQKLYGKRSNSRKK	1MMP,1MMQ,1MMR,2DDY,2Y6C,2Y6D	Matrilysin	MMP7_HUMAN	P09237	Q9BTK9
50393635	O=C(OCc1ccccc1)c1cn2c(cc(=O)n(Cc3ccccc3)c2=O)s1	InChI=1S/C21H16N2O4S/c24-18-11-19-23(21(26)22(18)12-15-7-3-1-4-8-15)13-17(28-19)20(25)27-14-16-9-5-2-6-10-16/h1-11,13H,12,14H2	PLBINCOCFGQAJM-UHFFFAOYSA-N	50234334	BENZYL 6-BENZYL-5,7-DIOXO-6,7-DIHYDRO-5H-[1,3]THIAZOLO[3,2-C]PYRIMIDINE-2-CARBOXYLATE::CHEMBL409536::benzyl 6-benzyl-5,7-dioxo-6,7-dihydro-5H-thiazolo[3,2-c]pyrimidine-2-carboxylate::benzyl 6-benzyl-5,7-dioxo-6,7-dihydro-5H-thiazolo[3,2-f]pyrimidine-2-carboxylate	Matrilysin	Homo sapiens		>100000							ChEMBL	10.1074/jbc.M703286200	10.7270/Q2Z89C58	17623656			Johnson, AR; Pavlovsky, AG; Ortwine, DF; Prior, F; Man, CF; Bornemeier, DA; Banotai, CA; Mueller, WT; McConnell, P; Yan, C; Baragi, V; Lesch, C; Roark, WH; Wilson, M; Datta, K; Guzman, R; Han, HK; Dyer, RD	Pfizer Inc	http://www.bindingdb.org/bind/chemsearch/marvin/MolStructure.jsp?monomerid=50234334	http://www.bindingdb.org/jsp/dbsearch/PrimarySearch_ki.jsp?energyterm=kJ/mole&tag=pol&polymerid=6149&target=Matrilysin&column=ki&startPg=0&Increment=50&submit=Search	http://www.bindingdb.org/jsp/dbsearch/PrimarySearch_ki.jsp?energyterm=kJ/mole&tag=r21&monomerid=50234334&enzyme=Matrilysin&column=ki&startPg=0&Increment=50&submit=Search	SP6	2OW9	9896504	104055869		CHEMBL409536	DB08561			ZINC29133346	1	MRLTVLCAVCLLPGSLALPLPQEAGGMSELQWEQAQDYLKRFYLYDSETKNANSLEAKLKEMQKFFGLPITGMLNSRVIEIMQKPRCGVPDVAEYSLFPNSPKWTSKVVTYRIVSYTRDLPHITVDRLVSKALNMWGKEIPLHFRKVVWGTADIMIGFARGAHGDSYPFDGPGNTLAHAFAPGTGLGGDAHFDEDERWTDGSSLGINFLYAATHELGHSLGMGHSSDPNAVMYPTYGNGDPQNFKLSQDDIKGIQKLYGKRSNSRKK	1MMP,1MMQ,1MMR,2DDY,2Y6C,2Y6D	Matrilysin	MMP7_HUMAN	P09237	Q9BTK9
50457825	ONC(=O)\C=C\c1ccc(cc1)C(F)(F)F	InChI=1S/C10H8F3NO2/c11-10(12,13)8-4-1-7(2-5-8)3-6-9(15)14-16/h1-6,16H,(H,14,15)/b6-3+	ABKAFUZUCJSIKV-ZZXKWVIFSA-N	50140176	CHEMBL3394285	Matrilysin	Homo sapiens		>100000							ChEMBL	10.1016/j.bmc.2015.12.035	10.7270/Q2Q52RG0	26753813			Ai, T; Qiu, L; Xie, J; Geraghty, RJ; Chen, L	University of Minnesota	http://www.bindingdb.org/bind/chemsearch/marvin/MolStructure.jsp?monomerid=50140176	http://www.bindingdb.org/jsp/dbsearch/PrimarySearch_ki.jsp?energyterm=kJ/mole&tag=pol&polymerid=6149&target=Matrilysin&column=ki&startPg=0&Increment=50&submit=Search	http://www.bindingdb.org/jsp/dbsearch/PrimarySearch_ki.jsp?energyterm=kJ/mole&tag=r21&monomerid=50140176&enzyme=Matrilysin&column=ki&startPg=0&Increment=50&submit=Search			53374826	336952480		CHEMBL3394285					1	MRLTVLCAVCLLPGSLALPLPQEAGGMSELQWEQAQDYLKRFYLYDSETKNANSLEAKLKEMQKFFGLPITGMLNSRVIEIMQKPRCGVPDVAEYSLFPNSPKWTSKVVTYRIVSYTRDLPHITVDRLVSKALNMWGKEIPLHFRKVVWGTADIMIGFARGAHGDSYPFDGPGNTLAHAFAPGTGLGGDAHFDEDERWTDGSSLGINFLYAATHELGHSLGMGHSSDPNAVMYPTYGNGDPQNFKLSQDDIKGIQKLYGKRSNSRKK	1MMP,1MMQ,1MMR,2DDY,2Y6C,2Y6D	Matrilysin	MMP7_HUMAN	P09237	Q9BTK9
50513097	COc1cc(cc(O)c1O)C(=O)O[C@@H]1Cc2c(O)cc(O)cc2O[C@@H]1c1ccc(O)c(O)c1	InChI=1S/C23H20O10/c1-31-19-6-11(5-17(28)21(19)29)23(30)33-20-9-13-15(26)7-12(24)8-18(13)32-22(20)10-2-3-14(25)16(27)4-10/h2-8,20,22,24-29H,9H2,1H3/t20-,22-/m1/s1	XGTBMCGGGJLOPS-IFMALSPDSA-N	50296236	(2R,3R)-2-(3,4-dihydroxyphenyl)-5,7-dihydroxychroman-3-yl 3,4-dihydroxy-5-methoxybenzoate::3,4-Dihydroxy-5-methoxy-benzoic acid (2R,3R)-2-(3,4-dihydroxy-phenyl)-5,7-dihydroxy-chroman-3-yl ester::CHEMBL158521	Matrilysin	Homo sapiens		>100000							ChEMBL	10.1016/j.bmcl.2009.05.111	10.7270/Q2M61K88	19524436			Aihara, Y; Yoshida, A; Furuta, T; Wakimoto, T; Akizawa, T; Konishi, M; Kan, T	University of Shizuoka and Global COE Program	http://www.bindingdb.org/bind/chemsearch/marvin/MolStructure.jsp?monomerid=50296236	http://www.bindingdb.org/jsp/dbsearch/PrimarySearch_ki.jsp?energyterm=kJ/mole&tag=pol&polymerid=6149&target=Matrilysin&column=ki&startPg=0&Increment=50&submit=Search	http://www.bindingdb.org/jsp/dbsearch/PrimarySearch_ki.jsp?energyterm=kJ/mole&tag=r21&monomerid=50296236&enzyme=Matrilysin&column=ki&startPg=0&Increment=50&submit=Search			467296	104137767		CHEMBL158521				ZINC14642643	1	MRLTVLCAVCLLPGSLALPLPQEAGGMSELQWEQAQDYLKRFYLYDSETKNANSLEAKLKEMQKFFGLPITGMLNSRVIEIMQKPRCGVPDVAEYSLFPNSPKWTSKVVTYRIVSYTRDLPHITVDRLVSKALNMWGKEIPLHFRKVVWGTADIMIGFARGAHGDSYPFDGPGNTLAHAFAPGTGLGGDAHFDEDERWTDGSSLGINFLYAATHELGHSLGMGHSSDPNAVMYPTYGNGDPQNFKLSQDDIKGIQKLYGKRSNSRKK	1MMP,1MMQ,1MMR,2DDY,2Y6C,2Y6D	Matrilysin	MMP7_HUMAN	P09237	Q9BTK9
50513100	COc1c(O)cc(cc1O)C(=O)O[C@@H]1Cc2c(O)cc(O)cc2O[C@@H]1c1ccc(O)c(O)c1	InChI=1S/C23H20O10/c1-31-22-17(28)5-11(6-18(22)29)23(30)33-20-9-13-15(26)7-12(24)8-19(13)32-21(20)10-2-3-14(25)16(27)4-10/h2-8,20-21,24-29H,9H2,1H3/t20-,21-/m1/s1	BXDRTHBTGNNTEW-NHCUHLMSSA-N	50296237	(2R,3R)-2-(3,4-Dihydroxyphenyl)-5,7-dihydroxychroman-3-yl 3,5-dihydroxy-4-methoxybenzoate::3,5-Dihydroxy-4-methoxy-benzoic acid (2R,3R)-2-(3,4-dihydroxy-phenyl)-5,7-dihydroxy-chroman-3-yl ester::CHEMBL159433	Matrilysin	Homo sapiens		>100000							ChEMBL	10.1016/j.bmcl.2009.05.111	10.7270/Q2M61K88	19524436			Aihara, Y; Yoshida, A; Furuta, T; Wakimoto, T; Akizawa, T; Konishi, M; Kan, T	University of Shizuoka and Global COE Program	http://www.bindingdb.org/bind/chemsearch/marvin/MolStructure.jsp?monomerid=50296237	http://www.bindingdb.org/jsp/dbsearch/PrimarySearch_ki.jsp?energyterm=kJ/mole&tag=pol&polymerid=6149&target=Matrilysin&column=ki&startPg=0&Increment=50&submit=Search	http://www.bindingdb.org/jsp/dbsearch/PrimarySearch_ki.jsp?energyterm=kJ/mole&tag=r21&monomerid=50296237&enzyme=Matrilysin&column=ki&startPg=0&Increment=50&submit=Search			467297	104137768		CHEMBL159433				ZINC14642657	1	MRLTVLCAVCLLPGSLALPLPQEAGGMSELQWEQAQDYLKRFYLYDSETKNANSLEAKLKEMQKFFGLPITGMLNSRVIEIMQKPRCGVPDVAEYSLFPNSPKWTSKVVTYRIVSYTRDLPHITVDRLVSKALNMWGKEIPLHFRKVVWGTADIMIGFARGAHGDSYPFDGPGNTLAHAFAPGTGLGGDAHFDEDERWTDGSSLGINFLYAATHELGHSLGMGHSSDPNAVMYPTYGNGDPQNFKLSQDDIKGIQKLYGKRSNSRKK	1MMP,1MMQ,1MMR,2DDY,2Y6C,2Y6D	Matrilysin	MMP7_HUMAN	P09237	Q9BTK9
50513109	COc1cc(cc(O)c1O)C(=O)O[C@H]1Cc2c(O)cc(O)cc2O[C@@H]1c1ccc(O)c(O)c1	InChI=1S/C23H20O10/c1-31-19-6-11(5-17(28)21(19)29)23(30)33-20-9-13-15(26)7-12(24)8-18(13)32-22(20)10-2-3-14(25)16(27)4-10/h2-8,20,22,24-29H,9H2,1H3/t20-,22+/m0/s1	XGTBMCGGGJLOPS-RBBKRZOGSA-N	50296240	(2R,3S)-2-(3,4-dihydroxyphenyl)-5,7-dihydroxychroman-3-yl 3,4-dihydroxy-5-methoxybenzoate::CHEMBL556277	Matrilysin	Homo sapiens		>100000							ChEMBL	10.1016/j.bmcl.2009.05.111	10.7270/Q2M61K88	19524436			Aihara, Y; Yoshida, A; Furuta, T; Wakimoto, T; Akizawa, T; Konishi, M; Kan, T	University of Shizuoka and Global COE Program	http://www.bindingdb.org/bind/chemsearch/marvin/MolStructure.jsp?monomerid=50296240	http://www.bindingdb.org/jsp/dbsearch/PrimarySearch_ki.jsp?energyterm=kJ/mole&tag=pol&polymerid=6149&target=Matrilysin&column=ki&startPg=0&Increment=50&submit=Search	http://www.bindingdb.org/jsp/dbsearch/PrimarySearch_ki.jsp?energyterm=kJ/mole&tag=r21&monomerid=50296240&enzyme=Matrilysin&column=ki&startPg=0&Increment=50&submit=Search			42623564	104137771		CHEMBL556277				ZINC14642646	1	MRLTVLCAVCLLPGSLALPLPQEAGGMSELQWEQAQDYLKRFYLYDSETKNANSLEAKLKEMQKFFGLPITGMLNSRVIEIMQKPRCGVPDVAEYSLFPNSPKWTSKVVTYRIVSYTRDLPHITVDRLVSKALNMWGKEIPLHFRKVVWGTADIMIGFARGAHGDSYPFDGPGNTLAHAFAPGTGLGGDAHFDEDERWTDGSSLGINFLYAATHELGHSLGMGHSSDPNAVMYPTYGNGDPQNFKLSQDDIKGIQKLYGKRSNSRKK	1MMP,1MMQ,1MMR,2DDY,2Y6C,2Y6D	Matrilysin	MMP7_HUMAN	P09237	Q9BTK9
50513112	COc1c(O)cc(cc1O)C(=O)O[C@H]1Cc2c(O)cc(O)cc2O[C@@H]1c1ccc(O)c(O)c1	InChI=1S/C23H20O10/c1-31-22-17(28)5-11(6-18(22)29)23(30)33-20-9-13-15(26)7-12(24)8-19(13)32-21(20)10-2-3-14(25)16(27)4-10/h2-8,20-21,24-29H,9H2,1H3/t20-,21+/m0/s1	BXDRTHBTGNNTEW-LEWJYISDSA-N	50296241	(2R,3S)-2-(3,4-Dihydroxyphenyl)-5,7-dihydroxychroman-3-yl 3,5-dihydroxy-4-methoxybenzoate::CHEMBL556692	Matrilysin	Homo sapiens		>100000							ChEMBL	10.1016/j.bmcl.2009.05.111	10.7270/Q2M61K88	19524436			Aihara, Y; Yoshida, A; Furuta, T; Wakimoto, T; Akizawa, T; Konishi, M; Kan, T	University of Shizuoka and Global COE Program	http://www.bindingdb.org/bind/chemsearch/marvin/MolStructure.jsp?monomerid=50296241	http://www.bindingdb.org/jsp/dbsearch/PrimarySearch_ki.jsp?energyterm=kJ/mole&tag=pol&polymerid=6149&target=Matrilysin&column=ki&startPg=0&Increment=50&submit=Search	http://www.bindingdb.org/jsp/dbsearch/PrimarySearch_ki.jsp?energyterm=kJ/mole&tag=r21&monomerid=50296241&enzyme=Matrilysin&column=ki&startPg=0&Increment=50&submit=Search			42623563	104137772		CHEMBL556692				ZINC14642660	1	MRLTVLCAVCLLPGSLALPLPQEAGGMSELQWEQAQDYLKRFYLYDSETKNANSLEAKLKEMQKFFGLPITGMLNSRVIEIMQKPRCGVPDVAEYSLFPNSPKWTSKVVTYRIVSYTRDLPHITVDRLVSKALNMWGKEIPLHFRKVVWGTADIMIGFARGAHGDSYPFDGPGNTLAHAFAPGTGLGGDAHFDEDERWTDGSSLGINFLYAATHELGHSLGMGHSSDPNAVMYPTYGNGDPQNFKLSQDDIKGIQKLYGKRSNSRKK	1MMP,1MMQ,1MMR,2DDY,2Y6C,2Y6D	Matrilysin	MMP7_HUMAN	P09237	Q9BTK9
50548030	COc1cccc(CNC(=O)c2cccc(c2)C(=O)NCc2cccc(OC)c2)c1	InChI=1S/C24H24N2O4/c1-29-21-10-3-6-17(12-21)15-25-23(27)19-8-5-9-20(14-19)24(28)26-16-18-7-4-11-22(13-18)30-2/h3-14H,15-16H2,1-2H3,(H,25,27)(H,26,28)	XDBOLPFDJWTESQ-UHFFFAOYSA-N	50305841	CHEMBL605201::N1,N3-bis(3-methoxybenzyl)isophthalamide	Matrilysin	Homo sapiens		>100000							ChEMBL	10.1016/j.bmcl.2009.11.081	10.7270/Q2JS9QHB	20005097			Schnute, ME; O'Brien, PM; Nahra, J; Morris, M; Howard Roark, W; Hanau, CE; Ruminski, PG; Scholten, JA; Fletcher, TR; Hamper, BC; Carroll, JN; Patt, WC; Shieh, HS; Collins, B; Pavlovsky, AG; Palmquist, KE; Aston, KW; Hitchcock, J; Rogers, MD; McDonald, J; Johnson, AR; Munie, GE; Wittwer, AJ; Man, CF; Settle, SL; Nemirovskiy, O; Vickery, LE; Agawal, A; Dyer, RD; Sunyer, T	Pfizer Inc	http://www.bindingdb.org/bind/chemsearch/marvin/MolStructure.jsp?monomerid=50305841	http://www.bindingdb.org/jsp/dbsearch/PrimarySearch_ki.jsp?energyterm=kJ/mole&tag=pol&polymerid=6149&target=Matrilysin&column=ki&startPg=0&Increment=50&submit=Search	http://www.bindingdb.org/jsp/dbsearch/PrimarySearch_ki.jsp?energyterm=kJ/mole&tag=r21&monomerid=50305841&enzyme=Matrilysin&column=ki&startPg=0&Increment=50&submit=Search			10111838	104160202		CHEMBL605201				ZINC34231001	1	MRLTVLCAVCLLPGSLALPLPQEAGGMSELQWEQAQDYLKRFYLYDSETKNANSLEAKLKEMQKFFGLPITGMLNSRVIEIMQKPRCGVPDVAEYSLFPNSPKWTSKVVTYRIVSYTRDLPHITVDRLVSKALNMWGKEIPLHFRKVVWGTADIMIGFARGAHGDSYPFDGPGNTLAHAFAPGTGLGGDAHFDEDERWTDGSSLGINFLYAATHELGHSLGMGHSSDPNAVMYPTYGNGDPQNFKLSQDDIKGIQKLYGKRSNSRKK	1MMP,1MMQ,1MMR,2DDY,2Y6C,2Y6D	Matrilysin	MMP7_HUMAN	P09237	Q9BTK9
50796725	OC(=O)[C@H](Cc1ccccc1)NS(=O)(=O)c1ccc(cc1)-c1ccc(Br)cc1	InChI=1S/C21H18BrNO4S/c22-18-10-6-16(7-11-18)17-8-12-19(13-9-17)28(26,27)23-20(21(24)25)14-15-4-2-1-3-5-15/h1-13,20,23H,14H2,(H,24,25)/t20-/m0/s1	GSCKLBZEPMMUCA-FQEVSTJZSA-N	50084284	2-(4'-Bromo-biphenyl-4-sulfonylamino)-3-phenyl-propionic acid::CHEMBL43276	Matrilysin	Homo sapiens		100000							ChEMBL	10.1021/jm9903141	10.7270/Q2T154BF	10649971			O'Brien, PM; Ortwine, DF; Pavlovsky, AG; Picard, JA; Sliskovic, DR; Roth, BD; Dyer, RD; Johnson, LL; Man, CF; Hallak, H	Parke-Davis Pharmaceutical Research	http://www.bindingdb.org/bind/chemsearch/marvin/MolStructure.jsp?monomerid=50084284	http://www.bindingdb.org/jsp/dbsearch/PrimarySearch_ki.jsp?energyterm=kJ/mole&tag=pol&polymerid=6149&target=Matrilysin&column=ki&startPg=0&Increment=50&submit=Search	http://www.bindingdb.org/jsp/dbsearch/PrimarySearch_ki.jsp?energyterm=kJ/mole&tag=r21&monomerid=50084284&enzyme=Matrilysin&column=ki&startPg=0&Increment=50&submit=Search			10551910	103983837		CHEMBL43276				ZINC13803849	1	MRLTVLCAVCLLPGSLALPLPQEAGGMSELQWEQAQDYLKRFYLYDSETKNANSLEAKLKEMQKFFGLPITGMLNSRVIEIMQKPRCGVPDVAEYSLFPNSPKWTSKVVTYRIVSYTRDLPHITVDRLVSKALNMWGKEIPLHFRKVVWGTADIMIGFARGAHGDSYPFDGPGNTLAHAFAPGTGLGGDAHFDEDERWTDGSSLGINFLYAATHELGHSLGMGHSSDPNAVMYPTYGNGDPQNFKLSQDDIKGIQKLYGKRSNSRKK	1MMP,1MMQ,1MMR,2DDY,2Y6C,2Y6D	Matrilysin	MMP7_HUMAN	P09237	Q9BTK9
50796784	CC(C)[C@H](NS(=O)(=O)c1ccc(cc1)-c1cccc(Br)c1)C(O)=O	InChI=1S/C17H18BrNO4S/c1-11(2)16(17(20)21)19-24(22,23)15-8-6-12(7-9-15)13-4-3-5-14(18)10-13/h3-11,16,19H,1-2H3,(H,20,21)/t16-/m0/s1	NEOOWKPSCAQYPI-INIZCTEOSA-N	50084299	(S)-2-(3'-bromo-biphenyl-4-sulfonylamino)-3-methyl-butyric acid::2-(3'-Bromo-biphenyl-4-sulfonylamino)-3-methyl-butyric acid::CHEMBL43206	Matrilysin	Homo sapiens		100000							ChEMBL	10.1021/jm9903141	10.7270/Q2T154BF	10649971			O'Brien, PM; Ortwine, DF; Pavlovsky, AG; Picard, JA; Sliskovic, DR; Roth, BD; Dyer, RD; Johnson, LL; Man, CF; Hallak, H	Parke-Davis Pharmaceutical Research	http://www.bindingdb.org/bind/chemsearch/marvin/MolStructure.jsp?monomerid=50084299	http://www.bindingdb.org/jsp/dbsearch/PrimarySearch_ki.jsp?energyterm=kJ/mole&tag=pol&polymerid=6149&target=Matrilysin&column=ki&startPg=0&Increment=50&submit=Search	http://www.bindingdb.org/jsp/dbsearch/PrimarySearch_ki.jsp?energyterm=kJ/mole&tag=r21&monomerid=50084299&enzyme=Matrilysin&column=ki&startPg=0&Increment=50&submit=Search			10692994	103983852		CHEMBL43206				ZINC00578600	1	MRLTVLCAVCLLPGSLALPLPQEAGGMSELQWEQAQDYLKRFYLYDSETKNANSLEAKLKEMQKFFGLPITGMLNSRVIEIMQKPRCGVPDVAEYSLFPNSPKWTSKVVTYRIVSYTRDLPHITVDRLVSKALNMWGKEIPLHFRKVVWGTADIMIGFARGAHGDSYPFDGPGNTLAHAFAPGTGLGGDAHFDEDERWTDGSSLGINFLYAATHELGHSLGMGHSSDPNAVMYPTYGNGDPQNFKLSQDDIKGIQKLYGKRSNSRKK	1MMP,1MMQ,1MMR,2DDY,2Y6C,2Y6D	Matrilysin	MMP7_HUMAN	P09237	Q9BTK9
50847128	CN(Cc1cnc2nc(N)nc(N)c2n1)c1ccc(cc1)C(=O)N[C@@H](CCC(=O)NO)C(O)=O	InChI=1S/C20H23N9O5/c1-29(9-11-8-23-17-15(24-11)16(21)26-20(22)27-17)12-4-2-10(3-5-12)18(31)25-13(19(32)33)6-7-14(30)28-34/h2-5,8,13,34H,6-7,9H2,1H3,(H,25,31)(H,28,30)(H,32,33)(H4,21,22,23,26,27)/t13-/m0/s1	YUQBNZUBNMWBAQ-ZDUSSCGKSA-N	50199731	CHEMBL244883::methotrexate gamma-hydroxamic acid	Matrilysin	Homo sapiens		100000							ChEMBL	10.1016/j.bmc.2006.11.017	10.7270/Q2P26ZZX	17127067			Santos, MA; Enyedy, EA; Nuti, E; Rossello, A; Krupenko, NI; Krupenko, SA	Instituto Superior T&#163;cnico	http://www.bindingdb.org/bind/chemsearch/marvin/MolStructure.jsp?monomerid=50199731	http://www.bindingdb.org/jsp/dbsearch/PrimarySearch_ki.jsp?energyterm=kJ/mole&tag=pol&polymerid=6149&target=Matrilysin&column=ki&startPg=0&Increment=50&submit=Search	http://www.bindingdb.org/jsp/dbsearch/PrimarySearch_ki.jsp?energyterm=kJ/mole&tag=r21&monomerid=50199731&enzyme=Matrilysin&column=ki&startPg=0&Increment=50&submit=Search			44428664	104080249		CHEMBL244883				ZINC27637231	1	MRLTVLCAVCLLPGSLALPLPQEAGGMSELQWEQAQDYLKRFYLYDSETKNANSLEAKLKEMQKFFGLPITGMLNSRVIEIMQKPRCGVPDVAEYSLFPNSPKWTSKVVTYRIVSYTRDLPHITVDRLVSKALNMWGKEIPLHFRKVVWGTADIMIGFARGAHGDSYPFDGPGNTLAHAFAPGTGLGGDAHFDEDERWTDGSSLGINFLYAATHELGHSLGMGHSSDPNAVMYPTYGNGDPQNFKLSQDDIKGIQKLYGKRSNSRKK	1MMP,1MMQ,1MMR,2DDY,2Y6C,2Y6D	Matrilysin	MMP7_HUMAN	P09237	Q9BTK9
50857251	O=C(OCc1ccccc1)c1cn2c(cc(=O)n(Cc3ccccc3)c2=O)s1	InChI=1S/C21H16N2O4S/c24-18-11-19-23(21(26)22(18)12-15-7-3-1-4-8-15)13-17(28-19)20(25)27-14-16-9-5-2-6-10-16/h1-11,13H,12,14H2	PLBINCOCFGQAJM-UHFFFAOYSA-N	50234334	BENZYL 6-BENZYL-5,7-DIOXO-6,7-DIHYDRO-5H-[1,3]THIAZOLO[3,2-C]PYRIMIDINE-2-CARBOXYLATE::CHEMBL409536::benzyl 6-benzyl-5,7-dioxo-6,7-dihydro-5H-thiazolo[3,2-c]pyrimidine-2-carboxylate::benzyl 6-benzyl-5,7-dioxo-6,7-dihydro-5H-thiazolo[3,2-f]pyrimidine-2-carboxylate	Matrilysin	Homo sapiens		>100000							ChEMBL	10.1021/jm701274v	10.7270/Q2J38TDZ	18251495			Li, JJ; Nahra, J; Johnson, AR; Bunker, A; O'Brien, P; Yue, WS; Ortwine, DF; Man, CF; Baragi, V; Kilgore, K; Dyer, RD; Han, HK	Pfizer Inc	http://www.bindingdb.org/bind/chemsearch/marvin/MolStructure.jsp?monomerid=50234334	http://www.bindingdb.org/jsp/dbsearch/PrimarySearch_ki.jsp?energyterm=kJ/mole&tag=pol&polymerid=6149&target=Matrilysin&column=ki&startPg=0&Increment=50&submit=Search	http://www.bindingdb.org/jsp/dbsearch/PrimarySearch_ki.jsp?energyterm=kJ/mole&tag=r21&monomerid=50234334&enzyme=Matrilysin&column=ki&startPg=0&Increment=50&submit=Search	SP6	2OW9	9896504	104055869		CHEMBL409536	DB08561			ZINC29133346	1	MRLTVLCAVCLLPGSLALPLPQEAGGMSELQWEQAQDYLKRFYLYDSETKNANSLEAKLKEMQKFFGLPITGMLNSRVIEIMQKPRCGVPDVAEYSLFPNSPKWTSKVVTYRIVSYTRDLPHITVDRLVSKALNMWGKEIPLHFRKVVWGTADIMIGFARGAHGDSYPFDGPGNTLAHAFAPGTGLGGDAHFDEDERWTDGSSLGINFLYAATHELGHSLGMGHSSDPNAVMYPTYGNGDPQNFKLSQDDIKGIQKLYGKRSNSRKK	1MMP,1MMQ,1MMR,2DDY,2Y6C,2Y6D	Matrilysin	MMP7_HUMAN	P09237	Q9BTK9
51079951	Clc1ccc(OCC(=O)NNC(=S)NCCCCC2CCCCC2)cc1	InChI=1S/C19H28ClN3O2S/c20-16-9-11-17(12-10-16)25-14-18(24)22-23-19(26)21-13-5-4-8-15-6-2-1-3-7-15/h9-12,15H,1-8,13-14H2,(H,22,24)(H2,21,23,26)	JRAYHZWPXHIVJI-UHFFFAOYSA-N	50441574	CHEMBL2437163	Matrilysin	Homo sapiens		>100000							ChEMBL	10.1016/j.ejmech.2013.08.027	10.7270/Q2J967TM	24044937			Maingot, L; Elbakali, J; Dumont, J; Bosc, D; Cousaert, N; Urban, A; Deglane, G; Villoutreix, B; Nagase, H; Sperandio, O; Leroux, F; Deprez, B; Deprez-Poulain, R	University of Lille	http://www.bindingdb.org/bind/chemsearch/marvin/MolStructure.jsp?monomerid=50441574	http://www.bindingdb.org/jsp/dbsearch/PrimarySearch_ki.jsp?energyterm=kJ/mole&tag=pol&polymerid=6149&target=Matrilysin&column=ki&startPg=0&Increment=50&submit=Search	http://www.bindingdb.org/jsp/dbsearch/PrimarySearch_ki.jsp?energyterm=kJ/mole&tag=r21&monomerid=50441574&enzyme=Matrilysin&column=ki&startPg=0&Increment=50&submit=Search			73349535	175453891		CHEMBL2437163				ZINC96285238	1	MRLTVLCAVCLLPGSLALPLPQEAGGMSELQWEQAQDYLKRFYLYDSETKNANSLEAKLKEMQKFFGLPITGMLNSRVIEIMQKPRCGVPDVAEYSLFPNSPKWTSKVVTYRIVSYTRDLPHITVDRLVSKALNMWGKEIPLHFRKVVWGTADIMIGFARGAHGDSYPFDGPGNTLAHAFAPGTGLGGDAHFDEDERWTDGSSLGINFLYAATHELGHSLGMGHSSDPNAVMYPTYGNGDPQNFKLSQDDIKGIQKLYGKRSNSRKK	1MMP,1MMQ,1MMR,2DDY,2Y6C,2Y6D	Matrilysin	MMP7_HUMAN	P09237	Q9BTK9
51312009	CCn1ccnc1[C@]1(CNC(=O)c2cc3cc(ccc3o2)C(F)(F)F)NC(=O)NC1=O	InChI=1S/C19H16F3N5O4/c1-2-27-6-5-23-15(27)18(16(29)25-17(30)26-18)9-24-14(28)13-8-10-7-11(19(20,21)22)3-4-12(10)31-13/h3-8H,2,9H2,1H3,(H,24,28)(H2,25,26,29,30)/t18-/m0/s1	CVBUIFHDZMEAIE-SFHVURJKSA-N	50532312	CHEMBL4450729	Matrilysin	Homo sapiens		100000							ChEMBL	10.1021/acs.jmedchem.6b00398	10.7270/Q280563T	27194201			Wiley, MR; Durham, TB; Adams, LA; Chambers, MG; Lin, C; Liu, C; Marimuthu, J; Mitchell, PG; Mudra, DR; Swearingen, CA; Toth, JL; Weller, JM; Thirunavukkarasu, K	Eli Lilly and Company	http://www.bindingdb.org/bind/chemsearch/marvin/MolStructure.jsp?monomerid=50532312	http://www.bindingdb.org/jsp/dbsearch/PrimarySearch_ki.jsp?energyterm=kJ/mole&tag=pol&polymerid=6149&target=Matrilysin&column=ki&startPg=0&Increment=50&submit=Search	http://www.bindingdb.org/jsp/dbsearch/PrimarySearch_ki.jsp?energyterm=kJ/mole&tag=r21&monomerid=50532312&enzyme=Matrilysin&column=ki&startPg=0&Increment=50&submit=Search			132941363	440740894							1	MRLTVLCAVCLLPGSLALPLPQEAGGMSELQWEQAQDYLKRFYLYDSETKNANSLEAKLKEMQKFFGLPITGMLNSRVIEIMQKPRCGVPDVAEYSLFPNSPKWTSKVVTYRIVSYTRDLPHITVDRLVSKALNMWGKEIPLHFRKVVWGTADIMIGFARGAHGDSYPFDGPGNTLAHAFAPGTGLGGDAHFDEDERWTDGSSLGINFLYAATHELGHSLGMGHSSDPNAVMYPTYGNGDPQNFKLSQDDIKGIQKLYGKRSNSRKK	1MMP,1MMQ,1MMR,2DDY,2Y6C,2Y6D	Matrilysin	MMP7_HUMAN	P09237	Q9BTK9
51312012	CCn1ccnc1[C@]1(CNC(=O)c2cc3cc(ccc3o2)C(F)(F)F)NC(=O)NC1=O	InChI=1S/C19H16F3N5O4/c1-2-27-6-5-23-15(27)18(16(29)25-17(30)26-18)9-24-14(28)13-8-10-7-11(19(20,21)22)3-4-12(10)31-13/h3-8H,2,9H2,1H3,(H,24,28)(H2,25,26,29,30)/t18-/m0/s1	CVBUIFHDZMEAIE-SFHVURJKSA-N	50532312	CHEMBL4450729	Matrilysin	Homo sapiens		100000							ChEMBL	10.1021/acs.jmedchem.6b00398	10.7270/Q280563T	27194201			Wiley, MR; Durham, TB; Adams, LA; Chambers, MG; Lin, C; Liu, C; Marimuthu, J; Mitchell, PG; Mudra, DR; Swearingen, CA; Toth, JL; Weller, JM; Thirunavukkarasu, K	Eli Lilly and Company	http://www.bindingdb.org/bind/chemsearch/marvin/MolStructure.jsp?monomerid=50532312	http://www.bindingdb.org/jsp/dbsearch/PrimarySearch_ki.jsp?energyterm=kJ/mole&tag=pol&polymerid=6149&target=Matrilysin&column=ki&startPg=0&Increment=50&submit=Search	http://www.bindingdb.org/jsp/dbsearch/PrimarySearch_ki.jsp?energyterm=kJ/mole&tag=r21&monomerid=50532312&enzyme=Matrilysin&column=ki&startPg=0&Increment=50&submit=Search			132941363	440740894							1	MRLTVLCAVCLLPGSLALPLPQEAGGMSELQWEQAQDYLKRFYLYDSETKNANSLEAKLKEMQKFFGLPITGMLNSRVIEIMQKPRCGVPDVAEYSLFPNSPKWTSKVVTYRIVSYTRDLPHITVDRLVSKALNMWGKEIPLHFRKVVWGTADIMIGFARGAHGDSYPFDGPGNTLAHAFAPGTGLGGDAHFDEDERWTDGSSLGINFLYAATHELGHSLGMGHSSDPNAVMYPTYGNGDPQNFKLSQDDIKGIQKLYGKRSNSRKK	1MMP,1MMQ,1MMR,2DDY,2Y6C,2Y6D	Matrilysin	MMP7_HUMAN	P09237	Q9BTK9
51312058	Cn1ccnc1[C@]1(CNC(=O)c2cc3cc(Cl)ccc3o2)NC(=O)NC1=O	InChI=1S/C17H14ClN5O4/c1-23-5-4-19-14(23)17(15(25)21-16(26)22-17)8-20-13(24)12-7-9-6-10(18)2-3-11(9)27-12/h2-7H,8H2,1H3,(H,20,24)(H2,21,22,25,26)/t17-/m0/s1	NPWGFJCNOCYDSO-KRWDZBQOSA-N	50033806	CHEMBL3358156	Matrilysin	Homo sapiens		100000							ChEMBL	10.1021/acs.jmedchem.6b00398	10.7270/Q280563T	27194201			Wiley, MR; Durham, TB; Adams, LA; Chambers, MG; Lin, C; Liu, C; Marimuthu, J; Mitchell, PG; Mudra, DR; Swearingen, CA; Toth, JL; Weller, JM; Thirunavukkarasu, K	Eli Lilly and Company	http://www.bindingdb.org/bind/chemsearch/marvin/MolStructure.jsp?monomerid=50033806	http://www.bindingdb.org/jsp/dbsearch/PrimarySearch_ki.jsp?energyterm=kJ/mole&tag=pol&polymerid=6149&target=Matrilysin&column=ki&startPg=0&Increment=50&submit=Search	http://www.bindingdb.org/jsp/dbsearch/PrimarySearch_ki.jsp?energyterm=kJ/mole&tag=r21&monomerid=50033806&enzyme=Matrilysin&column=ki&startPg=0&Increment=50&submit=Search	3PW	4WKI	86287516	103942054		CHEMBL3358156				ZINC13602502	1	MRLTVLCAVCLLPGSLALPLPQEAGGMSELQWEQAQDYLKRFYLYDSETKNANSLEAKLKEMQKFFGLPITGMLNSRVIEIMQKPRCGVPDVAEYSLFPNSPKWTSKVVTYRIVSYTRDLPHITVDRLVSKALNMWGKEIPLHFRKVVWGTADIMIGFARGAHGDSYPFDGPGNTLAHAFAPGTGLGGDAHFDEDERWTDGSSLGINFLYAATHELGHSLGMGHSSDPNAVMYPTYGNGDPQNFKLSQDDIKGIQKLYGKRSNSRKK	1MMP,1MMQ,1MMR,2DDY,2Y6C,2Y6D	Matrilysin	MMP7_HUMAN	P09237	Q9BTK9
51312059	Cn1ccnc1[C@]1(CNC(=O)c2cc3cc(ccc3o2)C(F)(F)F)NC(=O)NC1=O	InChI=1S/C18H14F3N5O4/c1-26-5-4-22-14(26)17(15(28)24-16(29)25-17)8-23-13(27)12-7-9-6-10(18(19,20)21)2-3-11(9)30-12/h2-7H,8H2,1H3,(H,23,27)(H2,24,25,28,29)/t17-/m0/s1	PDBQNZHFRVAZBC-KRWDZBQOSA-N	50033808	CHEMBL3358158	Matrilysin	Homo sapiens		100000							ChEMBL	10.1021/acs.jmedchem.6b00398	10.7270/Q280563T	27194201			Wiley, MR; Durham, TB; Adams, LA; Chambers, MG; Lin, C; Liu, C; Marimuthu, J; Mitchell, PG; Mudra, DR; Swearingen, CA; Toth, JL; Weller, JM; Thirunavukkarasu, K	Eli Lilly and Company	http://www.bindingdb.org/bind/chemsearch/marvin/MolStructure.jsp?monomerid=50033808	http://www.bindingdb.org/jsp/dbsearch/PrimarySearch_ki.jsp?energyterm=kJ/mole&tag=pol&polymerid=6149&target=Matrilysin&column=ki&startPg=0&Increment=50&submit=Search	http://www.bindingdb.org/jsp/dbsearch/PrimarySearch_ki.jsp?energyterm=kJ/mole&tag=r21&monomerid=50033808&enzyme=Matrilysin&column=ki&startPg=0&Increment=50&submit=Search			101910871	103942056		CHEMBL3358158				ZINC13602504	1	MRLTVLCAVCLLPGSLALPLPQEAGGMSELQWEQAQDYLKRFYLYDSETKNANSLEAKLKEMQKFFGLPITGMLNSRVIEIMQKPRCGVPDVAEYSLFPNSPKWTSKVVTYRIVSYTRDLPHITVDRLVSKALNMWGKEIPLHFRKVVWGTADIMIGFARGAHGDSYPFDGPGNTLAHAFAPGTGLGGDAHFDEDERWTDGSSLGINFLYAATHELGHSLGMGHSSDPNAVMYPTYGNGDPQNFKLSQDDIKGIQKLYGKRSNSRKK	1MMP,1MMQ,1MMR,2DDY,2Y6C,2Y6D	Matrilysin	MMP7_HUMAN	P09237	Q9BTK9
51312060	Cc1cnc(n1C)[C@]1(CNC(=O)c2cc3cc(ccc3o2)C(F)(F)F)NC(=O)NC1=O	InChI=1S/C19H16F3N5O4/c1-9-7-23-15(27(9)2)18(16(29)25-17(30)26-18)8-24-14(28)13-6-10-5-11(19(20,21)22)3-4-12(10)31-13/h3-7H,8H2,1-2H3,(H,24,28)(H2,25,26,29,30)/t18-/m0/s1	PKTAGMTUNRVAKO-SFHVURJKSA-N	50532313	CHEMBL4436740	Matrilysin	Homo sapiens		100000							ChEMBL	10.1021/acs.jmedchem.6b00398	10.7270/Q280563T	27194201			Wiley, MR; Durham, TB; Adams, LA; Chambers, MG; Lin, C; Liu, C; Marimuthu, J; Mitchell, PG; Mudra, DR; Swearingen, CA; Toth, JL; Weller, JM; Thirunavukkarasu, K	Eli Lilly and Company	http://www.bindingdb.org/bind/chemsearch/marvin/MolStructure.jsp?monomerid=50532313	http://www.bindingdb.org/jsp/dbsearch/PrimarySearch_ki.jsp?energyterm=kJ/mole&tag=pol&polymerid=6149&target=Matrilysin&column=ki&startPg=0&Increment=50&submit=Search	http://www.bindingdb.org/jsp/dbsearch/PrimarySearch_ki.jsp?energyterm=kJ/mole&tag=r21&monomerid=50532313&enzyme=Matrilysin&column=ki&startPg=0&Increment=50&submit=Search			155512044	440740895							1	MRLTVLCAVCLLPGSLALPLPQEAGGMSELQWEQAQDYLKRFYLYDSETKNANSLEAKLKEMQKFFGLPITGMLNSRVIEIMQKPRCGVPDVAEYSLFPNSPKWTSKVVTYRIVSYTRDLPHITVDRLVSKALNMWGKEIPLHFRKVVWGTADIMIGFARGAHGDSYPFDGPGNTLAHAFAPGTGLGGDAHFDEDERWTDGSSLGINFLYAATHELGHSLGMGHSSDPNAVMYPTYGNGDPQNFKLSQDDIKGIQKLYGKRSNSRKK	1MMP,1MMQ,1MMR,2DDY,2Y6C,2Y6D	Matrilysin	MMP7_HUMAN	P09237	Q9BTK9
51312099	Cn1ccnc1[C@]1(CNC(=O)c2cc3cc(Cl)ccc3o2)NC(=O)NC1=O	InChI=1S/C17H14ClN5O4/c1-23-5-4-19-14(23)17(15(25)21-16(26)22-17)8-20-13(24)12-7-9-6-10(18)2-3-11(9)27-12/h2-7H,8H2,1H3,(H,20,24)(H2,21,22,25,26)/t17-/m0/s1	NPWGFJCNOCYDSO-KRWDZBQOSA-N	50033806	CHEMBL3358156	Matrilysin	Homo sapiens		100000							ChEMBL	10.1021/acs.jmedchem.6b00398	10.7270/Q280563T	27194201			Wiley, MR; Durham, TB; Adams, LA; Chambers, MG; Lin, C; Liu, C; Marimuthu, J; Mitchell, PG; Mudra, DR; Swearingen, CA; Toth, JL; Weller, JM; Thirunavukkarasu, K	Eli Lilly and Company	http://www.bindingdb.org/bind/chemsearch/marvin/MolStructure.jsp?monomerid=50033806	http://www.bindingdb.org/jsp/dbsearch/PrimarySearch_ki.jsp?energyterm=kJ/mole&tag=pol&polymerid=6149&target=Matrilysin&column=ki&startPg=0&Increment=50&submit=Search	http://www.bindingdb.org/jsp/dbsearch/PrimarySearch_ki.jsp?energyterm=kJ/mole&tag=r21&monomerid=50033806&enzyme=Matrilysin&column=ki&startPg=0&Increment=50&submit=Search	3PW	4WKI	86287516	103942054		CHEMBL3358156				ZINC13602502	1	MRLTVLCAVCLLPGSLALPLPQEAGGMSELQWEQAQDYLKRFYLYDSETKNANSLEAKLKEMQKFFGLPITGMLNSRVIEIMQKPRCGVPDVAEYSLFPNSPKWTSKVVTYRIVSYTRDLPHITVDRLVSKALNMWGKEIPLHFRKVVWGTADIMIGFARGAHGDSYPFDGPGNTLAHAFAPGTGLGGDAHFDEDERWTDGSSLGINFLYAATHELGHSLGMGHSSDPNAVMYPTYGNGDPQNFKLSQDDIKGIQKLYGKRSNSRKK	1MMP,1MMQ,1MMR,2DDY,2Y6C,2Y6D	Matrilysin	MMP7_HUMAN	P09237	Q9BTK9
51312100	Cn1ccnc1[C@]1(CNC(=O)c2cc3cc(ccc3o2)C(F)(F)F)NC(=O)NC1=O	InChI=1S/C18H14F3N5O4/c1-26-5-4-22-14(26)17(15(28)24-16(29)25-17)8-23-13(27)12-7-9-6-10(18(19,20)21)2-3-11(9)30-12/h2-7H,8H2,1H3,(H,23,27)(H2,24,25,28,29)/t17-/m0/s1	PDBQNZHFRVAZBC-KRWDZBQOSA-N	50033808	CHEMBL3358158	Matrilysin	Homo sapiens		100000							ChEMBL	10.1021/acs.jmedchem.6b00398	10.7270/Q280563T	27194201			Wiley, MR; Durham, TB; Adams, LA; Chambers, MG; Lin, C; Liu, C; Marimuthu, J; Mitchell, PG; Mudra, DR; Swearingen, CA; Toth, JL; Weller, JM; Thirunavukkarasu, K	Eli Lilly and Company	http://www.bindingdb.org/bind/chemsearch/marvin/MolStructure.jsp?monomerid=50033808	http://www.bindingdb.org/jsp/dbsearch/PrimarySearch_ki.jsp?energyterm=kJ/mole&tag=pol&polymerid=6149&target=Matrilysin&column=ki&startPg=0&Increment=50&submit=Search	http://www.bindingdb.org/jsp/dbsearch/PrimarySearch_ki.jsp?energyterm=kJ/mole&tag=r21&monomerid=50033808&enzyme=Matrilysin&column=ki&startPg=0&Increment=50&submit=Search			101910871	103942056		CHEMBL3358158				ZINC13602504	1	MRLTVLCAVCLLPGSLALPLPQEAGGMSELQWEQAQDYLKRFYLYDSETKNANSLEAKLKEMQKFFGLPITGMLNSRVIEIMQKPRCGVPDVAEYSLFPNSPKWTSKVVTYRIVSYTRDLPHITVDRLVSKALNMWGKEIPLHFRKVVWGTADIMIGFARGAHGDSYPFDGPGNTLAHAFAPGTGLGGDAHFDEDERWTDGSSLGINFLYAATHELGHSLGMGHSSDPNAVMYPTYGNGDPQNFKLSQDDIKGIQKLYGKRSNSRKK	1MMP,1MMQ,1MMR,2DDY,2Y6C,2Y6D	Matrilysin	MMP7_HUMAN	P09237	Q9BTK9
51312101	Cc1cnc(n1C)[C@]1(CNC(=O)c2cc3cc(ccc3o2)C(F)(F)F)NC(=O)NC1=O	InChI=1S/C19H16F3N5O4/c1-9-7-23-15(27(9)2)18(16(29)25-17(30)26-18)8-24-14(28)13-6-10-5-11(19(20,21)22)3-4-12(10)31-13/h3-7H,8H2,1-2H3,(H,24,28)(H2,25,26,29,30)/t18-/m0/s1	PKTAGMTUNRVAKO-SFHVURJKSA-N	50532313	CHEMBL4436740	Matrilysin	Homo sapiens		100000							ChEMBL	10.1021/acs.jmedchem.6b00398	10.7270/Q280563T	27194201			Wiley, MR; Durham, TB; Adams, LA; Chambers, MG; Lin, C; Liu, C; Marimuthu, J; Mitchell, PG; Mudra, DR; Swearingen, CA; Toth, JL; Weller, JM; Thirunavukkarasu, K	Eli Lilly and Company	http://www.bindingdb.org/bind/chemsearch/marvin/MolStructure.jsp?monomerid=50532313	http://www.bindingdb.org/jsp/dbsearch/PrimarySearch_ki.jsp?energyterm=kJ/mole&tag=pol&polymerid=6149&target=Matrilysin&column=ki&startPg=0&Increment=50&submit=Search	http://www.bindingdb.org/jsp/dbsearch/PrimarySearch_ki.jsp?energyterm=kJ/mole&tag=r21&monomerid=50532313&enzyme=Matrilysin&column=ki&startPg=0&Increment=50&submit=Search			155512044	440740895							1	MRLTVLCAVCLLPGSLALPLPQEAGGMSELQWEQAQDYLKRFYLYDSETKNANSLEAKLKEMQKFFGLPITGMLNSRVIEIMQKPRCGVPDVAEYSLFPNSPKWTSKVVTYRIVSYTRDLPHITVDRLVSKALNMWGKEIPLHFRKVVWGTADIMIGFARGAHGDSYPFDGPGNTLAHAFAPGTGLGGDAHFDEDERWTDGSSLGINFLYAATHELGHSLGMGHSSDPNAVMYPTYGNGDPQNFKLSQDDIKGIQKLYGKRSNSRKK	1MMP,1MMQ,1MMR,2DDY,2Y6C,2Y6D	Matrilysin	MMP7_HUMAN	P09237	Q9BTK9
51312126	Clc1ccc2oc(cc2c1)C(=O)NC[C@]1(NC(=O)NC1=O)c1nccs1	InChI=1S/C16H11ClN4O4S/c17-9-1-2-10-8(5-9)6-11(25-10)12(22)19-7-16(14-18-3-4-26-14)13(23)20-15(24)21-16/h1-6H,7H2,(H,19,22)(H2,20,21,23,24)/t16-/m1/s1	LBVBVIKJOWWVJX-MRXNPFEDSA-N	50033805	CHEMBL3358155	Matrilysin	Homo sapiens		100000							ChEMBL	10.1021/acs.jmedchem.6b00398	10.7270/Q280563T	27194201			Wiley, MR; Durham, TB; Adams, LA; Chambers, MG; Lin, C; Liu, C; Marimuthu, J; Mitchell, PG; Mudra, DR; Swearingen, CA; Toth, JL; Weller, JM; Thirunavukkarasu, K	Eli Lilly and Company	http://www.bindingdb.org/bind/chemsearch/marvin/MolStructure.jsp?monomerid=50033805	http://www.bindingdb.org/jsp/dbsearch/PrimarySearch_ki.jsp?energyterm=kJ/mole&tag=pol&polymerid=6149&target=Matrilysin&column=ki&startPg=0&Increment=50&submit=Search	http://www.bindingdb.org/jsp/dbsearch/PrimarySearch_ki.jsp?energyterm=kJ/mole&tag=r21&monomerid=50033805&enzyme=Matrilysin&column=ki&startPg=0&Increment=50&submit=Search	3PU	4WKE	86287515	103942053		CHEMBL3358155				ZINC01659434	1	MRLTVLCAVCLLPGSLALPLPQEAGGMSELQWEQAQDYLKRFYLYDSETKNANSLEAKLKEMQKFFGLPITGMLNSRVIEIMQKPRCGVPDVAEYSLFPNSPKWTSKVVTYRIVSYTRDLPHITVDRLVSKALNMWGKEIPLHFRKVVWGTADIMIGFARGAHGDSYPFDGPGNTLAHAFAPGTGLGGDAHFDEDERWTDGSSLGINFLYAATHELGHSLGMGHSSDPNAVMYPTYGNGDPQNFKLSQDDIKGIQKLYGKRSNSRKK	1MMP,1MMQ,1MMR,2DDY,2Y6C,2Y6D	Matrilysin	MMP7_HUMAN	P09237	Q9BTK9
51312127	FC(F)(F)c1ccc2oc(cc2c1)C(=O)NC[C@]1(NC(=O)NC1=O)C1CC1	InChI=1S/C17H14F3N3O4/c18-17(19,20)10-3-4-11-8(5-10)6-12(27-11)13(24)21-7-16(9-1-2-9)14(25)22-15(26)23-16/h3-6,9H,1-2,7H2,(H,21,24)(H2,22,23,25,26)/t16-/m0/s1	INOYENJSYPDBEC-INIZCTEOSA-N	50238243	CHEMBL4097165	Matrilysin	Homo sapiens		100000							ChEMBL	10.1021/acs.jmedchem.6b00398	10.7270/Q280563T	27194201			Wiley, MR; Durham, TB; Adams, LA; Chambers, MG; Lin, C; Liu, C; Marimuthu, J; Mitchell, PG; Mudra, DR; Swearingen, CA; Toth, JL; Weller, JM; Thirunavukkarasu, K	Eli Lilly and Company	http://www.bindingdb.org/bind/chemsearch/marvin/MolStructure.jsp?monomerid=50238243	http://www.bindingdb.org/jsp/dbsearch/PrimarySearch_ki.jsp?energyterm=kJ/mole&tag=pol&polymerid=6149&target=Matrilysin&column=ki&startPg=0&Increment=50&submit=Search	http://www.bindingdb.org/jsp/dbsearch/PrimarySearch_ki.jsp?energyterm=kJ/mole&tag=r21&monomerid=50238243&enzyme=Matrilysin&column=ki&startPg=0&Increment=50&submit=Search			137661550	385454146		CHEMBL4097165					1	MRLTVLCAVCLLPGSLALPLPQEAGGMSELQWEQAQDYLKRFYLYDSETKNANSLEAKLKEMQKFFGLPITGMLNSRVIEIMQKPRCGVPDVAEYSLFPNSPKWTSKVVTYRIVSYTRDLPHITVDRLVSKALNMWGKEIPLHFRKVVWGTADIMIGFARGAHGDSYPFDGPGNTLAHAFAPGTGLGGDAHFDEDERWTDGSSLGINFLYAATHELGHSLGMGHSSDPNAVMYPTYGNGDPQNFKLSQDDIKGIQKLYGKRSNSRKK	1MMP,1MMQ,1MMR,2DDY,2Y6C,2Y6D	Matrilysin	MMP7_HUMAN	P09237	Q9BTK9
51312153	Clc1ccc2oc(cc2c1)C(=O)NC[C@]1(NC(=O)NC1=O)c1nccs1	InChI=1S/C16H11ClN4O4S/c17-9-1-2-10-8(5-9)6-11(25-10)12(22)19-7-16(14-18-3-4-26-14)13(23)20-15(24)21-16/h1-6H,7H2,(H,19,22)(H2,20,21,23,24)/t16-/m1/s1	LBVBVIKJOWWVJX-MRXNPFEDSA-N	50033805	CHEMBL3358155	Matrilysin	Homo sapiens		100000							ChEMBL	10.1021/acs.jmedchem.6b00398	10.7270/Q280563T	27194201			Wiley, MR; Durham, TB; Adams, LA; Chambers, MG; Lin, C; Liu, C; Marimuthu, J; Mitchell, PG; Mudra, DR; Swearingen, CA; Toth, JL; Weller, JM; Thirunavukkarasu, K	Eli Lilly and Company	http://www.bindingdb.org/bind/chemsearch/marvin/MolStructure.jsp?monomerid=50033805	http://www.bindingdb.org/jsp/dbsearch/PrimarySearch_ki.jsp?energyterm=kJ/mole&tag=pol&polymerid=6149&target=Matrilysin&column=ki&startPg=0&Increment=50&submit=Search	http://www.bindingdb.org/jsp/dbsearch/PrimarySearch_ki.jsp?energyterm=kJ/mole&tag=r21&monomerid=50033805&enzyme=Matrilysin&column=ki&startPg=0&Increment=50&submit=Search	3PU	4WKE	86287515	103942053		CHEMBL3358155				ZINC01659434	1	MRLTVLCAVCLLPGSLALPLPQEAGGMSELQWEQAQDYLKRFYLYDSETKNANSLEAKLKEMQKFFGLPITGMLNSRVIEIMQKPRCGVPDVAEYSLFPNSPKWTSKVVTYRIVSYTRDLPHITVDRLVSKALNMWGKEIPLHFRKVVWGTADIMIGFARGAHGDSYPFDGPGNTLAHAFAPGTGLGGDAHFDEDERWTDGSSLGINFLYAATHELGHSLGMGHSSDPNAVMYPTYGNGDPQNFKLSQDDIKGIQKLYGKRSNSRKK	1MMP,1MMQ,1MMR,2DDY,2Y6C,2Y6D	Matrilysin	MMP7_HUMAN	P09237	Q9BTK9
51312154	FC(F)(F)c1ccc2oc(cc2c1)C(=O)NC[C@]1(NC(=O)NC1=O)C1CC1	InChI=1S/C17H14F3N3O4/c18-17(19,20)10-3-4-11-8(5-10)6-12(27-11)13(24)21-7-16(9-1-2-9)14(25)22-15(26)23-16/h3-6,9H,1-2,7H2,(H,21,24)(H2,22,23,25,26)/t16-/m0/s1	INOYENJSYPDBEC-INIZCTEOSA-N	50238243	CHEMBL4097165	Matrilysin	Homo sapiens		100000							ChEMBL	10.1021/acs.jmedchem.6b00398	10.7270/Q280563T	27194201			Wiley, MR; Durham, TB; Adams, LA; Chambers, MG; Lin, C; Liu, C; Marimuthu, J; Mitchell, PG; Mudra, DR; Swearingen, CA; Toth, JL; Weller, JM; Thirunavukkarasu, K	Eli Lilly and Company	http://www.bindingdb.org/bind/chemsearch/marvin/MolStructure.jsp?monomerid=50238243	http://www.bindingdb.org/jsp/dbsearch/PrimarySearch_ki.jsp?energyterm=kJ/mole&tag=pol&polymerid=6149&target=Matrilysin&column=ki&startPg=0&Increment=50&submit=Search	http://www.bindingdb.org/jsp/dbsearch/PrimarySearch_ki.jsp?energyterm=kJ/mole&tag=r21&monomerid=50238243&enzyme=Matrilysin&column=ki&startPg=0&Increment=50&submit=Search			137661550	385454146		CHEMBL4097165					1	MRLTVLCAVCLLPGSLALPLPQEAGGMSELQWEQAQDYLKRFYLYDSETKNANSLEAKLKEMQKFFGLPITGMLNSRVIEIMQKPRCGVPDVAEYSLFPNSPKWTSKVVTYRIVSYTRDLPHITVDRLVSKALNMWGKEIPLHFRKVVWGTADIMIGFARGAHGDSYPFDGPGNTLAHAFAPGTGLGGDAHFDEDERWTDGSSLGINFLYAATHELGHSLGMGHSSDPNAVMYPTYGNGDPQNFKLSQDDIKGIQKLYGKRSNSRKK	1MMP,1MMQ,1MMR,2DDY,2Y6C,2Y6D	Matrilysin	MMP7_HUMAN	P09237	Q9BTK9
51420133	Cc1cc(CNC(=O)c2cc(ncn2)C(=O)NCc2ccc(cc2)C(O)=O)ccc1F	InChI=1S/C22H19FN4O4/c1-13-8-15(4-7-17(13)23)11-25-21(29)19-9-18(26-12-27-19)20(28)24-10-14-2-5-16(6-3-14)22(30)31/h2-9,12H,10-11H2,1H3,(H,24,28)(H,25,29)(H,30,31)	LXZKIXQSLYEDMA-UHFFFAOYSA-N	256500	BDBM256501::US9505743, 44	Matrilysin	Homo sapiens		>100000							ChEMBL	10.1016/j.ejmech.2021.113666	10.7270/Q28W3J2Q	34245949			Bendele, AM; Neelagiri, M; Neelagiri, V; Sucholeiki, I	BolderBioPath, Inc.	http://www.bindingdb.org/bind/chemsearch/marvin/MolStructure.jsp?monomerid=256500	http://www.bindingdb.org/jsp/dbsearch/PrimarySearch_ki.jsp?energyterm=kJ/mole&tag=pol&polymerid=6149&target=Matrilysin&column=ki&startPg=0&Increment=50&submit=Search	http://www.bindingdb.org/jsp/dbsearch/PrimarySearch_ki.jsp?energyterm=kJ/mole&tag=r21&monomerid=256500&enzyme=Matrilysin&column=ki&startPg=0&Increment=50&submit=Search			90101286	347916302							1	MRLTVLCAVCLLPGSLALPLPQEAGGMSELQWEQAQDYLKRFYLYDSETKNANSLEAKLKEMQKFFGLPITGMLNSRVIEIMQKPRCGVPDVAEYSLFPNSPKWTSKVVTYRIVSYTRDLPHITVDRLVSKALNMWGKEIPLHFRKVVWGTADIMIGFARGAHGDSYPFDGPGNTLAHAFAPGTGLGGDAHFDEDERWTDGSSLGINFLYAATHELGHSLGMGHSSDPNAVMYPTYGNGDPQNFKLSQDDIKGIQKLYGKRSNSRKK	1MMP,1MMQ,1MMR,2DDY,2Y6C,2Y6D	Matrilysin	MMP7_HUMAN	P09237	Q9BTK9
51469165	CN(C)[C@H]1[C@@H]2C[C@@H]3Cc4c(ccc(O)c4C(=O)C3=C(O)[C@]2(O)C(=O)C(C(N)=O)=C1O)N(C)C	InChI=1S/C23H27N3O7/c1-25(2)12-5-6-13(27)15-10(12)7-9-8-11-17(26(3)4)19(29)16(22(24)32)21(31)23(11,33)20(30)14(9)18(15)28/h5-6,9,11,17,27,29-30,33H,7-8H2,1-4H3,(H2,24,32)/t9-,11-,17-,23-/m0/s1	DYKFCLLONBREIL-KVUCHLLUSA-N	50103599	CHEBI:50694::Minocycline	Matrilysin	Homo sapiens		125000							ChEMBL		10.7270/Q2GB281X	35969157			Baidya, SK; Banerjee, S; Adhikari, N; Jha, T	Jadavpur University	http://www.bindingdb.org/bind/chemsearch/marvin/MolStructure.jsp?monomerid=50103599	http://www.bindingdb.org/jsp/dbsearch/PrimarySearch_ki.jsp?energyterm=kJ/mole&tag=pol&polymerid=6149&target=Matrilysin&column=ki&startPg=0&Increment=50&submit=Search	http://www.bindingdb.org/jsp/dbsearch/PrimarySearch_ki.jsp?energyterm=kJ/mole&tag=r21&monomerid=50103599&enzyme=Matrilysin&column=ki&startPg=0&Increment=50&submit=Search	MIY	6ZOG,6QJX,6ZO6,6ZO8,3V3N,4A99,2WQ5,4U95,2DRD,3AOD,4AC0,2XPV,4DX5,4U8Y,4U8V,6RXB,6RBM,5ENT	54675783	318590129			DB01017		C07225		1	MRLTVLCAVCLLPGSLALPLPQEAGGMSELQWEQAQDYLKRFYLYDSETKNANSLEAKLKEMQKFFGLPITGMLNSRVIEIMQKPRCGVPDVAEYSLFPNSPKWTSKVVTYRIVSYTRDLPHITVDRLVSKALNMWGKEIPLHFRKVVWGTADIMIGFARGAHGDSYPFDGPGNTLAHAFAPGTGLGGDAHFDEDERWTDGSSLGINFLYAATHELGHSLGMGHSSDPNAVMYPTYGNGDPQNFKLSQDDIKGIQKLYGKRSNSRKK	1MMP,1MMQ,1MMR,2DDY,2Y6C,2Y6D	Matrilysin	MMP7_HUMAN	P09237	Q9BTK9
50364523	COc1ccc(CCc2ccc(cc2)S(=O)(=O)N[C@@H](C(C)C)P(O)(O)=O)cc1	InChI=1S/C19H26NO6PS/c1-14(2)19(27(21,22)23)20-28(24,25)18-12-8-16(9-13-18)5-4-15-6-10-17(26-3)11-7-15/h6-14,19-20H,4-5H2,1-3H3,(H2,21,22,23)/t19-/m1/s1	AGSXHHFUSDGSSO-LJQANCHMSA-N	50198036	((R)-1-{4-[2-(4-methoxy-phenyl)-ethyl]-benzenesulfonylamino}-2-methyl-propyl)-phosphonic acid::CHEMBL228141	Matrilysin	Homo sapiens		130000							ChEMBL	10.1016/j.bmc.2006.10.047	10.7270/Q2DR2V4T	17088065			Biasone, A; Tortorella, P; Campestre, C; Agamennone, M; Preziuso, S; Chiappini, M; Nuti, E; Carelli, P; Rossello, A; Mazza, F; Gallina, C	Universit&#224; &quot;G. d'Annunzio&quot;	http://www.bindingdb.org/bind/chemsearch/marvin/MolStructure.jsp?monomerid=50198036	http://www.bindingdb.org/jsp/dbsearch/PrimarySearch_ki.jsp?energyterm=kJ/mole&tag=pol&polymerid=6149&target=Matrilysin&column=ki&startPg=0&Increment=50&submit=Search	http://www.bindingdb.org/jsp/dbsearch/PrimarySearch_ki.jsp?energyterm=kJ/mole&tag=r21&monomerid=50198036&enzyme=Matrilysin&column=ki&startPg=0&Increment=50&submit=Search			44422749	104079134		CHEMBL228141				ZINC28643030	1	MRLTVLCAVCLLPGSLALPLPQEAGGMSELQWEQAQDYLKRFYLYDSETKNANSLEAKLKEMQKFFGLPITGMLNSRVIEIMQKPRCGVPDVAEYSLFPNSPKWTSKVVTYRIVSYTRDLPHITVDRLVSKALNMWGKEIPLHFRKVVWGTADIMIGFARGAHGDSYPFDGPGNTLAHAFAPGTGLGGDAHFDEDERWTDGSSLGINFLYAATHELGHSLGMGHSSDPNAVMYPTYGNGDPQNFKLSQDDIKGIQKLYGKRSNSRKK	1MMP,1MMQ,1MMR,2DDY,2Y6C,2Y6D	Matrilysin	MMP7_HUMAN	P09237	Q9BTK9
200493	OC(=O)c1cc(O)c(O)c(O)c1	InChI=1S/C7H6O5/c8-4-1-3(7(11)12)2-5(9)6(4)10/h1-2,8-10H,(H,11,12)	LNTHITQWFMADLM-UHFFFAOYSA-N	50085536	3,4,5-Trihydroxybenzoate, X::3,4,5-trihydroxybenzoic acid::CHEMBL288114::Gallic Acid, F::gallic acid	Matrilysin	Homo sapiens		>200000					7.5	22.00 C	Curated from the literature by BindingDB	10.1016/j.abb.2004.02.039	10.7270/Q20C4TCS	15081893	aid1799773		Niu, X; Fan, X; Sun, J; Ting, P; Narula, S; Lundell, D	Schering-Plough Research Institute	http://www.bindingdb.org/bind/chemsearch/marvin/MolStructure.jsp?monomerid=50085536	http://www.bindingdb.org/jsp/dbsearch/PrimarySearch_ki.jsp?energyterm=kJ/mole&tag=pol&polymerid=6149&target=Matrilysin&column=ki&startPg=0&Increment=50&submit=Search	http://www.bindingdb.org/jsp/dbsearch/PrimarySearch_ki.jsp?energyterm=kJ/mole&tag=r21&monomerid=50085536&enzyme=Matrilysin&column=ki&startPg=0&Increment=50&submit=Search	GDE	4IC0,4J0H,3WRB,4Z5X,3WKU,3WPM,3WR9,3WR4,3WR3,7K4O	370	103984979	30778	CHEMBL288114			C01424	ZINC00001504	1	MRLTVLCAVCLLPGSLALPLPQEAGGMSELQWEQAQDYLKRFYLYDSETKNANSLEAKLKEMQKFFGLPITGMLNSRVIEIMQKPRCGVPDVAEYSLFPNSPKWTSKVVTYRIVSYTRDLPHITVDRLVSKALNMWGKEIPLHFRKVVWGTADIMIGFARGAHGDSYPFDGPGNTLAHAFAPGTGLGGDAHFDEDERWTDGSSLGINFLYAATHELGHSLGMGHSSDPNAVMYPTYGNGDPQNFKLSQDDIKGIQKLYGKRSNSRKK	1MMP,1MMQ,1MMR,2DDY,2Y6C,2Y6D	Matrilysin	MMP7_HUMAN	P09237	Q9BTK9
200495	Nc1nc2n(cnc2c(=O)[nH]1)[C@@H]1O[C@H](COP(O)(=O)OP(O)(O)=O)[C@@H](O)[C@H]1O	InChI=1S/C10H15N5O11P2/c11-10-13-7-4(8(18)14-10)12-2-15(7)9-6(17)5(16)3(25-9)1-24-28(22,23)26-27(19,20)21/h2-3,5-6,9,16-17H,1H2,(H,22,23)(H2,19,20,21)(H3,11,13,14,18)/t3-,5-,6-,9-/m1/s1	QGWNDRXFNXRZMB-UUOKFMHZSA-N	92459	CHEMBL384759::GDP::Guanosine Diphosphate	Matrilysin	Homo sapiens		>200000					7.5	22.00 C	Curated from the literature by BindingDB	10.1016/j.abb.2004.02.039	10.7270/Q20C4TCS	15081893	aid1799773		Niu, X; Fan, X; Sun, J; Ting, P; Narula, S; Lundell, D	Schering-Plough Research Institute	http://www.bindingdb.org/bind/chemsearch/marvin/MolStructure.jsp?monomerid=92459	http://www.bindingdb.org/jsp/dbsearch/PrimarySearch_ki.jsp?energyterm=kJ/mole&tag=pol&polymerid=6149&target=Matrilysin&column=ki&startPg=0&Increment=50&submit=Search	http://www.bindingdb.org/jsp/dbsearch/PrimarySearch_ki.jsp?energyterm=kJ/mole&tag=r21&monomerid=92459&enzyme=Matrilysin&column=ki&startPg=0&Increment=50&submit=Search	GDP	7X56,1NG1,2NPF,6O62,6O61,4LC1,4M1K,4M1S,4M1W,4M1T,4M1Y,6WOO,7CYQ,5CA9,5CA8,5CA1,5CA0,5YXZ,5YXH,7SGS,6K9V,3NXS,5O74,7T3C,6GFU,7QI6,7QI4,2DXE,3W6P,6I5M,6I5C,7DB9,7DBC,7DBB,7DBA,6RVP,6RVQ,6RVN,6CY5,5HNW,5HNY,5HNX,5HNZ,4M8N,7ZX2,7ABZ,1KAO,6Y6D,3PEN,4ARZ,7MO4,6TAM,2HXF,6TH4,4LX0,7JII,4JVS,6T66,7N32,1T2A,5MLV,6SES,1SA1,1SA0,2QTH,3GJ8,7CPQ,2P2L,3WYA,3FFB,7S0Z,7ODN,7ODT,1MOZ,6QQN,2H5E,2PMD,4ESV,2HCJ,5E95…	8977	160844956	17552	CHEMBL384759			C00035	ZINC08215481	1	MRLTVLCAVCLLPGSLALPLPQEAGGMSELQWEQAQDYLKRFYLYDSETKNANSLEAKLKEMQKFFGLPITGMLNSRVIEIMQKPRCGVPDVAEYSLFPNSPKWTSKVVTYRIVSYTRDLPHITVDRLVSKALNMWGKEIPLHFRKVVWGTADIMIGFARGAHGDSYPFDGPGNTLAHAFAPGTGLGGDAHFDEDERWTDGSSLGINFLYAATHELGHSLGMGHSSDPNAVMYPTYGNGDPQNFKLSQDDIKGIQKLYGKRSNSRKK	1MMP,1MMQ,1MMR,2DDY,2Y6C,2Y6D	Matrilysin	MMP7_HUMAN	P09237	Q9BTK9
50396440	CNC(=O)[C@H](Cc1ccccc1)NC(=O)[C@H](CC(C)C)NC(=O)NO	InChI=1S/C17H26N4O4/c1-11(2)9-13(20-17(24)21-25)16(23)19-14(15(22)18-3)10-12-7-5-4-6-8-12/h4-8,11,13-14,25H,9-10H2,1-3H3,(H,18,22)(H,19,23)(H2,20,21,24)/t13-,14-/m0/s1	RMPMGGGCHRCWIU-KBPBESRZSA-N	50272134	CHEMBL501715::N-[(Hydroxyamino)carbonyl]-L-leucyl-Lphenylalanine methylamide	Matrilysin	Homo sapiens		>300000							ChEMBL	10.1016/j.ejmech.2007.07.002	10.7270/Q23T9H1W	17719700			Campestre, C; Tortorella, P; Agamennone, M; Preziuso, S; Biasone, A; Nuti, E; Rossello, A; Gallina, C	Universit&#224; G. d'Annunzio	http://www.bindingdb.org/bind/chemsearch/marvin/MolStructure.jsp?monomerid=50272134	http://www.bindingdb.org/jsp/dbsearch/PrimarySearch_ki.jsp?energyterm=kJ/mole&tag=pol&polymerid=6149&target=Matrilysin&column=ki&startPg=0&Increment=50&submit=Search	http://www.bindingdb.org/jsp/dbsearch/PrimarySearch_ki.jsp?energyterm=kJ/mole&tag=r21&monomerid=50272134&enzyme=Matrilysin&column=ki&startPg=0&Increment=50&submit=Search			24881246	104116629		CHEMBL501715				ZINC40424736	1	MRLTVLCAVCLLPGSLALPLPQEAGGMSELQWEQAQDYLKRFYLYDSETKNANSLEAKLKEMQKFFGLPITGMLNSRVIEIMQKPRCGVPDVAEYSLFPNSPKWTSKVVTYRIVSYTRDLPHITVDRLVSKALNMWGKEIPLHFRKVVWGTADIMIGFARGAHGDSYPFDGPGNTLAHAFAPGTGLGGDAHFDEDERWTDGSSLGINFLYAATHELGHSLGMGHSSDPNAVMYPTYGNGDPQNFKLSQDDIKGIQKLYGKRSNSRKK	1MMP,1MMQ,1MMR,2DDY,2Y6C,2Y6D	Matrilysin	MMP7_HUMAN	P09237	Q9BTK9
50396446	CNC(=O)[C@H](Cc1ccccc1)NC(=O)[C@@H](CC(C)C)NC(=O)NO	InChI=1S/C17H26N4O4/c1-11(2)9-13(20-17(24)21-25)16(23)19-14(15(22)18-3)10-12-7-5-4-6-8-12/h4-8,11,13-14,25H,9-10H2,1-3H3,(H,18,22)(H,19,23)(H2,20,21,24)/t13-,14+/m1/s1	RMPMGGGCHRCWIU-KGLIPLIRSA-N	50245247	CHEMBL452082::N-[(Hydroxyamino)carbonyl]-D-leucyl-Lphenylalanine methylamide	Matrilysin	Homo sapiens		>300000							ChEMBL	10.1016/j.ejmech.2007.07.002	10.7270/Q23T9H1W	17719700			Campestre, C; Tortorella, P; Agamennone, M; Preziuso, S; Biasone, A; Nuti, E; Rossello, A; Gallina, C	Universit&#224; G. d'Annunzio	http://www.bindingdb.org/bind/chemsearch/marvin/MolStructure.jsp?monomerid=50245247	http://www.bindingdb.org/jsp/dbsearch/PrimarySearch_ki.jsp?energyterm=kJ/mole&tag=pol&polymerid=6149&target=Matrilysin&column=ki&startPg=0&Increment=50&submit=Search	http://www.bindingdb.org/jsp/dbsearch/PrimarySearch_ki.jsp?energyterm=kJ/mole&tag=r21&monomerid=50245247&enzyme=Matrilysin&column=ki&startPg=0&Increment=50&submit=Search			24881245	104101050		CHEMBL452082				ZINC40835387	1	MRLTVLCAVCLLPGSLALPLPQEAGGMSELQWEQAQDYLKRFYLYDSETKNANSLEAKLKEMQKFFGLPITGMLNSRVIEIMQKPRCGVPDVAEYSLFPNSPKWTSKVVTYRIVSYTRDLPHITVDRLVSKALNMWGKEIPLHFRKVVWGTADIMIGFARGAHGDSYPFDGPGNTLAHAFAPGTGLGGDAHFDEDERWTDGSSLGINFLYAATHELGHSLGMGHSSDPNAVMYPTYGNGDPQNFKLSQDDIKGIQKLYGKRSNSRKK	1MMP,1MMQ,1MMR,2DDY,2Y6C,2Y6D	Matrilysin	MMP7_HUMAN	P09237	Q9BTK9
50396464	COC(=O)[C@H](Cc1ccccc1)NC(=O)[C@H](CC(C)C)NC(=O)OCc1ccccc1	InChI=1S/C24H30N2O5/c1-17(2)14-20(26-24(29)31-16-19-12-8-5-9-13-19)22(27)25-21(23(28)30-3)15-18-10-6-4-7-11-18/h4-13,17,20-21H,14-16H2,1-3H3,(H,25,27)(H,26,29)/t20-,21-/m0/s1	MXMAVZMWYSUCJZ-SFTDATJTSA-N	50245249	CHEMBL452584::N-(Benzyloxycarbonyl)-L-leucyl-L-phenylalanine methyl ester	Matrilysin	Homo sapiens		>300000							ChEMBL	10.1016/j.ejmech.2007.07.002	10.7270/Q23T9H1W	17719700			Campestre, C; Tortorella, P; Agamennone, M; Preziuso, S; Biasone, A; Nuti, E; Rossello, A; Gallina, C	Universit&#224; G. d'Annunzio	http://www.bindingdb.org/bind/chemsearch/marvin/MolStructure.jsp?monomerid=50245249	http://www.bindingdb.org/jsp/dbsearch/PrimarySearch_ki.jsp?energyterm=kJ/mole&tag=pol&polymerid=6149&target=Matrilysin&column=ki&startPg=0&Increment=50&submit=Search	http://www.bindingdb.org/jsp/dbsearch/PrimarySearch_ki.jsp?energyterm=kJ/mole&tag=r21&monomerid=50245249&enzyme=Matrilysin&column=ki&startPg=0&Increment=50&submit=Search			13968141	104101052		CHEMBL452584				ZINC34199530	1	MRLTVLCAVCLLPGSLALPLPQEAGGMSELQWEQAQDYLKRFYLYDSETKNANSLEAKLKEMQKFFGLPITGMLNSRVIEIMQKPRCGVPDVAEYSLFPNSPKWTSKVVTYRIVSYTRDLPHITVDRLVSKALNMWGKEIPLHFRKVVWGTADIMIGFARGAHGDSYPFDGPGNTLAHAFAPGTGLGGDAHFDEDERWTDGSSLGINFLYAATHELGHSLGMGHSSDPNAVMYPTYGNGDPQNFKLSQDDIKGIQKLYGKRSNSRKK	1MMP,1MMQ,1MMR,2DDY,2Y6C,2Y6D	Matrilysin	MMP7_HUMAN	P09237	Q9BTK9
50396468	CNC(=O)[C@H](Cc1ccccc1)NC(=O)[C@@H](N)CC(C)C	InChI=1S/C16H25N3O2/c1-11(2)9-13(17)15(20)19-14(16(21)18-3)10-12-7-5-4-6-8-12/h4-8,11,13-14H,9-10,17H2,1-3H3,(H,18,21)(H,19,20)/t13-,14-/m0/s1	MYTAFXBNPKBRNX-KBPBESRZSA-N	50245250	CHEMBL445994::L-Leucyl-L-phenylalanine methylamide	Matrilysin	Homo sapiens		>300000							ChEMBL	10.1016/j.ejmech.2007.07.002	10.7270/Q23T9H1W	17719700			Campestre, C; Tortorella, P; Agamennone, M; Preziuso, S; Biasone, A; Nuti, E; Rossello, A; Gallina, C	Universit&#224; G. d'Annunzio	http://www.bindingdb.org/bind/chemsearch/marvin/MolStructure.jsp?monomerid=50245250	http://www.bindingdb.org/jsp/dbsearch/PrimarySearch_ki.jsp?energyterm=kJ/mole&tag=pol&polymerid=6149&target=Matrilysin&column=ki&startPg=0&Increment=50&submit=Search	http://www.bindingdb.org/jsp/dbsearch/PrimarySearch_ki.jsp?energyterm=kJ/mole&tag=r21&monomerid=50245250&enzyme=Matrilysin&column=ki&startPg=0&Increment=50&submit=Search			18394511	104101053		CHEMBL445994				ZINC02386645	1	MRLTVLCAVCLLPGSLALPLPQEAGGMSELQWEQAQDYLKRFYLYDSETKNANSLEAKLKEMQKFFGLPITGMLNSRVIEIMQKPRCGVPDVAEYSLFPNSPKWTSKVVTYRIVSYTRDLPHITVDRLVSKALNMWGKEIPLHFRKVVWGTADIMIGFARGAHGDSYPFDGPGNTLAHAFAPGTGLGGDAHFDEDERWTDGSSLGINFLYAATHELGHSLGMGHSSDPNAVMYPTYGNGDPQNFKLSQDDIKGIQKLYGKRSNSRKK	1MMP,1MMQ,1MMR,2DDY,2Y6C,2Y6D	Matrilysin	MMP7_HUMAN	P09237	Q9BTK9
50396473	CNC(=O)[C@H](Cc1ccccc1)NC(=O)[C@H](N)CC(C)C	InChI=1S/C16H25N3O2/c1-11(2)9-13(17)15(20)19-14(16(21)18-3)10-12-7-5-4-6-8-12/h4-8,11,13-14H,9-10,17H2,1-3H3,(H,18,21)(H,19,20)/t13-,14+/m1/s1	MYTAFXBNPKBRNX-KGLIPLIRSA-N	50245251	CHEMBL510082::D-Leucyl-L-phenylalanine methylamide	Matrilysin	Homo sapiens		>300000							ChEMBL	10.1016/j.ejmech.2007.07.002	10.7270/Q23T9H1W	17719700			Campestre, C; Tortorella, P; Agamennone, M; Preziuso, S; Biasone, A; Nuti, E; Rossello, A; Gallina, C	Universit&#224; G. d'Annunzio	http://www.bindingdb.org/bind/chemsearch/marvin/MolStructure.jsp?monomerid=50245251	http://www.bindingdb.org/jsp/dbsearch/PrimarySearch_ki.jsp?energyterm=kJ/mole&tag=pol&polymerid=6149&target=Matrilysin&column=ki&startPg=0&Increment=50&submit=Search	http://www.bindingdb.org/jsp/dbsearch/PrimarySearch_ki.jsp?energyterm=kJ/mole&tag=r21&monomerid=50245251&enzyme=Matrilysin&column=ki&startPg=0&Increment=50&submit=Search			15296844	104101054		CHEMBL510082				ZINC40380615	1	MRLTVLCAVCLLPGSLALPLPQEAGGMSELQWEQAQDYLKRFYLYDSETKNANSLEAKLKEMQKFFGLPITGMLNSRVIEIMQKPRCGVPDVAEYSLFPNSPKWTSKVVTYRIVSYTRDLPHITVDRLVSKALNMWGKEIPLHFRKVVWGTADIMIGFARGAHGDSYPFDGPGNTLAHAFAPGTGLGGDAHFDEDERWTDGSSLGINFLYAATHELGHSLGMGHSSDPNAVMYPTYGNGDPQNFKLSQDDIKGIQKLYGKRSNSRKK	1MMP,1MMQ,1MMR,2DDY,2Y6C,2Y6D	Matrilysin	MMP7_HUMAN	P09237	Q9BTK9
51516856	CC(C)=CCc1cc(\C=C\C(O)=O)cc(CC=C(C)C)c1O	InChI=1S/C19H24O3/c1-13(2)5-8-16-11-15(7-10-18(20)21)12-17(19(16)22)9-6-14(3)4/h5-7,10-12,22H,8-9H2,1-4H3,(H,20,21)/b10-7+	KABCFARPAMSXCC-JXMROGBWSA-N	50362836	ARTEPILLIN	Matrilysin	Homo sapiens		320000							ChEMBL		10.7270/Q2QF8Z3K	33279289			n/a	n/a	http://www.bindingdb.org/bind/chemsearch/marvin/MolStructure.jsp?monomerid=50362836	http://www.bindingdb.org/jsp/dbsearch/PrimarySearch_ki.jsp?energyterm=kJ/mole&tag=pol&polymerid=6149&target=Matrilysin&column=ki&startPg=0&Increment=50&submit=Search	http://www.bindingdb.org/jsp/dbsearch/PrimarySearch_ki.jsp?energyterm=kJ/mole&tag=r21&monomerid=50362836&enzyme=Matrilysin&column=ki&startPg=0&Increment=50&submit=Search			5472440	136966898						ZINC00022210	1	MRLTVLCAVCLLPGSLALPLPQEAGGMSELQWEQAQDYLKRFYLYDSETKNANSLEAKLKEMQKFFGLPITGMLNSRVIEIMQKPRCGVPDVAEYSLFPNSPKWTSKVVTYRIVSYTRDLPHITVDRLVSKALNMWGKEIPLHFRKVVWGTADIMIGFARGAHGDSYPFDGPGNTLAHAFAPGTGLGGDAHFDEDERWTDGSSLGINFLYAATHELGHSLGMGHSSDPNAVMYPTYGNGDPQNFKLSQDDIKGIQKLYGKRSNSRKK	1MMP,1MMQ,1MMR,2DDY,2Y6C,2Y6D	Matrilysin	MMP7_HUMAN	P09237	Q9BTK9
52760	ONC(=O)N1C[C@H]2O[C@@H](C1)[C@@H](O2)C(=O)NCc1ccc(cc1)-c1ccccc1	InChI=1S/C20H21N3O5/c24-19(18-16-11-23(20(25)22-26)12-17(27-16)28-18)21-10-13-6-8-15(9-7-13)14-4-2-1-3-5-14/h1-9,16-18,26H,10-12H2,(H,21,24)(H,22,25)/t16-,17-,18+/m0/s1	PPLDARNGJSQINK-OKZBNKHCSA-N	29018	(1S,5S,7R)-3-N-hydroxy-7-N-[(4-phenylphenyl)methyl]-6,8-dioxa-3-azabicyclo[3.2.1]octane-3,7-dicarboxamide::3-azadioxabicyclooctane derivative, 20	Matrilysin	Homo sapiens		1510000					7	25.00 C	Curated from the literature by BindingDB	10.1016/j.bmc.2006.07.028	10.7270/Q2TD9VPX	16899369	aid1798953		Mannino, C; Nievo, M; Machetti, F; Papakyriakou, A; Calderone, V; Fragai, M; Guarna, A	University of Florence	http://www.bindingdb.org/bind/chemsearch/marvin/MolStructure.jsp?monomerid=29018	http://www.bindingdb.org/jsp/dbsearch/PrimarySearch_ki.jsp?energyterm=kJ/mole&tag=pol&polymerid=6149&target=Matrilysin&column=ki&startPg=0&Increment=50&submit=Search	http://www.bindingdb.org/jsp/dbsearch/PrimarySearch_ki.jsp?energyterm=kJ/mole&tag=r21&monomerid=29018&enzyme=Matrilysin&column=ki&startPg=0&Increment=50&submit=Search	37A	2HU6	11987860	58098206			DB07026			ZINC53683784	1	MRLTVLCAVCLLPGSLALPLPQEAGGMSELQWEQAQDYLKRFYLYDSETKNANSLEAKLKEMQKFFGLPITGMLNSRVIEIMQKPRCGVPDVAEYSLFPNSPKWTSKVVTYRIVSYTRDLPHITVDRLVSKALNMWGKEIPLHFRKVVWGTADIMIGFARGAHGDSYPFDGPGNTLAHAFAPGTGLGGDAHFDEDERWTDGSSLGINFLYAATHELGHSLGMGHSSDPNAVMYPTYGNGDPQNFKLSQDDIKGIQKLYGKRSNSRKK	1MMP,1MMQ,1MMR,2DDY,2Y6C,2Y6D	Matrilysin	MMP7_HUMAN	P09237	Q9BTK9
825349	CCC(C)[C@H](N(C)C(=O)[C@@H]1CCCN1C(C)=O)C(=O)N[C@@H](CCNC(=O)c1ccc(F)cc1)C(=O)NO	InChI=1S/C25H36FN5O6/c1-5-15(2)21(30(4)25(36)20-7-6-14-31(20)16(3)32)24(35)28-19(23(34)29-37)12-13-27-22(33)17-8-10-18(26)11-9-17/h8-11,15,19-21,37H,5-7,12-14H2,1-4H3,(H,27,33)(H,28,35)(H,29,34)/t15?,19-,20-,21-/m0/s1	PVAJCSQZTWAHMJ-IGYPZXGCSA-N	413568	(2S)-1-acetyl-N-[(1S)-1-[[(1S)-3-[(4-fluorobenzoyl)amino]-1-(hydroxycarbamoyl)propyl]carbamoyl]-2-methyl-butyl]-N-methyl-pyrrolidine-2-carboxamide::US10414797, Example 1	Matrilysin	Homo sapiens		23000000							US Patent		10.7270/Q2KS6TWP		aid1803830	US10414797	Prades Cosano, R; Seco Moral, J; Tarrago Clua, MT	Iproteos S.L	http://www.bindingdb.org/bind/chemsearch/marvin/MolStructure.jsp?monomerid=413568	http://www.bindingdb.org/jsp/dbsearch/PrimarySearch_ki.jsp?energyterm=kJ/mole&tag=pol&polymerid=6149&target=Matrilysin&column=ki&startPg=0&Increment=50&submit=Search	http://www.bindingdb.org/jsp/dbsearch/PrimarySearch_ki.jsp?energyterm=kJ/mole&tag=r21&monomerid=413568&enzyme=Matrilysin&column=ki&startPg=0&Increment=50&submit=Search											1	MRLTVLCAVCLLPGSLALPLPQEAGGMSELQWEQAQDYLKRFYLYDSETKNANSLEAKLKEMQKFFGLPITGMLNSRVIEIMQKPRCGVPDVAEYSLFPNSPKWTSKVVTYRIVSYTRDLPHITVDRLVSKALNMWGKEIPLHFRKVVWGTADIMIGFARGAHGDSYPFDGPGNTLAHAFAPGTGLGGDAHFDEDERWTDGSSLGINFLYAATHELGHSLGMGHSSDPNAVMYPTYGNGDPQNFKLSQDDIKGIQKLYGKRSNSRKK	1MMP,1MMQ,1MMR,2DDY,2Y6C,2Y6D	Matrilysin	MMP7_HUMAN	P09237	Q9BTK9
825352	CCC(C)[C@H](N(C)C(=O)[C@@H]1CCCN1C(C)=O)C(=O)N[C@@H](CCNC(=O)c1cc(F)cc(F)c1)C(=O)NO	InChI=1S/C25H35F2N5O6/c1-5-14(2)21(31(4)25(37)20-7-6-10-32(20)15(3)33)24(36)29-19(23(35)30-38)8-9-28-22(34)16-11-17(26)13-18(27)12-16/h11-14,19-21,38H,5-10H2,1-4H3,(H,28,34)(H,29,36)(H,30,35)/t14?,19-,20-,21-/m0/s1	BZAZPTCEVDUXHR-JOYGSARASA-N	413569	(2S)-1-acetyl-N-[(1S)-1-[[(1S)-3-[(3,5-difluorobenzoyl)amino]-1-(hydroxycarbamoyl)propyl]carbamoyl]-2-methyl-butyl]-N-methyl-pyrrolidine-2-carboxamide::US10414797, Example 2	Matrilysin	Homo sapiens		31400000							US Patent		10.7270/Q2KS6TWP		aid1803830	US10414797	Prades Cosano, R; Seco Moral, J; Tarrago Clua, MT	Iproteos S.L	http://www.bindingdb.org/bind/chemsearch/marvin/MolStructure.jsp?monomerid=413569	http://www.bindingdb.org/jsp/dbsearch/PrimarySearch_ki.jsp?energyterm=kJ/mole&tag=pol&polymerid=6149&target=Matrilysin&column=ki&startPg=0&Increment=50&submit=Search	http://www.bindingdb.org/jsp/dbsearch/PrimarySearch_ki.jsp?energyterm=kJ/mole&tag=r21&monomerid=413569&enzyme=Matrilysin&column=ki&startPg=0&Increment=50&submit=Search											1	MRLTVLCAVCLLPGSLALPLPQEAGGMSELQWEQAQDYLKRFYLYDSETKNANSLEAKLKEMQKFFGLPITGMLNSRVIEIMQKPRCGVPDVAEYSLFPNSPKWTSKVVTYRIVSYTRDLPHITVDRLVSKALNMWGKEIPLHFRKVVWGTADIMIGFARGAHGDSYPFDGPGNTLAHAFAPGTGLGGDAHFDEDERWTDGSSLGINFLYAATHELGHSLGMGHSSDPNAVMYPTYGNGDPQNFKLSQDDIKGIQKLYGKRSNSRKK	1MMP,1MMQ,1MMR,2DDY,2Y6C,2Y6D	Matrilysin	MMP7_HUMAN	P09237	Q9BTK9
825355	CCCCCC(=O)N1CCC[C@H]1C(=O)N(C)[C@@H](C(C)CC)C(=O)N[C@@H](CCNC(=O)c1cc(F)cc(F)c1)C(=O)NO	InChI=1S/C29H43F2N5O6/c1-5-7-8-11-24(37)36-14-9-10-23(36)29(41)35(4)25(18(3)6-2)28(40)33-22(27(39)34-42)12-13-32-26(38)19-15-20(30)17-21(31)16-19/h15-18,22-23,25,42H,5-14H2,1-4H3,(H,32,38)(H,33,40)(H,34,39)/t18?,22-,23-,25-/m0/s1	VLMLCXMDKAXRRH-KXEPORITSA-N	413570	(2S)&#151;N-[(1S)-1-[[(1S)-3-[(3,5-difluorobenzoyl)amino]-1-(hydroxycarbamoyl)propyl]carbamoyl]-2-methyl-butyl]-1-hexanoyl-N-methyl-pyrrolidine-2-carboxamide::US10414797, Example 3	Matrilysin	Homo sapiens		6610000							US Patent		10.7270/Q2KS6TWP		aid1803830	US10414797	Prades Cosano, R; Seco Moral, J; Tarrago Clua, MT	Iproteos S.L	http://www.bindingdb.org/bind/chemsearch/marvin/MolStructure.jsp?monomerid=413570	http://www.bindingdb.org/jsp/dbsearch/PrimarySearch_ki.jsp?energyterm=kJ/mole&tag=pol&polymerid=6149&target=Matrilysin&column=ki&startPg=0&Increment=50&submit=Search	http://www.bindingdb.org/jsp/dbsearch/PrimarySearch_ki.jsp?energyterm=kJ/mole&tag=r21&monomerid=413570&enzyme=Matrilysin&column=ki&startPg=0&Increment=50&submit=Search											1	MRLTVLCAVCLLPGSLALPLPQEAGGMSELQWEQAQDYLKRFYLYDSETKNANSLEAKLKEMQKFFGLPITGMLNSRVIEIMQKPRCGVPDVAEYSLFPNSPKWTSKVVTYRIVSYTRDLPHITVDRLVSKALNMWGKEIPLHFRKVVWGTADIMIGFARGAHGDSYPFDGPGNTLAHAFAPGTGLGGDAHFDEDERWTDGSSLGINFLYAATHELGHSLGMGHSSDPNAVMYPTYGNGDPQNFKLSQDDIKGIQKLYGKRSNSRKK	1MMP,1MMQ,1MMR,2DDY,2Y6C,2Y6D	Matrilysin	MMP7_HUMAN	P09237	Q9BTK9
825358	CCCC(=O)N1CCC[C@H]1C(=O)N(C)[C@@H](C(C)CC)C(=O)N[C@@H](CCNC(=O)c1cc(F)cc(F)c1)C(=O)NO	InChI=1S/C27H39F2N5O6/c1-5-8-22(35)34-12-7-9-21(34)27(39)33(4)23(16(3)6-2)26(38)31-20(25(37)32-40)10-11-30-24(36)17-13-18(28)15-19(29)14-17/h13-16,20-21,23,40H,5-12H2,1-4H3,(H,30,36)(H,31,38)(H,32,37)/t16?,20-,21-,23-/m0/s1	ATEHIAFRCDLFLQ-BOLZHIRLSA-N	413571	(2S)-1-butanoyl-N-[(1S)-1-[[(1S)-3-[(3,5-difluorobenzoyl)amino]-1-(hydroxycarbamoyl)propyl]carbamoyl]-2-methyl-butyl]-N-methyl-pyrrolidine-2-carboxamide::US10414797, Example 4	Matrilysin	Homo sapiens		4420000							US Patent		10.7270/Q2KS6TWP		aid1803830	US10414797	Prades Cosano, R; Seco Moral, J; Tarrago Clua, MT	Iproteos S.L	http://www.bindingdb.org/bind/chemsearch/marvin/MolStructure.jsp?monomerid=413571	http://www.bindingdb.org/jsp/dbsearch/PrimarySearch_ki.jsp?energyterm=kJ/mole&tag=pol&polymerid=6149&target=Matrilysin&column=ki&startPg=0&Increment=50&submit=Search	http://www.bindingdb.org/jsp/dbsearch/PrimarySearch_ki.jsp?energyterm=kJ/mole&tag=r21&monomerid=413571&enzyme=Matrilysin&column=ki&startPg=0&Increment=50&submit=Search											1	MRLTVLCAVCLLPGSLALPLPQEAGGMSELQWEQAQDYLKRFYLYDSETKNANSLEAKLKEMQKFFGLPITGMLNSRVIEIMQKPRCGVPDVAEYSLFPNSPKWTSKVVTYRIVSYTRDLPHITVDRLVSKALNMWGKEIPLHFRKVVWGTADIMIGFARGAHGDSYPFDGPGNTLAHAFAPGTGLGGDAHFDEDERWTDGSSLGINFLYAATHELGHSLGMGHSSDPNAVMYPTYGNGDPQNFKLSQDDIKGIQKLYGKRSNSRKK	1MMP,1MMQ,1MMR,2DDY,2Y6C,2Y6D	Matrilysin	MMP7_HUMAN	P09237	Q9BTK9
825361	CCC(C)[C@H](N(C)C(=O)[C@@H]1CCCN1C(=O)CC(C)C)C(=O)N[C@@H](CCNC(=O)c1cc(F)cc(F)c1)C(=O)NO	InChI=1S/C28H41F2N5O6/c1-6-17(4)24(34(5)28(40)22-8-7-11-35(22)23(36)12-16(2)3)27(39)32-21(26(38)33-41)9-10-31-25(37)18-13-19(29)15-20(30)14-18/h13-17,21-22,24,41H,6-12H2,1-5H3,(H,31,37)(H,32,39)(H,33,38)/t17?,21-,22-,24-/m0/s1	CDGUIRAKIDZEGT-KMKZMLIASA-N	413572	(2S)&#151;N-[(1S)-1-[[(1S)-3-[(3,5-difluorobenzoyl)amino]-1-(hydroxycarbamoyl)propyl]carbamoyl]-2-methyl-butyl]-N-methyl-1-(3-methylbutanoyl)pyrrolidine-2-carboxamide::US10414797, Example 5	Matrilysin	Homo sapiens		3480000							US Patent		10.7270/Q2KS6TWP		aid1803830	US10414797	Prades Cosano, R; Seco Moral, J; Tarrago Clua, MT	Iproteos S.L	http://www.bindingdb.org/bind/chemsearch/marvin/MolStructure.jsp?monomerid=413572	http://www.bindingdb.org/jsp/dbsearch/PrimarySearch_ki.jsp?energyterm=kJ/mole&tag=pol&polymerid=6149&target=Matrilysin&column=ki&startPg=0&Increment=50&submit=Search	http://www.bindingdb.org/jsp/dbsearch/PrimarySearch_ki.jsp?energyterm=kJ/mole&tag=r21&monomerid=413572&enzyme=Matrilysin&column=ki&startPg=0&Increment=50&submit=Search											1	MRLTVLCAVCLLPGSLALPLPQEAGGMSELQWEQAQDYLKRFYLYDSETKNANSLEAKLKEMQKFFGLPITGMLNSRVIEIMQKPRCGVPDVAEYSLFPNSPKWTSKVVTYRIVSYTRDLPHITVDRLVSKALNMWGKEIPLHFRKVVWGTADIMIGFARGAHGDSYPFDGPGNTLAHAFAPGTGLGGDAHFDEDERWTDGSSLGINFLYAATHELGHSLGMGHSSDPNAVMYPTYGNGDPQNFKLSQDDIKGIQKLYGKRSNSRKK	1MMP,1MMQ,1MMR,2DDY,2Y6C,2Y6D	Matrilysin	MMP7_HUMAN	P09237	Q9BTK9
825364	CCCCCCCC(=O)N1CCC[C@H]1C(=O)N(C)[C@@H](C(C)CC)C(=O)N[C@@H](CCNC(=O)c1cc(F)cc(F)c1)C(=O)NO	InChI=1S/C31H47F2N5O6/c1-5-7-8-9-10-13-26(39)38-16-11-12-25(38)31(43)37(4)27(20(3)6-2)30(42)35-24(29(41)36-44)14-15-34-28(40)21-17-22(32)19-23(33)18-21/h17-20,24-25,27,44H,5-16H2,1-4H3,(H,34,40)(H,35,42)(H,36,41)/t20?,24-,25-,27-/m0/s1	QGHTYZPZXQBNOC-ZHYVUNIPSA-N	413573	(2S)&#151;N-[(1S)-1-[[(1S)-3-[(3,5-difluorobenzoyl)amino]-1-(hydroxycarbamoyl)propyl]carbamoyl]-2-methyl-butyl]-N-methyl-1-octanoyl-pyrrolidine-2-carboxamide::US10414797, Example 6	Matrilysin	Homo sapiens		52600000							US Patent		10.7270/Q2KS6TWP		aid1803830	US10414797	Prades Cosano, R; Seco Moral, J; Tarrago Clua, MT	Iproteos S.L	http://www.bindingdb.org/bind/chemsearch/marvin/MolStructure.jsp?monomerid=413573	http://www.bindingdb.org/jsp/dbsearch/PrimarySearch_ki.jsp?energyterm=kJ/mole&tag=pol&polymerid=6149&target=Matrilysin&column=ki&startPg=0&Increment=50&submit=Search	http://www.bindingdb.org/jsp/dbsearch/PrimarySearch_ki.jsp?energyterm=kJ/mole&tag=r21&monomerid=413573&enzyme=Matrilysin&column=ki&startPg=0&Increment=50&submit=Search											1	MRLTVLCAVCLLPGSLALPLPQEAGGMSELQWEQAQDYLKRFYLYDSETKNANSLEAKLKEMQKFFGLPITGMLNSRVIEIMQKPRCGVPDVAEYSLFPNSPKWTSKVVTYRIVSYTRDLPHITVDRLVSKALNMWGKEIPLHFRKVVWGTADIMIGFARGAHGDSYPFDGPGNTLAHAFAPGTGLGGDAHFDEDERWTDGSSLGINFLYAATHELGHSLGMGHSSDPNAVMYPTYGNGDPQNFKLSQDDIKGIQKLYGKRSNSRKK	1MMP,1MMQ,1MMR,2DDY,2Y6C,2Y6D	Matrilysin	MMP7_HUMAN	P09237	Q9BTK9
825367	CCCCCC(=O)N1CC(F)(F)C[C@H]1C(=O)N(C)[C@@H](C(C)CC)C(=O)N[C@@H](CCNC(=O)c1cc(F)cc(F)c1)C(=O)NO	InChI=1S/C29H41F4N5O6/c1-5-7-8-9-23(39)38-16-29(32,33)15-22(38)28(43)37(4)24(17(3)6-2)27(42)35-21(26(41)36-44)10-11-34-25(40)18-12-19(30)14-20(31)13-18/h12-14,17,21-22,24,44H,5-11,15-16H2,1-4H3,(H,34,40)(H,35,42)(H,36,41)/t17?,21-,22-,24-/m0/s1	GOEAECKQYGGAJM-KMKZMLIASA-N	413574	(2S)&#151;N-[(1S)-1-[[(1S)-3-[(3,5-difluorobenzoyl)amino]-1-(hydroxycarbamoyl)propyl]carbamoyl]-2-methyl-butyl]-4,4-difluoro-1-hexanoyl-N-methyl-pyrrolidine-2-carboxamide::US10414797, Example 7	Matrilysin	Homo sapiens		7710000							US Patent		10.7270/Q2KS6TWP		aid1803830	US10414797	Prades Cosano, R; Seco Moral, J; Tarrago Clua, MT	Iproteos S.L	http://www.bindingdb.org/bind/chemsearch/marvin/MolStructure.jsp?monomerid=413574	http://www.bindingdb.org/jsp/dbsearch/PrimarySearch_ki.jsp?energyterm=kJ/mole&tag=pol&polymerid=6149&target=Matrilysin&column=ki&startPg=0&Increment=50&submit=Search	http://www.bindingdb.org/jsp/dbsearch/PrimarySearch_ki.jsp?energyterm=kJ/mole&tag=r21&monomerid=413574&enzyme=Matrilysin&column=ki&startPg=0&Increment=50&submit=Search											1	MRLTVLCAVCLLPGSLALPLPQEAGGMSELQWEQAQDYLKRFYLYDSETKNANSLEAKLKEMQKFFGLPITGMLNSRVIEIMQKPRCGVPDVAEYSLFPNSPKWTSKVVTYRIVSYTRDLPHITVDRLVSKALNMWGKEIPLHFRKVVWGTADIMIGFARGAHGDSYPFDGPGNTLAHAFAPGTGLGGDAHFDEDERWTDGSSLGINFLYAATHELGHSLGMGHSSDPNAVMYPTYGNGDPQNFKLSQDDIKGIQKLYGKRSNSRKK	1MMP,1MMQ,1MMR,2DDY,2Y6C,2Y6D	Matrilysin	MMP7_HUMAN	P09237	Q9BTK9
825370	CCCC(CCC)C(=O)N1CCC[C@H]1C(=O)N(C)[C@@H](C(C)CC)C(=O)N[C@@H](CCNC(=O)c1cc(F)cc(F)c1)C(=O)NO	InChI=1S/C31H47F2N5O6/c1-6-10-20(11-7-2)30(42)38-15-9-12-25(38)31(43)37(5)26(19(4)8-3)29(41)35-24(28(40)36-44)13-14-34-27(39)21-16-22(32)18-23(33)17-21/h16-20,24-26,44H,6-15H2,1-5H3,(H,34,39)(H,35,41)(H,36,40)/t19?,24-,25-,26-/m0/s1	NOOQCZHLXNSKQR-JPSHVYHBSA-N	413575	(2S)&#151;N-[(1S)-1-[[(1S)-3-[(3,5-difluorobenzoyl)amino]-1-(hydroxycarbamoyl)propyl]carbamoyl]-2-methyl-butyl]-N-methyl-1-(2-propylpentanoyl)pyrrolidine-2-carboxamide::US10414797, Example 8	Matrilysin	Homo sapiens		4100000							US Patent		10.7270/Q2KS6TWP		aid1803830	US10414797	Prades Cosano, R; Seco Moral, J; Tarrago Clua, MT	Iproteos S.L	http://www.bindingdb.org/bind/chemsearch/marvin/MolStructure.jsp?monomerid=413575	http://www.bindingdb.org/jsp/dbsearch/PrimarySearch_ki.jsp?energyterm=kJ/mole&tag=pol&polymerid=6149&target=Matrilysin&column=ki&startPg=0&Increment=50&submit=Search	http://www.bindingdb.org/jsp/dbsearch/PrimarySearch_ki.jsp?energyterm=kJ/mole&tag=r21&monomerid=413575&enzyme=Matrilysin&column=ki&startPg=0&Increment=50&submit=Search											1	MRLTVLCAVCLLPGSLALPLPQEAGGMSELQWEQAQDYLKRFYLYDSETKNANSLEAKLKEMQKFFGLPITGMLNSRVIEIMQKPRCGVPDVAEYSLFPNSPKWTSKVVTYRIVSYTRDLPHITVDRLVSKALNMWGKEIPLHFRKVVWGTADIMIGFARGAHGDSYPFDGPGNTLAHAFAPGTGLGGDAHFDEDERWTDGSSLGINFLYAATHELGHSLGMGHSSDPNAVMYPTYGNGDPQNFKLSQDDIKGIQKLYGKRSNSRKK	1MMP,1MMQ,1MMR,2DDY,2Y6C,2Y6D	Matrilysin	MMP7_HUMAN	P09237	Q9BTK9
825373	CCC(C)[C@H](N(C)C(=O)[C@@H]1CCCN1C(=O)CCCOc1ccccc1)C(=O)N[C@@H](CCNC(=O)c1cc(F)cc(F)c1)C(=O)NO	InChI=1S/C33H43F2N5O7/c1-4-21(2)29(32(44)37-26(31(43)38-46)14-15-36-30(42)22-18-23(34)20-24(35)19-22)39(3)33(45)27-12-8-16-40(27)28(41)13-9-17-47-25-10-6-5-7-11-25/h5-7,10-11,18-21,26-27,29,46H,4,8-9,12-17H2,1-3H3,(H,36,42)(H,37,44)(H,38,43)/t21?,26-,27-,29-/m0/s1	FXZCSCVWVJALHV-HQKAHZAFSA-N	413576	(2S)&#151;N-[(1S)-1-[[(1S)-3-[(3,5-difluorobenzoyl)amino]-1-(hydroxycarbamoyl)propyl]carbamoyl]-2-methyl-butyl]-N-methyl-1-(4-phenoxybutanoyl)pyrrolidine-2-carboxamide::US10414797, Example 9	Matrilysin	Homo sapiens		40300000							US Patent		10.7270/Q2KS6TWP		aid1803830	US10414797	Prades Cosano, R; Seco Moral, J; Tarrago Clua, MT	Iproteos S.L	http://www.bindingdb.org/bind/chemsearch/marvin/MolStructure.jsp?monomerid=413576	http://www.bindingdb.org/jsp/dbsearch/PrimarySearch_ki.jsp?energyterm=kJ/mole&tag=pol&polymerid=6149&target=Matrilysin&column=ki&startPg=0&Increment=50&submit=Search	http://www.bindingdb.org/jsp/dbsearch/PrimarySearch_ki.jsp?energyterm=kJ/mole&tag=r21&monomerid=413576&enzyme=Matrilysin&column=ki&startPg=0&Increment=50&submit=Search											1	MRLTVLCAVCLLPGSLALPLPQEAGGMSELQWEQAQDYLKRFYLYDSETKNANSLEAKLKEMQKFFGLPITGMLNSRVIEIMQKPRCGVPDVAEYSLFPNSPKWTSKVVTYRIVSYTRDLPHITVDRLVSKALNMWGKEIPLHFRKVVWGTADIMIGFARGAHGDSYPFDGPGNTLAHAFAPGTGLGGDAHFDEDERWTDGSSLGINFLYAATHELGHSLGMGHSSDPNAVMYPTYGNGDPQNFKLSQDDIKGIQKLYGKRSNSRKK	1MMP,1MMQ,1MMR,2DDY,2Y6C,2Y6D	Matrilysin	MMP7_HUMAN	P09237	Q9BTK9
825376	CCC(C)[C@H](N(C)C(=O)[C@@H]1CC(F)(F)CN1C(=O)CCCOc1ccccc1)C(=O)N[C@@H](CCNC(=O)c1cc(F)cc(F)c1)C(=O)NO	InChI=1S/C33H41F4N5O7/c1-4-20(2)28(31(46)39-25(30(45)40-48)12-13-38-29(44)21-15-22(34)17-23(35)16-21)41(3)32(47)26-18-33(36,37)19-42(26)27(43)11-8-14-49-24-9-6-5-7-10-24/h5-7,9-10,15-17,20,25-26,28,48H,4,8,11-14,18-19H2,1-3H3,(H,38,44)(H,39,46)(H,40,45)/t20?,25-,26-,28-/m0/s1	INWIYTPPWYYPPH-IHCCMTEDSA-N	413577	(2S)&#151;N-[(1S)-1-[[(1S)-3-[(3,5-difluorobenzoyl)amino]-1-(hydroxycarbamoyl)propyl]carbamoyl]-2-methyl-butyl]-4,4-difluoro-N-methyl-1-(4-phenoxybutanoyl)pyrrolidine-2-carboxamide::US10414797, Example 10	Matrilysin	Homo sapiens		8080000							US Patent		10.7270/Q2KS6TWP		aid1803830	US10414797	Prades Cosano, R; Seco Moral, J; Tarrago Clua, MT	Iproteos S.L	http://www.bindingdb.org/bind/chemsearch/marvin/MolStructure.jsp?monomerid=413577	http://www.bindingdb.org/jsp/dbsearch/PrimarySearch_ki.jsp?energyterm=kJ/mole&tag=pol&polymerid=6149&target=Matrilysin&column=ki&startPg=0&Increment=50&submit=Search	http://www.bindingdb.org/jsp/dbsearch/PrimarySearch_ki.jsp?energyterm=kJ/mole&tag=r21&monomerid=413577&enzyme=Matrilysin&column=ki&startPg=0&Increment=50&submit=Search											1	MRLTVLCAVCLLPGSLALPLPQEAGGMSELQWEQAQDYLKRFYLYDSETKNANSLEAKLKEMQKFFGLPITGMLNSRVIEIMQKPRCGVPDVAEYSLFPNSPKWTSKVVTYRIVSYTRDLPHITVDRLVSKALNMWGKEIPLHFRKVVWGTADIMIGFARGAHGDSYPFDGPGNTLAHAFAPGTGLGGDAHFDEDERWTDGSSLGINFLYAATHELGHSLGMGHSSDPNAVMYPTYGNGDPQNFKLSQDDIKGIQKLYGKRSNSRKK	1MMP,1MMQ,1MMR,2DDY,2Y6C,2Y6D	Matrilysin	MMP7_HUMAN	P09237	Q9BTK9
825379	CCC(C)[C@H](N(C)C(=O)[C@@H]1CCCN1C(=O)[C@H](Cc1ccccc1)N(C)C(C)=O)C(=O)N[C@@H](CCNC(=O)c1cc(F)cc(F)c1)C(=O)NO	InChI=1S/C35H46F2N6O7/c1-6-21(2)30(33(47)39-27(32(46)40-50)14-15-38-31(45)24-18-25(36)20-26(37)19-24)42(5)34(48)28-13-10-16-43(28)35(49)29(41(4)22(3)44)17-23-11-8-7-9-12-23/h7-9,11-12,18-21,27-30,50H,6,10,13-17H2,1-5H3,(H,38,45)(H,39,47)(H,40,46)/t21?,27-,28-,29-,30-/m0/s1	AVBFGPRDUCGJRR-FAJNDQICSA-N	413579	(2 S)-1-[(2S)-2-[acetyl(methyl)amino]-3-phenyl-propanoyl]-N-[(1S)-1-[[(1S)-3-[(3,5-difluorobenzoyl)amino]-1-(hydroxycarbamoyl)propyl]carbamoyl]-2-methyl-butyl]-N-methyl-pyrrolidine-2-carboxamide::US10414797, Example 11	Matrilysin	Homo sapiens		20100000							US Patent		10.7270/Q2KS6TWP		aid1803830	US10414797	Prades Cosano, R; Seco Moral, J; Tarrago Clua, MT	Iproteos S.L	http://www.bindingdb.org/bind/chemsearch/marvin/MolStructure.jsp?monomerid=413579	http://www.bindingdb.org/jsp/dbsearch/PrimarySearch_ki.jsp?energyterm=kJ/mole&tag=pol&polymerid=6149&target=Matrilysin&column=ki&startPg=0&Increment=50&submit=Search	http://www.bindingdb.org/jsp/dbsearch/PrimarySearch_ki.jsp?energyterm=kJ/mole&tag=r21&monomerid=413579&enzyme=Matrilysin&column=ki&startPg=0&Increment=50&submit=Search											1	MRLTVLCAVCLLPGSLALPLPQEAGGMSELQWEQAQDYLKRFYLYDSETKNANSLEAKLKEMQKFFGLPITGMLNSRVIEIMQKPRCGVPDVAEYSLFPNSPKWTSKVVTYRIVSYTRDLPHITVDRLVSKALNMWGKEIPLHFRKVVWGTADIMIGFARGAHGDSYPFDGPGNTLAHAFAPGTGLGGDAHFDEDERWTDGSSLGINFLYAATHELGHSLGMGHSSDPNAVMYPTYGNGDPQNFKLSQDDIKGIQKLYGKRSNSRKK	1MMP,1MMQ,1MMR,2DDY,2Y6C,2Y6D	Matrilysin	MMP7_HUMAN	P09237	Q9BTK9
825382	CCC(C)[C@H](N(C)C(=O)[C@@H]1CCCN1C(=O)[C@H](C)N(C)C(C)=O)C(=O)N[C@@H](CCNC(=O)c1cc(F)cc(F)c1)C(=O)NO	InChI=1S/C29H42F2N6O7/c1-7-16(2)24(36(6)29(43)23-9-8-12-37(23)28(42)17(3)35(5)18(4)38)27(41)33-22(26(40)34-44)10-11-32-25(39)19-13-20(30)15-21(31)14-19/h13-17,22-24,44H,7-12H2,1-6H3,(H,32,39)(H,33,41)(H,34,40)/t16?,17-,22-,23-,24-/m0/s1	QWWNSOOPPBCNQF-YGWLTCILSA-N	413580	(2 S)-1-[(2S)-2-[acetyl(methyl)amino]propanoyl]-N-[(1S)-1-[[(1S)-3-[(3,5-difluorobenzoyl)amino]-1-(hydroxycarbamoyl)propyl]carbamoyl]-2-methyl-butyl]-N-methyl-pyrrolidine-2-carboxamide::US10414797, Example 12	Matrilysin	Homo sapiens		14100000							US Patent		10.7270/Q2KS6TWP		aid1803830	US10414797	Prades Cosano, R; Seco Moral, J; Tarrago Clua, MT	Iproteos S.L	http://www.bindingdb.org/bind/chemsearch/marvin/MolStructure.jsp?monomerid=413580	http://www.bindingdb.org/jsp/dbsearch/PrimarySearch_ki.jsp?energyterm=kJ/mole&tag=pol&polymerid=6149&target=Matrilysin&column=ki&startPg=0&Increment=50&submit=Search	http://www.bindingdb.org/jsp/dbsearch/PrimarySearch_ki.jsp?energyterm=kJ/mole&tag=r21&monomerid=413580&enzyme=Matrilysin&column=ki&startPg=0&Increment=50&submit=Search											1	MRLTVLCAVCLLPGSLALPLPQEAGGMSELQWEQAQDYLKRFYLYDSETKNANSLEAKLKEMQKFFGLPITGMLNSRVIEIMQKPRCGVPDVAEYSLFPNSPKWTSKVVTYRIVSYTRDLPHITVDRLVSKALNMWGKEIPLHFRKVVWGTADIMIGFARGAHGDSYPFDGPGNTLAHAFAPGTGLGGDAHFDEDERWTDGSSLGINFLYAATHELGHSLGMGHSSDPNAVMYPTYGNGDPQNFKLSQDDIKGIQKLYGKRSNSRKK	1MMP,1MMQ,1MMR,2DDY,2Y6C,2Y6D	Matrilysin	MMP7_HUMAN	P09237	Q9BTK9
825385	CCC(C)[C@H](N(C)C(=O)[C@@H]1CCCN1C(=O)CCN(C)C(C)=O)C(=O)N[C@@H](CCNC(=O)c1cc(F)cc(F)c1)C(=O)NO	InChI=1S/C29H42F2N6O7/c1-6-17(2)25(36(5)29(43)23-8-7-12-37(23)24(39)10-13-35(4)18(3)38)28(42)33-22(27(41)34-44)9-11-32-26(40)19-14-20(30)16-21(31)15-19/h14-17,22-23,25,44H,6-13H2,1-5H3,(H,32,40)(H,33,42)(H,34,41)/t17?,22-,23-,25-/m0/s1	PWTLONRORPYWAH-QYYQFCQMSA-N	413581	(2S)-1-[3-[acetyl(methyl)amino]propanoyl]-N-[(1S)-1-[[(1S)-3-[(3,5-difluorobenzoyl)amino]-1-(hydroxycarbamoyl)propyl]carbamoyl]-2-methyl-butyl]-N-methyl-pyrrolidine-2-carboxamide::US10414797, Example 13	Matrilysin	Homo sapiens		50400000							US Patent		10.7270/Q2KS6TWP		aid1803830	US10414797	Prades Cosano, R; Seco Moral, J; Tarrago Clua, MT	Iproteos S.L	http://www.bindingdb.org/bind/chemsearch/marvin/MolStructure.jsp?monomerid=413581	http://www.bindingdb.org/jsp/dbsearch/PrimarySearch_ki.jsp?energyterm=kJ/mole&tag=pol&polymerid=6149&target=Matrilysin&column=ki&startPg=0&Increment=50&submit=Search	http://www.bindingdb.org/jsp/dbsearch/PrimarySearch_ki.jsp?energyterm=kJ/mole&tag=r21&monomerid=413581&enzyme=Matrilysin&column=ki&startPg=0&Increment=50&submit=Search											1	MRLTVLCAVCLLPGSLALPLPQEAGGMSELQWEQAQDYLKRFYLYDSETKNANSLEAKLKEMQKFFGLPITGMLNSRVIEIMQKPRCGVPDVAEYSLFPNSPKWTSKVVTYRIVSYTRDLPHITVDRLVSKALNMWGKEIPLHFRKVVWGTADIMIGFARGAHGDSYPFDGPGNTLAHAFAPGTGLGGDAHFDEDERWTDGSSLGINFLYAATHELGHSLGMGHSSDPNAVMYPTYGNGDPQNFKLSQDDIKGIQKLYGKRSNSRKK	1MMP,1MMQ,1MMR,2DDY,2Y6C,2Y6D	Matrilysin	MMP7_HUMAN	P09237	Q9BTK9
825388	CCCC(=O)N(C)[C@@H](Cc1c[nH]c2ccccc12)C(=O)N(C)[C@@H](CC(C)C)C(=O)N1CCC[C@H]1C(=O)N(C)[C@@H](C(C)CC)C(=O)N[C@@H](CCNC(=O)c1cc(F)cc(F)c1)C(=O)NO			413582	(2S)-1-[(2S)-2-[[(2S)-2-[butanoyl(methyl)amino]-3-(1H-indol-3-yl)propanoyl]-methyl-amino]-4-methyl-pentanoyl]-N-[(1S)-1-[[(1S)-3-[(3,5-difluorobenzoyl)amino]-1-(hydroxycarbamoyl)propyl]carbamoyl]-2-methyl-butyl]-N-methyl-pyrrolidine-2-carboxamide::US10414797, Example 14	Matrilysin	Homo sapiens		61000000							US Patent		10.7270/Q2KS6TWP		aid1803830	US10414797	Prades Cosano, R; Seco Moral, J; Tarrago Clua, MT	Iproteos S.L	http://www.bindingdb.org/bind/chemsearch/marvin/MolStructure.jsp?monomerid=413582	http://www.bindingdb.org/jsp/dbsearch/PrimarySearch_ki.jsp?energyterm=kJ/mole&tag=pol&polymerid=6149&target=Matrilysin&column=ki&startPg=0&Increment=50&submit=Search	http://www.bindingdb.org/jsp/dbsearch/PrimarySearch_ki.jsp?energyterm=kJ/mole&tag=r21&monomerid=413582&enzyme=Matrilysin&column=ki&startPg=0&Increment=50&submit=Search											1	MRLTVLCAVCLLPGSLALPLPQEAGGMSELQWEQAQDYLKRFYLYDSETKNANSLEAKLKEMQKFFGLPITGMLNSRVIEIMQKPRCGVPDVAEYSLFPNSPKWTSKVVTYRIVSYTRDLPHITVDRLVSKALNMWGKEIPLHFRKVVWGTADIMIGFARGAHGDSYPFDGPGNTLAHAFAPGTGLGGDAHFDEDERWTDGSSLGINFLYAATHELGHSLGMGHSSDPNAVMYPTYGNGDPQNFKLSQDDIKGIQKLYGKRSNSRKK	1MMP,1MMQ,1MMR,2DDY,2Y6C,2Y6D	Matrilysin	MMP7_HUMAN	P09237	Q9BTK9
825391	CCCCCC(=O)N1CCC[C@H]1C(=O)N(C)[C@@H](C(C)CC)C(=O)N[C@@H](CCNC(=O)c1ccccc1)C(=O)NO	InChI=1S/C29H45N5O6/c1-5-7-9-16-24(35)34-19-12-15-23(34)29(39)33(4)25(20(3)6-2)28(38)31-22(27(37)32-40)17-18-30-26(36)21-13-10-8-11-14-21/h8,10-11,13-14,20,22-23,25,40H,5-7,9,12,15-19H2,1-4H3,(H,30,36)(H,31,38)(H,32,37)/t20?,22-,23-,25-/m0/s1	LWNRCJCYJKWVRV-XZGUZTHGSA-N	413583	(2S)&#151;N-[(1S)-1-[[(1S)-3-benzamido-1-(hydroxycarbamoyl)propyl]carbamoyl]-2-methyl-butyl]-N-methyl-1-hexanoyl-pyrrolidine-2-carboxamide::US10414797, Example 15	Matrilysin	Homo sapiens		41200000							US Patent		10.7270/Q2KS6TWP		aid1803830	US10414797	Prades Cosano, R; Seco Moral, J; Tarrago Clua, MT	Iproteos S.L	http://www.bindingdb.org/bind/chemsearch/marvin/MolStructure.jsp?monomerid=413583	http://www.bindingdb.org/jsp/dbsearch/PrimarySearch_ki.jsp?energyterm=kJ/mole&tag=pol&polymerid=6149&target=Matrilysin&column=ki&startPg=0&Increment=50&submit=Search	http://www.bindingdb.org/jsp/dbsearch/PrimarySearch_ki.jsp?energyterm=kJ/mole&tag=r21&monomerid=413583&enzyme=Matrilysin&column=ki&startPg=0&Increment=50&submit=Search											1	MRLTVLCAVCLLPGSLALPLPQEAGGMSELQWEQAQDYLKRFYLYDSETKNANSLEAKLKEMQKFFGLPITGMLNSRVIEIMQKPRCGVPDVAEYSLFPNSPKWTSKVVTYRIVSYTRDLPHITVDRLVSKALNMWGKEIPLHFRKVVWGTADIMIGFARGAHGDSYPFDGPGNTLAHAFAPGTGLGGDAHFDEDERWTDGSSLGINFLYAATHELGHSLGMGHSSDPNAVMYPTYGNGDPQNFKLSQDDIKGIQKLYGKRSNSRKK	1MMP,1MMQ,1MMR,2DDY,2Y6C,2Y6D	Matrilysin	MMP7_HUMAN	P09237	Q9BTK9
825394	CCCCCC(=O)N1C[C@H](F)C[C@H]1C(=O)N(C)[C@@H](C(C)CC)C(=O)N[C@@H](CCNC(=O)c1ccccc1)C(=O)NO	InChI=1S/C29H44FN5O6/c1-5-7-9-14-24(36)35-18-21(30)17-23(35)29(40)34(4)25(19(3)6-2)28(39)32-22(27(38)33-41)15-16-31-26(37)20-12-10-8-11-13-20/h8,10-13,19,21-23,25,41H,5-7,9,14-18H2,1-4H3,(H,31,37)(H,32,39)(H,33,38)/t19?,21-,22+,23+,25+/m1/s1	KKMGMVINNFYZQX-LIOLAMKISA-N	413584	(2S,4R)&#151;N-[(1S)-1-[[(1S)-3-benzamido-1-(hydroxycarbamoyl)propyl]carbamoyl]-2-methyl-butyl]-4-fluoro-N-methyl-1-hexanoyl-pyrrolidine-2-carboxamide::US10414797, Example 16	Matrilysin	Homo sapiens		1000000							US Patent		10.7270/Q2KS6TWP		aid1803830	US10414797	Prades Cosano, R; Seco Moral, J; Tarrago Clua, MT	Iproteos S.L	http://www.bindingdb.org/bind/chemsearch/marvin/MolStructure.jsp?monomerid=413584	http://www.bindingdb.org/jsp/dbsearch/PrimarySearch_ki.jsp?energyterm=kJ/mole&tag=pol&polymerid=6149&target=Matrilysin&column=ki&startPg=0&Increment=50&submit=Search	http://www.bindingdb.org/jsp/dbsearch/PrimarySearch_ki.jsp?energyterm=kJ/mole&tag=r21&monomerid=413584&enzyme=Matrilysin&column=ki&startPg=0&Increment=50&submit=Search											1	MRLTVLCAVCLLPGSLALPLPQEAGGMSELQWEQAQDYLKRFYLYDSETKNANSLEAKLKEMQKFFGLPITGMLNSRVIEIMQKPRCGVPDVAEYSLFPNSPKWTSKVVTYRIVSYTRDLPHITVDRLVSKALNMWGKEIPLHFRKVVWGTADIMIGFARGAHGDSYPFDGPGNTLAHAFAPGTGLGGDAHFDEDERWTDGSSLGINFLYAATHELGHSLGMGHSSDPNAVMYPTYGNGDPQNFKLSQDDIKGIQKLYGKRSNSRKK	1MMP,1MMQ,1MMR,2DDY,2Y6C,2Y6D	Matrilysin	MMP7_HUMAN	P09237	Q9BTK9
825397	CC(=O)N1CCC[C@H]1C(=O)N[C@@H](CCC(N)=O)C(=O)N[C@@H](Cc1c[nH]c2ccccc12)C(=O)NO			413585	(2S)-2-[[(2S)-1-acetylpyrrolidine-2-carbonyl)amino]-N-[(1S)-2-(hydroxyamino)-1-(1H-indol-3-ylmethyl)-2-oxo-ethyl]pentanediamide::US10414797, Comparative Example 17::US10414797, Example C17	Matrilysin	Homo sapiens		>2000000							US Patent		10.7270/Q2KS6TWP		aid1803830	US10414797	Prades Cosano, R; Seco Moral, J; Tarrago Clua, MT	Iproteos S.L	http://www.bindingdb.org/bind/chemsearch/marvin/MolStructure.jsp?monomerid=413585	http://www.bindingdb.org/jsp/dbsearch/PrimarySearch_ki.jsp?energyterm=kJ/mole&tag=pol&polymerid=6149&target=Matrilysin&column=ki&startPg=0&Increment=50&submit=Search	http://www.bindingdb.org/jsp/dbsearch/PrimarySearch_ki.jsp?energyterm=kJ/mole&tag=r21&monomerid=413585&enzyme=Matrilysin&column=ki&startPg=0&Increment=50&submit=Search											1	MRLTVLCAVCLLPGSLALPLPQEAGGMSELQWEQAQDYLKRFYLYDSETKNANSLEAKLKEMQKFFGLPITGMLNSRVIEIMQKPRCGVPDVAEYSLFPNSPKWTSKVVTYRIVSYTRDLPHITVDRLVSKALNMWGKEIPLHFRKVVWGTADIMIGFARGAHGDSYPFDGPGNTLAHAFAPGTGLGGDAHFDEDERWTDGSSLGINFLYAATHELGHSLGMGHSSDPNAVMYPTYGNGDPQNFKLSQDDIKGIQKLYGKRSNSRKK	1MMP,1MMQ,1MMR,2DDY,2Y6C,2Y6D	Matrilysin	MMP7_HUMAN	P09237	Q9BTK9
825400	CN([C@@H](CCC(N)=O)C(=O)N[C@@H](Cc1c[nH]c2ccccc12)C(=O)NO)C(=O)[C@@H]1CCCN1C(C)=O			413590	(2S)-2-[[(2S)-1-acetylpyrrolidine-2-carbonyl]-methyl-amino]-N-[(1S)-2-(hydroxyamino)-1-(1H-indol-3-ylmethyl)-2-oxo-ethyl]pentanediamide::US10414797, Comparative Example 20::US10414797, Example C20	Matrilysin	Homo sapiens		>2000000							US Patent		10.7270/Q2KS6TWP		aid1803830	US10414797	Prades Cosano, R; Seco Moral, J; Tarrago Clua, MT	Iproteos S.L	http://www.bindingdb.org/bind/chemsearch/marvin/MolStructure.jsp?monomerid=413590	http://www.bindingdb.org/jsp/dbsearch/PrimarySearch_ki.jsp?energyterm=kJ/mole&tag=pol&polymerid=6149&target=Matrilysin&column=ki&startPg=0&Increment=50&submit=Search	http://www.bindingdb.org/jsp/dbsearch/PrimarySearch_ki.jsp?energyterm=kJ/mole&tag=r21&monomerid=413590&enzyme=Matrilysin&column=ki&startPg=0&Increment=50&submit=Search											1	MRLTVLCAVCLLPGSLALPLPQEAGGMSELQWEQAQDYLKRFYLYDSETKNANSLEAKLKEMQKFFGLPITGMLNSRVIEIMQKPRCGVPDVAEYSLFPNSPKWTSKVVTYRIVSYTRDLPHITVDRLVSKALNMWGKEIPLHFRKVVWGTADIMIGFARGAHGDSYPFDGPGNTLAHAFAPGTGLGGDAHFDEDERWTDGSSLGINFLYAATHELGHSLGMGHSSDPNAVMYPTYGNGDPQNFKLSQDDIKGIQKLYGKRSNSRKK	1MMP,1MMQ,1MMR,2DDY,2Y6C,2Y6D	Matrilysin	MMP7_HUMAN	P09237	Q9BTK9
51567611	CC(C)(C)[C@H](NC(=O)[C@H](Cc1ccc(I)cc1)NC(=O)CNC(=O)CC[C@H](NS(=O)(=O)c1ccc(Cl)c(c1)C(F)(F)F)C(O)=O)C(=O)N1CCC[C@H]1CC(N)=O	InChI=1S/C35H43ClF3IN6O9S/c1-34(2,3)30(32(51)46-14-4-5-21(46)16-27(41)47)44-31(50)26(15-19-6-8-20(40)9-7-19)43-29(49)18-42-28(48)13-12-25(33(52)53)45-56(54,55)22-10-11-24(36)23(17-22)35(37,38)39/h6-11,17,21,25-26,30,45H,4-5,12-16,18H2,1-3H3,(H2,41,47)(H,42,48)(H,43,49)(H,44,50)(H,52,53)/t21-,25-,26-,30+/m0/s1	NMPGSGFXAAVWRZ-XUSCSWOFSA-N	50630419	CHEMBL5431107	Matrilysin	Homo sapiens		8.4							ChEMBL	10.1021/acs.jmedchem.3c01166	10.7270/Q2028X0H	37861435			Abe-Sato, K; Tabuse, H; Kanazawa, H; Kamitani, M; Endo, M; Tokura, S; Wakabayashi, S; Yahara, T; Takeda, T; Hitaka, K; Gunji, E; Kojima, N; Oka, Y	Taisho Pharmaceutical Co.	http://www.bindingdb.org/bind/chemsearch/marvin/MolStructure.jsp?monomerid=50630419	http://www.bindingdb.org/jsp/dbsearch/PrimarySearch_ki.jsp?energyterm=kJ/mole&tag=pol&polymerid=6149&target=Matrilysin&column=ki&startPg=0&Increment=50&submit=Search	http://www.bindingdb.org/jsp/dbsearch/PrimarySearch_ki.jsp?energyterm=kJ/mole&tag=r21&monomerid=50630419&enzyme=Matrilysin&column=ki&startPg=0&Increment=50&submit=Search			172462857	505048390							1	MRLTVLCAVCLLPGSLALPLPQEAGGMSELQWEQAQDYLKRFYLYDSETKNANSLEAKLKEMQKFFGLPITGMLNSRVIEIMQKPRCGVPDVAEYSLFPNSPKWTSKVVTYRIVSYTRDLPHITVDRLVSKALNMWGKEIPLHFRKVVWGTADIMIGFARGAHGDSYPFDGPGNTLAHAFAPGTGLGGDAHFDEDERWTDGSSLGINFLYAATHELGHSLGMGHSSDPNAVMYPTYGNGDPQNFKLSQDDIKGIQKLYGKRSNSRKK	2DDY,2Y6D,1MMR,1MMQ,1MMP,2Y6C	Matrilysin	MMP7_HUMAN	P09237	Q9BTK9
50125474	CC(C)C[C@H]([C@H](CC=C)C(=O)NO)C(=O)N[C@@H](Cc1ccccc1)C(=O)c1cccnc1	InChI=1S/C25H31N3O4/c1-4-9-20(25(31)28-32)21(14-17(2)3)24(30)27-22(15-18-10-6-5-7-11-18)23(29)19-12-8-13-26-16-19/h4-8,10-13,16-17,20-22,32H,1,9,14-15H2,2-3H3,(H,27,30)(H,28,31)/t20-,21+,22-/m0/s1	YLXVWRCBKXEQFD-BDTNDASRSA-N	50072577	(2R,3S)-2-Allyl-N*4*-((S)-1-benzyl-2-oxo-2-pyridin-3-yl-ethyl)-N*1*-hydroxy-3-isobutyl-succinamide::CHEMBL109596	Matrilysin	Homo sapiens		8.6							ChEMBL	10.1016/s0960-894x(98)00597-6	10.7270/Q289152J	9873712			Sheppard, GS; Florjancic, AS; Giesler, JR; Xu, L; Guo, Y; Davidsen, SK; Marcotte, PA; Elmore, I; Albert, DH; Magoc, TJ; Bouska, JJ; Goodfellow, CL; Morgan, DW; Summers, JB	Abbott Laboratories	http://www.bindingdb.org/bind/chemsearch/marvin/MolStructure.jsp?monomerid=50072577	http://www.bindingdb.org/jsp/dbsearch/PrimarySearch_ki.jsp?energyterm=kJ/mole&tag=pol&polymerid=6149&target=Matrilysin&column=ki&startPg=0&Increment=50&submit=Search	http://www.bindingdb.org/jsp/dbsearch/PrimarySearch_ki.jsp?energyterm=kJ/mole&tag=r21&monomerid=50072577&enzyme=Matrilysin&column=ki&startPg=0&Increment=50&submit=Search			44339556	103966195		CHEMBL109596				ZINC26971005	1	MRLTVLCAVCLLPGSLALPLPQEAGGMSELQWEQAQDYLKRFYLYDSETKNANSLEAKLKEMQKFFGLPITGMLNSRVIEIMQKPRCGVPDVAEYSLFPNSPKWTSKVVTYRIVSYTRDLPHITVDRLVSKALNMWGKEIPLHFRKVVWGTADIMIGFARGAHGDSYPFDGPGNTLAHAFAPGTGLGGDAHFDEDERWTDGSSLGINFLYAATHELGHSLGMGHSSDPNAVMYPTYGNGDPQNFKLSQDDIKGIQKLYGKRSNSRKK	1MMP,1MMQ,1MMR,2DDY,2Y6C,2Y6D	Matrilysin	MMP7_HUMAN	P09237	Q9BTK9
51567609	CC(C)(C)[C@H](NC(=O)[C@H](Cc1ccccc1I)NC(=O)CNC(=O)CC[C@H](NS(=O)(=O)c1ccc(Cl)c(c1)C(F)(F)F)C(O)=O)C(=O)N1CCC[C@H]1CC(N)=O	InChI=1S/C35H43ClF3IN6O9S/c1-34(2,3)30(32(51)46-14-6-8-20(46)16-27(41)47)44-31(50)26(15-19-7-4-5-9-24(19)40)43-29(49)18-42-28(48)13-12-25(33(52)53)45-56(54,55)21-10-11-23(36)22(17-21)35(37,38)39/h4-5,7,9-11,17,20,25-26,30,45H,6,8,12-16,18H2,1-3H3,(H2,41,47)(H,42,48)(H,43,49)(H,44,50)(H,52,53)/t20-,25-,26-,30+/m0/s1	FGXPQVTWMHBIBP-BTANPKBMSA-N	50630417	CHEMBL5393812	Matrilysin	Homo sapiens		8.8							ChEMBL	10.1021/acs.jmedchem.3c01166	10.7270/Q2028X0H	37861435			Abe-Sato, K; Tabuse, H; Kanazawa, H; Kamitani, M; Endo, M; Tokura, S; Wakabayashi, S; Yahara, T; Takeda, T; Hitaka, K; Gunji, E; Kojima, N; Oka, Y	Taisho Pharmaceutical Co.	http://www.bindingdb.org/bind/chemsearch/marvin/MolStructure.jsp?monomerid=50630417	http://www.bindingdb.org/jsp/dbsearch/PrimarySearch_ki.jsp?energyterm=kJ/mole&tag=pol&polymerid=6149&target=Matrilysin&column=ki&startPg=0&Increment=50&submit=Search	http://www.bindingdb.org/jsp/dbsearch/PrimarySearch_ki.jsp?energyterm=kJ/mole&tag=r21&monomerid=50630417&enzyme=Matrilysin&column=ki&startPg=0&Increment=50&submit=Search			172443061	505048388							1	MRLTVLCAVCLLPGSLALPLPQEAGGMSELQWEQAQDYLKRFYLYDSETKNANSLEAKLKEMQKFFGLPITGMLNSRVIEIMQKPRCGVPDVAEYSLFPNSPKWTSKVVTYRIVSYTRDLPHITVDRLVSKALNMWGKEIPLHFRKVVWGTADIMIGFARGAHGDSYPFDGPGNTLAHAFAPGTGLGGDAHFDEDERWTDGSSLGINFLYAATHELGHSLGMGHSSDPNAVMYPTYGNGDPQNFKLSQDDIKGIQKLYGKRSNSRKK	2DDY,2Y6D,1MMR,1MMQ,1MMP,2Y6C	Matrilysin	MMP7_HUMAN	P09237	Q9BTK9
51567612	CC(C)(C)[C@H](NC(=O)[C@H](Cc1ccc(O)cc1)NC(=O)CNC(=O)CC[C@H](NS(=O)(=O)c1ccc(Cl)c(c1)C(F)(F)F)C(O)=O)C(=O)N1CCC[C@H]1CC(N)=O	InChI=1S/C35H44ClF3N6O10S/c1-34(2,3)30(32(51)45-14-4-5-20(45)16-27(40)47)43-31(50)26(15-19-6-8-21(46)9-7-19)42-29(49)18-41-28(48)13-12-25(33(52)53)44-56(54,55)22-10-11-24(36)23(17-22)35(37,38)39/h6-11,17,20,25-26,30,44,46H,4-5,12-16,18H2,1-3H3,(H2,40,47)(H,41,48)(H,42,49)(H,43,50)(H,52,53)/t20-,25-,26-,30+/m0/s1	CQIISAQTEOPYEE-BTANPKBMSA-N	50630420	CHEMBL5406776	Matrilysin	Homo sapiens		9.6							ChEMBL	10.1021/acs.jmedchem.3c01166	10.7270/Q2028X0H	37861435			Abe-Sato, K; Tabuse, H; Kanazawa, H; Kamitani, M; Endo, M; Tokura, S; Wakabayashi, S; Yahara, T; Takeda, T; Hitaka, K; Gunji, E; Kojima, N; Oka, Y	Taisho Pharmaceutical Co.	http://www.bindingdb.org/bind/chemsearch/marvin/MolStructure.jsp?monomerid=50630420	http://www.bindingdb.org/jsp/dbsearch/PrimarySearch_ki.jsp?energyterm=kJ/mole&tag=pol&polymerid=6149&target=Matrilysin&column=ki&startPg=0&Increment=50&submit=Search	http://www.bindingdb.org/jsp/dbsearch/PrimarySearch_ki.jsp?energyterm=kJ/mole&tag=r21&monomerid=50630420&enzyme=Matrilysin&column=ki&startPg=0&Increment=50&submit=Search			172453959	505048391							1	MRLTVLCAVCLLPGSLALPLPQEAGGMSELQWEQAQDYLKRFYLYDSETKNANSLEAKLKEMQKFFGLPITGMLNSRVIEIMQKPRCGVPDVAEYSLFPNSPKWTSKVVTYRIVSYTRDLPHITVDRLVSKALNMWGKEIPLHFRKVVWGTADIMIGFARGAHGDSYPFDGPGNTLAHAFAPGTGLGGDAHFDEDERWTDGSSLGINFLYAATHELGHSLGMGHSSDPNAVMYPTYGNGDPQNFKLSQDDIKGIQKLYGKRSNSRKK	2DDY,2Y6D,1MMR,1MMQ,1MMP,2Y6C	Matrilysin	MMP7_HUMAN	P09237	Q9BTK9
51567621	CC(C)(C)[C@H](NC(=O)[C@H](Cc1nccs1)NC(=O)CNC(=O)CC[C@H](NS(=O)(=O)c1ccc(Cl)c(c1)C(F)(F)F)C(O)=O)C(=O)N1CCC[C@H]1CC(N)=O	InChI=1S/C32H41ClF3N7O9S2/c1-31(2,3)27(29(48)43-11-4-5-17(43)13-23(37)44)41-28(47)22(15-26-38-10-12-53-26)40-25(46)16-39-24(45)9-8-21(30(49)50)42-54(51,52)18-6-7-20(33)19(14-18)32(34,35)36/h6-7,10,12,14,17,21-22,27,42H,4-5,8-9,11,13,15-16H2,1-3H3,(H2,37,44)(H,39,45)(H,40,46)(H,41,47)(H,49,50)/t17-,21-,22-,27+/m0/s1	CTFOQFMKQLIELE-OLVKXDOUSA-N	50630428	CHEMBL5410735	Matrilysin	Homo sapiens		9.6							ChEMBL	10.1021/acs.jmedchem.3c01166	10.7270/Q2028X0H	37861435			Abe-Sato, K; Tabuse, H; Kanazawa, H; Kamitani, M; Endo, M; Tokura, S; Wakabayashi, S; Yahara, T; Takeda, T; Hitaka, K; Gunji, E; Kojima, N; Oka, Y	Taisho Pharmaceutical Co.	http://www.bindingdb.org/bind/chemsearch/marvin/MolStructure.jsp?monomerid=50630428	http://www.bindingdb.org/jsp/dbsearch/PrimarySearch_ki.jsp?energyterm=kJ/mole&tag=pol&polymerid=6149&target=Matrilysin&column=ki&startPg=0&Increment=50&submit=Search	http://www.bindingdb.org/jsp/dbsearch/PrimarySearch_ki.jsp?energyterm=kJ/mole&tag=r21&monomerid=50630428&enzyme=Matrilysin&column=ki&startPg=0&Increment=50&submit=Search			172454116	505048399							1	MRLTVLCAVCLLPGSLALPLPQEAGGMSELQWEQAQDYLKRFYLYDSETKNANSLEAKLKEMQKFFGLPITGMLNSRVIEIMQKPRCGVPDVAEYSLFPNSPKWTSKVVTYRIVSYTRDLPHITVDRLVSKALNMWGKEIPLHFRKVVWGTADIMIGFARGAHGDSYPFDGPGNTLAHAFAPGTGLGGDAHFDEDERWTDGSSLGINFLYAATHELGHSLGMGHSSDPNAVMYPTYGNGDPQNFKLSQDDIKGIQKLYGKRSNSRKK	2DDY,2Y6D,1MMR,1MMQ,1MMP,2Y6C	Matrilysin	MMP7_HUMAN	P09237	Q9BTK9
50477812	COc1ccc2nc([nH]c2c1)[C@H](CC(C)C)NC(=O)[C@H](CC(C)C)CC(=O)NO	InChI=1S/C21H32N4O4/c1-12(2)8-14(10-19(26)25-28)21(27)24-18(9-13(3)4)20-22-16-7-6-15(29-5)11-17(16)23-20/h6-7,11-14,18,28H,8-10H2,1-5H3,(H,22,23)(H,24,27)(H,25,26)/t14-,18+/m1/s1	HOGIHVAAHRAULF-KDOFPFPSSA-N	50287380	(R)-N*4*-Hydroxy-2-isobutyl-N*1*-[(S)-1-(6-methoxy-1H-benzoimidazol-2-yl)-3-methyl-butyl]-succinamide::CHEMBL288649	Matrilysin	Homo sapiens		10							ChEMBL	10.1016/S0960-894X(96)00283-1	10.7270/Q2WD40JH				Chen, JJ; Zhang, Y; Hammond, S; Dewdney, N; Ho, T; Lin, X; Browner, MF; Castelhano, AL	TBA	http://www.bindingdb.org/bind/chemsearch/marvin/MolStructure.jsp?monomerid=50287380	http://www.bindingdb.org/jsp/dbsearch/PrimarySearch_ki.jsp?energyterm=kJ/mole&tag=pol&polymerid=6149&target=Matrilysin&column=ki&startPg=0&Increment=50&submit=Search	http://www.bindingdb.org/jsp/dbsearch/PrimarySearch_ki.jsp?energyterm=kJ/mole&tag=r21&monomerid=50287380&enzyme=Matrilysin&column=ki&startPg=0&Increment=50&submit=Search			44288043	104128951		CHEMBL288649				ZINC29337054	1	MRLTVLCAVCLLPGSLALPLPQEAGGMSELQWEQAQDYLKRFYLYDSETKNANSLEAKLKEMQKFFGLPITGMLNSRVIEIMQKPRCGVPDVAEYSLFPNSPKWTSKVVTYRIVSYTRDLPHITVDRLVSKALNMWGKEIPLHFRKVVWGTADIMIGFARGAHGDSYPFDGPGNTLAHAFAPGTGLGGDAHFDEDERWTDGSSLGINFLYAATHELGHSLGMGHSSDPNAVMYPTYGNGDPQNFKLSQDDIKGIQKLYGKRSNSRKK	1MMP,1MMQ,1MMR,2DDY,2Y6C,2Y6D	Matrilysin	MMP7_HUMAN	P09237	Q9BTK9
50477817	CC(C)C[C@H](CC(=O)NO)C(=O)N[C@@H](Cc1c[nH]c2ccccc12)c1nc2ccccc2[nH]1	InChI=1S/C25H29N5O3/c1-15(2)11-16(13-23(31)30-33)25(32)29-22(24-27-20-9-5-6-10-21(20)28-24)12-17-14-26-19-8-4-3-7-18(17)19/h3-10,14-16,22,26,33H,11-13H2,1-2H3,(H,27,28)(H,29,32)(H,30,31)/t16-,22+/m1/s1	UVBJVUYVRZYYHC-ZHRRBRCNSA-N	50287385	(R)-N*1*-[1-(1H-Benzoimidazol-2-yl)-2-(1H-indol-3-yl)-ethyl]-N*4*-hydroxy-2-isobutyl-succinamide::CHEMBL40589	Matrilysin	Homo sapiens		10							ChEMBL	10.1016/S0960-894X(96)00283-1	10.7270/Q2WD40JH				Chen, JJ; Zhang, Y; Hammond, S; Dewdney, N; Ho, T; Lin, X; Browner, MF; Castelhano, AL	TBA	http://www.bindingdb.org/bind/chemsearch/marvin/MolStructure.jsp?monomerid=50287385	http://www.bindingdb.org/jsp/dbsearch/PrimarySearch_ki.jsp?energyterm=kJ/mole&tag=pol&polymerid=6149&target=Matrilysin&column=ki&startPg=0&Increment=50&submit=Search	http://www.bindingdb.org/jsp/dbsearch/PrimarySearch_ki.jsp?energyterm=kJ/mole&tag=r21&monomerid=50287385&enzyme=Matrilysin&column=ki&startPg=0&Increment=50&submit=Search			44288071	104128956		CHEMBL40589				ZINC29342935	1	MRLTVLCAVCLLPGSLALPLPQEAGGMSELQWEQAQDYLKRFYLYDSETKNANSLEAKLKEMQKFFGLPITGMLNSRVIEIMQKPRCGVPDVAEYSLFPNSPKWTSKVVTYRIVSYTRDLPHITVDRLVSKALNMWGKEIPLHFRKVVWGTADIMIGFARGAHGDSYPFDGPGNTLAHAFAPGTGLGGDAHFDEDERWTDGSSLGINFLYAATHELGHSLGMGHSSDPNAVMYPTYGNGDPQNFKLSQDDIKGIQKLYGKRSNSRKK	1MMP,1MMQ,1MMR,2DDY,2Y6C,2Y6D	Matrilysin	MMP7_HUMAN	P09237	Q9BTK9
50477819	CC(C)C[C@H](CC(=O)NO)C(=O)N[C@@H](CC(C)C)c1nc2ccc(cc2[nH]1)C(F)(F)F	InChI=1S/C21H29F3N4O3/c1-11(2)7-13(9-18(29)28-31)20(30)27-17(8-12(3)4)19-25-15-6-5-14(21(22,23)24)10-16(15)26-19/h5-6,10-13,17,31H,7-9H2,1-4H3,(H,25,26)(H,27,30)(H,28,29)/t13-,17+/m1/s1	QVXRAVFETVTALN-DYVFJYSZSA-N	50287377	(R)-N*4*-Hydroxy-2-isobutyl-N*1*-[(S)-3-methyl-1-(6-trifluoromethyl-1H-benzoimidazol-2-yl)-butyl]-succinamide::CHEMBL289513	Matrilysin	Homo sapiens		10							ChEMBL	10.1016/S0960-894X(96)00283-1	10.7270/Q2WD40JH				Chen, JJ; Zhang, Y; Hammond, S; Dewdney, N; Ho, T; Lin, X; Browner, MF; Castelhano, AL	TBA	http://www.bindingdb.org/bind/chemsearch/marvin/MolStructure.jsp?monomerid=50287377	http://www.bindingdb.org/jsp/dbsearch/PrimarySearch_ki.jsp?energyterm=kJ/mole&tag=pol&polymerid=6149&target=Matrilysin&column=ki&startPg=0&Increment=50&submit=Search	http://www.bindingdb.org/jsp/dbsearch/PrimarySearch_ki.jsp?energyterm=kJ/mole&tag=r21&monomerid=50287377&enzyme=Matrilysin&column=ki&startPg=0&Increment=50&submit=Search			44287917	104128948		CHEMBL289513				ZINC29336605	1	MRLTVLCAVCLLPGSLALPLPQEAGGMSELQWEQAQDYLKRFYLYDSETKNANSLEAKLKEMQKFFGLPITGMLNSRVIEIMQKPRCGVPDVAEYSLFPNSPKWTSKVVTYRIVSYTRDLPHITVDRLVSKALNMWGKEIPLHFRKVVWGTADIMIGFARGAHGDSYPFDGPGNTLAHAFAPGTGLGGDAHFDEDERWTDGSSLGINFLYAATHELGHSLGMGHSSDPNAVMYPTYGNGDPQNFKLSQDDIKGIQKLYGKRSNSRKK	1MMP,1MMQ,1MMR,2DDY,2Y6C,2Y6D	Matrilysin	MMP7_HUMAN	P09237	Q9BTK9
51461711	CC(C)C[C@H](NC(=O)CNC(=O)CC[C@H](NS(=O)(=O)c1ccc(Cl)c(c1)C(F)(F)F)C(O)=O)C(=O)N[C@@H](C(C)C)C(=O)N1CCC[C@H]1CC(N)=O	InChI=1S/C31H44ClF3N6O9S/c1-16(2)12-23(28(45)39-27(17(3)4)29(46)41-11-5-6-18(41)13-24(36)42)38-26(44)15-37-25(43)10-9-22(30(47)48)40-51(49,50)19-7-8-21(32)20(14-19)31(33,34)35/h7-8,14,16-18,22-23,27,40H,5-6,9-13,15H2,1-4H3,(H2,36,42)(H,37,43)(H,38,44)(H,39,45)(H,47,48)/t18-,22-,23-,27-/m0/s1	QTHGVXWBMQNWSU-CXZWWHDOSA-N	50589859	CHEMBL5204457	Matrilysin	Homo sapiens		10							ChEMBL		10.7270/Q2542SJ0	36137271			Tabuse, H; Abe-Sato, K; Kanazawa, H; Yashiro, M; Tamura, Y; Kamitani, M; Hitaka, K; Gunji, E; Mitani, A; Kojima, N; Oka, Y	Taisho Pharmaceutical Co., Ltd.	http://www.bindingdb.org/bind/chemsearch/marvin/MolStructure.jsp?monomerid=50589859	http://www.bindingdb.org/jsp/dbsearch/PrimarySearch_ki.jsp?energyterm=kJ/mole&tag=pol&polymerid=6149&target=Matrilysin&column=ki&startPg=0&Increment=50&submit=Search	http://www.bindingdb.org/jsp/dbsearch/PrimarySearch_ki.jsp?energyterm=kJ/mole&tag=r21&monomerid=50589859&enzyme=Matrilysin&column=ki&startPg=0&Increment=50&submit=Search			168293594	482600711							1	MRLTVLCAVCLLPGSLALPLPQEAGGMSELQWEQAQDYLKRFYLYDSETKNANSLEAKLKEMQKFFGLPITGMLNSRVIEIMQKPRCGVPDVAEYSLFPNSPKWTSKVVTYRIVSYTRDLPHITVDRLVSKALNMWGKEIPLHFRKVVWGTADIMIGFARGAHGDSYPFDGPGNTLAHAFAPGTGLGGDAHFDEDERWTDGSSLGINFLYAATHELGHSLGMGHSSDPNAVMYPTYGNGDPQNFKLSQDDIKGIQKLYGKRSNSRKK	1MMP,1MMQ,1MMR,2DDY,2Y6C,2Y6D	Matrilysin	MMP7_HUMAN	P09237	Q9BTK9
51477904	CNC(=O)[C@@H](NC(=O)[C@H](CC(C)C)[C@H](O)C(=O)NO)C(C)(C)C	InChI=1S/C15H29N3O5/c1-8(2)7-9(10(19)13(21)18-23)12(20)17-11(14(22)16-6)15(3,4)5/h8-11,19,23H,7H2,1-6H3,(H,16,22)(H,17,20)(H,18,21)/t9-,10+,11-/m1/s1	OCSMOTCMPXTDND-OUAUKWLOSA-N	50063917	(2S,3R)-N(4)-[(2S)-3,3-dimethyl-1-(methylamino)-1-oxobutan-2-yl]-N(1),2-dihydroxy-3-(2-methylpropyl)butanediamide::CHEMBL279785::cid_119031::marimastat	Matrilysin	Homo sapiens		10							ChEMBL		10.7270/Q2057KZK	36122348			Jian, M; Sun, X; Cheng, G; Zhang, H; Li, X; Song, F; Liu, Z; Wang, Z	Chinese Academy of Sciences	http://www.bindingdb.org/bind/chemsearch/marvin/MolStructure.jsp?monomerid=50063917	http://www.bindingdb.org/jsp/dbsearch/PrimarySearch_ki.jsp?energyterm=kJ/mole&tag=pol&polymerid=6149&target=Matrilysin&column=ki&startPg=0&Increment=50&submit=Search	http://www.bindingdb.org/jsp/dbsearch/PrimarySearch_ki.jsp?energyterm=kJ/mole&tag=r21&monomerid=50063917&enzyme=Matrilysin&column=ki&startPg=0&Increment=50&submit=Search	97	1R55,3HY7,2JIH	119031	103959089	50662	CHEMBL279785	DB00786	5220		ZINC01544157	1	MRLTVLCAVCLLPGSLALPLPQEAGGMSELQWEQAQDYLKRFYLYDSETKNANSLEAKLKEMQKFFGLPITGMLNSRVIEIMQKPRCGVPDVAEYSLFPNSPKWTSKVVTYRIVSYTRDLPHITVDRLVSKALNMWGKEIPLHFRKVVWGTADIMIGFARGAHGDSYPFDGPGNTLAHAFAPGTGLGGDAHFDEDERWTDGSSLGINFLYAATHELGHSLGMGHSSDPNAVMYPTYGNGDPQNFKLSQDDIKGIQKLYGKRSNSRKK	1MMP,1MMQ,1MMR,2DDY,2Y6C,2Y6D	Matrilysin	MMP7_HUMAN	P09237	Q9BTK9
51567613	CC(C)(C)[C@H](NC(=O)[C@H](Cc1ccc(cc1)C(F)(F)F)NC(=O)CNC(=O)CC[C@H](NS(=O)(=O)c1ccc(Cl)c(c1)C(F)(F)F)C(O)=O)C(=O)N1CCC[C@H]1CC(N)=O	InChI=1S/C36H43ClF6N6O9S/c1-34(2,3)30(32(54)49-14-4-5-21(49)16-27(44)50)47-31(53)26(15-19-6-8-20(9-7-19)35(38,39)40)46-29(52)18-45-28(51)13-12-25(33(55)56)48-59(57,58)22-10-11-24(37)23(17-22)36(41,42)43/h6-11,17,21,25-26,30,48H,4-5,12-16,18H2,1-3H3,(H2,44,50)(H,45,51)(H,46,52)(H,47,53)(H,55,56)/t21-,25-,26-,30+/m0/s1	CMRQPVJKSBGWDK-XUSCSWOFSA-N	50630421	CHEMBL5428761	Matrilysin	Homo sapiens		10							ChEMBL	10.1021/acs.jmedchem.3c01166	10.7270/Q2028X0H	37861435			Abe-Sato, K; Tabuse, H; Kanazawa, H; Kamitani, M; Endo, M; Tokura, S; Wakabayashi, S; Yahara, T; Takeda, T; Hitaka, K; Gunji, E; Kojima, N; Oka, Y	Taisho Pharmaceutical Co.	http://www.bindingdb.org/bind/chemsearch/marvin/MolStructure.jsp?monomerid=50630421	http://www.bindingdb.org/jsp/dbsearch/PrimarySearch_ki.jsp?energyterm=kJ/mole&tag=pol&polymerid=6149&target=Matrilysin&column=ki&startPg=0&Increment=50&submit=Search	http://www.bindingdb.org/jsp/dbsearch/PrimarySearch_ki.jsp?energyterm=kJ/mole&tag=r21&monomerid=50630421&enzyme=Matrilysin&column=ki&startPg=0&Increment=50&submit=Search			172464983	505048392							1	MRLTVLCAVCLLPGSLALPLPQEAGGMSELQWEQAQDYLKRFYLYDSETKNANSLEAKLKEMQKFFGLPITGMLNSRVIEIMQKPRCGVPDVAEYSLFPNSPKWTSKVVTYRIVSYTRDLPHITVDRLVSKALNMWGKEIPLHFRKVVWGTADIMIGFARGAHGDSYPFDGPGNTLAHAFAPGTGLGGDAHFDEDERWTDGSSLGINFLYAATHELGHSLGMGHSSDPNAVMYPTYGNGDPQNFKLSQDDIKGIQKLYGKRSNSRKK	2DDY,2Y6D,1MMR,1MMQ,1MMP,2Y6C	Matrilysin	MMP7_HUMAN	P09237	Q9BTK9
50125453	CNC(=O)[C@H](Cc1ccccc1)NC(=O)[C@H](CC(C)C)[C@H](CC=C)C(=O)NO	InChI=1S/C21H31N3O4/c1-5-9-16(20(26)24-28)17(12-14(2)3)19(25)23-18(21(27)22-4)13-15-10-7-6-8-11-15/h5-8,10-11,14,16-18,28H,1,9,12-13H2,2-4H3,(H,22,27)(H,23,25)(H,24,26)/t16-,17+,18-/m0/s1	GKHRDWHFKKUYAX-KSZLIROESA-N	50070453	(2R,3S)-2-Allyl-N*1*-hydroxy-3-isobutyl-N*4*-((S)-1-methylcarbamoyl-2-phenyl-ethyl)-succinamide::BB-1101::CHEMBL432079	Matrilysin	Homo sapiens		11							ChEMBL	10.1016/s0960-894x(98)00597-6	10.7270/Q289152J	9873712			Sheppard, GS; Florjancic, AS; Giesler, JR; Xu, L; Guo, Y; Davidsen, SK; Marcotte, PA; Elmore, I; Albert, DH; Magoc, TJ; Bouska, JJ; Goodfellow, CL; Morgan, DW; Summers, JB	Abbott Laboratories	http://www.bindingdb.org/bind/chemsearch/marvin/MolStructure.jsp?monomerid=50070453	http://www.bindingdb.org/jsp/dbsearch/PrimarySearch_ki.jsp?energyterm=kJ/mole&tag=pol&polymerid=6149&target=Matrilysin&column=ki&startPg=0&Increment=50&submit=Search	http://www.bindingdb.org/jsp/dbsearch/PrimarySearch_ki.jsp?energyterm=kJ/mole&tag=r21&monomerid=50070453&enzyme=Matrilysin&column=ki&startPg=0&Increment=50&submit=Search			9908389	103964319		CHEMBL432079				ZINC03808476	1	MRLTVLCAVCLLPGSLALPLPQEAGGMSELQWEQAQDYLKRFYLYDSETKNANSLEAKLKEMQKFFGLPITGMLNSRVIEIMQKPRCGVPDVAEYSLFPNSPKWTSKVVTYRIVSYTRDLPHITVDRLVSKALNMWGKEIPLHFRKVVWGTADIMIGFARGAHGDSYPFDGPGNTLAHAFAPGTGLGGDAHFDEDERWTDGSSLGINFLYAATHELGHSLGMGHSSDPNAVMYPTYGNGDPQNFKLSQDDIKGIQKLYGKRSNSRKK	1MMP,1MMQ,1MMR,2DDY,2Y6C,2Y6D	Matrilysin	MMP7_HUMAN	P09237	Q9BTK9
50125529	CNC(=O)[C@@H](NC(=O)[C@H](CC(C)C)[C@H](O)C(=O)NO)C(C)(C)C	InChI=1S/C15H29N3O5/c1-8(2)7-9(10(19)13(21)18-23)12(20)17-11(14(22)16-6)15(3,4)5/h8-11,19,23H,7H2,1-6H3,(H,16,22)(H,17,20)(H,18,21)/t9-,10+,11-/m1/s1	OCSMOTCMPXTDND-OUAUKWLOSA-N	50063917	(2S,3R)-N(4)-[(2S)-3,3-dimethyl-1-(methylamino)-1-oxobutan-2-yl]-N(1),2-dihydroxy-3-(2-methylpropyl)butanediamide::CHEMBL279785::cid_119031::marimastat	Matrilysin	Homo sapiens		11							ChEMBL	10.1016/s0960-894x(98)00597-6	10.7270/Q289152J	9873712			Sheppard, GS; Florjancic, AS; Giesler, JR; Xu, L; Guo, Y; Davidsen, SK; Marcotte, PA; Elmore, I; Albert, DH; Magoc, TJ; Bouska, JJ; Goodfellow, CL; Morgan, DW; Summers, JB	Abbott Laboratories	http://www.bindingdb.org/bind/chemsearch/marvin/MolStructure.jsp?monomerid=50063917	http://www.bindingdb.org/jsp/dbsearch/PrimarySearch_ki.jsp?energyterm=kJ/mole&tag=pol&polymerid=6149&target=Matrilysin&column=ki&startPg=0&Increment=50&submit=Search	http://www.bindingdb.org/jsp/dbsearch/PrimarySearch_ki.jsp?energyterm=kJ/mole&tag=r21&monomerid=50063917&enzyme=Matrilysin&column=ki&startPg=0&Increment=50&submit=Search	97	1R55,3HY7,2JIH	119031	103959089	50662	CHEMBL279785	DB00786	5220		ZINC01544157	1	MRLTVLCAVCLLPGSLALPLPQEAGGMSELQWEQAQDYLKRFYLYDSETKNANSLEAKLKEMQKFFGLPITGMLNSRVIEIMQKPRCGVPDVAEYSLFPNSPKWTSKVVTYRIVSYTRDLPHITVDRLVSKALNMWGKEIPLHFRKVVWGTADIMIGFARGAHGDSYPFDGPGNTLAHAFAPGTGLGGDAHFDEDERWTDGSSLGINFLYAATHELGHSLGMGHSSDPNAVMYPTYGNGDPQNFKLSQDDIKGIQKLYGKRSNSRKK	1MMP,1MMQ,1MMR,2DDY,2Y6C,2Y6D	Matrilysin	MMP7_HUMAN	P09237	Q9BTK9
51391015	CNC(=O)[C@H](Cc1ccc2CCCc2c1)NC(=O)[C@H](CC(C)C)[C@H](CC=C)C(=O)NO	InChI=1S/C24H35N3O4/c1-5-7-19(23(29)27-31)20(12-15(2)3)22(28)26-21(24(30)25-4)14-16-10-11-17-8-6-9-18(17)13-16/h5,10-11,13,15,19-21,31H,1,6-9,12,14H2,2-4H3,(H,25,30)(H,26,28)(H,27,29)/t19-,20+,21-/m0/s1	MHQJDNZHPIZRRV-HBMCJLEFSA-N	50562068	CHEMBL4791227	Matrilysin	Homo sapiens		11							ChEMBL	10.1021/acs.jmedchem.0c00530	10.7270/Q2W95DW9	32686940			Kumari, S; Carmona, AV; Tiwari, AK; Trippier, PC	University of Nebraska Medical Center	http://www.bindingdb.org/bind/chemsearch/marvin/MolStructure.jsp?monomerid=50562068	http://www.bindingdb.org/jsp/dbsearch/PrimarySearch_ki.jsp?energyterm=kJ/mole&tag=pol&polymerid=6149&target=Matrilysin&column=ki&startPg=0&Increment=50&submit=Search	http://www.bindingdb.org/jsp/dbsearch/PrimarySearch_ki.jsp?energyterm=kJ/mole&tag=r21&monomerid=50562068&enzyme=Matrilysin&column=ki&startPg=0&Increment=50&submit=Search			162673263	461832460							1	MRLTVLCAVCLLPGSLALPLPQEAGGMSELQWEQAQDYLKRFYLYDSETKNANSLEAKLKEMQKFFGLPITGMLNSRVIEIMQKPRCGVPDVAEYSLFPNSPKWTSKVVTYRIVSYTRDLPHITVDRLVSKALNMWGKEIPLHFRKVVWGTADIMIGFARGAHGDSYPFDGPGNTLAHAFAPGTGLGGDAHFDEDERWTDGSSLGINFLYAATHELGHSLGMGHSSDPNAVMYPTYGNGDPQNFKLSQDDIKGIQKLYGKRSNSRKK	1MMP,1MMQ,1MMR,2DDY,2Y6C,2Y6D	Matrilysin	MMP7_HUMAN	P09237	Q9BTK9
51391017	CNC(=O)[C@@H](NC(=O)[C@H](CC(C)C)[C@H](CC=C)C(=O)NO)C(C)(C)C	InChI=1S/C18H33N3O4/c1-8-9-12(16(23)21-25)13(10-11(2)3)15(22)20-14(17(24)19-7)18(4,5)6/h8,11-14,25H,1,9-10H2,2-7H3,(H,19,24)(H,20,22)(H,21,23)/t12-,13+,14+/m0/s1	DDRBOOUOUSFWET-BFHYXJOUSA-N	50562069	CHEMBL4785595	Matrilysin	Homo sapiens		11							ChEMBL	10.1021/acs.jmedchem.0c00530	10.7270/Q2W95DW9	32686940			Kumari, S; Carmona, AV; Tiwari, AK; Trippier, PC	University of Nebraska Medical Center	http://www.bindingdb.org/bind/chemsearch/marvin/MolStructure.jsp?monomerid=50562069	http://www.bindingdb.org/jsp/dbsearch/PrimarySearch_ki.jsp?energyterm=kJ/mole&tag=pol&polymerid=6149&target=Matrilysin&column=ki&startPg=0&Increment=50&submit=Search	http://www.bindingdb.org/jsp/dbsearch/PrimarySearch_ki.jsp?energyterm=kJ/mole&tag=r21&monomerid=50562069&enzyme=Matrilysin&column=ki&startPg=0&Increment=50&submit=Search			9855374	461832461							1	MRLTVLCAVCLLPGSLALPLPQEAGGMSELQWEQAQDYLKRFYLYDSETKNANSLEAKLKEMQKFFGLPITGMLNSRVIEIMQKPRCGVPDVAEYSLFPNSPKWTSKVVTYRIVSYTRDLPHITVDRLVSKALNMWGKEIPLHFRKVVWGTADIMIGFARGAHGDSYPFDGPGNTLAHAFAPGTGLGGDAHFDEDERWTDGSSLGINFLYAATHELGHSLGMGHSSDPNAVMYPTYGNGDPQNFKLSQDDIKGIQKLYGKRSNSRKK	1MMP,1MMQ,1MMR,2DDY,2Y6C,2Y6D	Matrilysin	MMP7_HUMAN	P09237	Q9BTK9
51567610	CC(C)(C)[C@H](NC(=O)[C@H](Cc1cccc(I)c1)NC(=O)CNC(=O)CC[C@H](NS(=O)(=O)c1ccc(Cl)c(c1)C(F)(F)F)C(O)=O)C(=O)N1CCC[C@H]1CC(N)=O	InChI=1S/C35H43ClF3IN6O9S/c1-34(2,3)30(32(51)46-13-5-8-21(46)16-27(41)47)44-31(50)26(15-19-6-4-7-20(40)14-19)43-29(49)18-42-28(48)12-11-25(33(52)53)45-56(54,55)22-9-10-24(36)23(17-22)35(37,38)39/h4,6-7,9-10,14,17,21,25-26,30,45H,5,8,11-13,15-16,18H2,1-3H3,(H2,41,47)(H,42,48)(H,43,49)(H,44,50)(H,52,53)/t21-,25-,26-,30+/m0/s1	XPOYJRKKBFQNHJ-XUSCSWOFSA-N	50630418	CHEMBL5436807	Matrilysin	Homo sapiens		12							ChEMBL	10.1021/acs.jmedchem.3c01166	10.7270/Q2028X0H	37861435			Abe-Sato, K; Tabuse, H; Kanazawa, H; Kamitani, M; Endo, M; Tokura, S; Wakabayashi, S; Yahara, T; Takeda, T; Hitaka, K; Gunji, E; Kojima, N; Oka, Y	Taisho Pharmaceutical Co.	http://www.bindingdb.org/bind/chemsearch/marvin/MolStructure.jsp?monomerid=50630418	http://www.bindingdb.org/jsp/dbsearch/PrimarySearch_ki.jsp?energyterm=kJ/mole&tag=pol&polymerid=6149&target=Matrilysin&column=ki&startPg=0&Increment=50&submit=Search	http://www.bindingdb.org/jsp/dbsearch/PrimarySearch_ki.jsp?energyterm=kJ/mole&tag=r21&monomerid=50630418&enzyme=Matrilysin&column=ki&startPg=0&Increment=50&submit=Search			172469538	505048389							1	MRLTVLCAVCLLPGSLALPLPQEAGGMSELQWEQAQDYLKRFYLYDSETKNANSLEAKLKEMQKFFGLPITGMLNSRVIEIMQKPRCGVPDVAEYSLFPNSPKWTSKVVTYRIVSYTRDLPHITVDRLVSKALNMWGKEIPLHFRKVVWGTADIMIGFARGAHGDSYPFDGPGNTLAHAFAPGTGLGGDAHFDEDERWTDGSSLGINFLYAATHELGHSLGMGHSSDPNAVMYPTYGNGDPQNFKLSQDDIKGIQKLYGKRSNSRKK	2DDY,2Y6D,1MMR,1MMQ,1MMP,2Y6C	Matrilysin	MMP7_HUMAN	P09237	Q9BTK9
50125440	CC(C)C[C@H]([C@H](CC=C)C(=O)NO)C(=O)N[C@@H](Cc1ccccc1)C(=O)c1cccs1	InChI=1S/C24H30N2O4S/c1-4-9-18(24(29)26-30)19(14-16(2)3)23(28)25-20(15-17-10-6-5-7-11-17)22(27)21-12-8-13-31-21/h4-8,10-13,16,18-20,30H,1,9,14-15H2,2-3H3,(H,25,28)(H,26,29)/t18-,19+,20-/m0/s1	LPRBYIANGHPFSM-ZCNNSNEGSA-N	50072571	(2R,3S)-2-Allyl-N*4*-((S)-1-benzyl-2-oxo-2-thiophen-2-yl-ethyl)-N*1*-hydroxy-3-isobutyl-succinamide::CHEMBL419011	Matrilysin	Homo sapiens		13							ChEMBL	10.1016/s0960-894x(98)00597-6	10.7270/Q289152J	9873712			Sheppard, GS; Florjancic, AS; Giesler, JR; Xu, L; Guo, Y; Davidsen, SK; Marcotte, PA; Elmore, I; Albert, DH; Magoc, TJ; Bouska, JJ; Goodfellow, CL; Morgan, DW; Summers, JB	Abbott Laboratories	http://www.bindingdb.org/bind/chemsearch/marvin/MolStructure.jsp?monomerid=50072571	http://www.bindingdb.org/jsp/dbsearch/PrimarySearch_ki.jsp?energyterm=kJ/mole&tag=pol&polymerid=6149&target=Matrilysin&column=ki&startPg=0&Increment=50&submit=Search	http://www.bindingdb.org/jsp/dbsearch/PrimarySearch_ki.jsp?energyterm=kJ/mole&tag=r21&monomerid=50072571&enzyme=Matrilysin&column=ki&startPg=0&Increment=50&submit=Search			44339554	103966189		CHEMBL419011				ZINC11688041	1	MRLTVLCAVCLLPGSLALPLPQEAGGMSELQWEQAQDYLKRFYLYDSETKNANSLEAKLKEMQKFFGLPITGMLNSRVIEIMQKPRCGVPDVAEYSLFPNSPKWTSKVVTYRIVSYTRDLPHITVDRLVSKALNMWGKEIPLHFRKVVWGTADIMIGFARGAHGDSYPFDGPGNTLAHAFAPGTGLGGDAHFDEDERWTDGSSLGINFLYAATHELGHSLGMGHSSDPNAVMYPTYGNGDPQNFKLSQDDIKGIQKLYGKRSNSRKK	1MMP,1MMQ,1MMR,2DDY,2Y6C,2Y6D	Matrilysin	MMP7_HUMAN	P09237	Q9BTK9
51567607	CC(C)(C)[C@H](NC(=O)[C@H](Cc1ccccc1)NC(=O)CNC(=O)CC[C@H](NS(=O)(=O)c1ccc(Cl)c(c1)C(F)(F)F)C(O)=O)C(=O)N1CCC[C@H]1CC(N)=O	InChI=1S/C35H44ClF3N6O9S/c1-34(2,3)30(32(50)45-15-7-10-21(45)17-27(40)46)43-31(49)26(16-20-8-5-4-6-9-20)42-29(48)19-41-28(47)14-13-25(33(51)52)44-55(53,54)22-11-12-24(36)23(18-22)35(37,38)39/h4-6,8-9,11-12,18,21,25-26,30,44H,7,10,13-17,19H2,1-3H3,(H2,40,46)(H,41,47)(H,42,48)(H,43,49)(H,51,52)/t21-,25-,26-,30+/m0/s1	DJKPSRXYIGPHGN-XUSCSWOFSA-N	50630415	CHEMBL5429128	Matrilysin	Homo sapiens		13							ChEMBL	10.1021/acs.jmedchem.3c01166	10.7270/Q2028X0H	37861435			Abe-Sato, K; Tabuse, H; Kanazawa, H; Kamitani, M; Endo, M; Tokura, S; Wakabayashi, S; Yahara, T; Takeda, T; Hitaka, K; Gunji, E; Kojima, N; Oka, Y	Taisho Pharmaceutical Co.	http://www.bindingdb.org/bind/chemsearch/marvin/MolStructure.jsp?monomerid=50630415	http://www.bindingdb.org/jsp/dbsearch/PrimarySearch_ki.jsp?energyterm=kJ/mole&tag=pol&polymerid=6149&target=Matrilysin&column=ki&startPg=0&Increment=50&submit=Search	http://www.bindingdb.org/jsp/dbsearch/PrimarySearch_ki.jsp?energyterm=kJ/mole&tag=r21&monomerid=50630415&enzyme=Matrilysin&column=ki&startPg=0&Increment=50&submit=Search			172465480	505048386							1	MRLTVLCAVCLLPGSLALPLPQEAGGMSELQWEQAQDYLKRFYLYDSETKNANSLEAKLKEMQKFFGLPITGMLNSRVIEIMQKPRCGVPDVAEYSLFPNSPKWTSKVVTYRIVSYTRDLPHITVDRLVSKALNMWGKEIPLHFRKVVWGTADIMIGFARGAHGDSYPFDGPGNTLAHAFAPGTGLGGDAHFDEDERWTDGSSLGINFLYAATHELGHSLGMGHSSDPNAVMYPTYGNGDPQNFKLSQDDIKGIQKLYGKRSNSRKK	2DDY,2Y6D,1MMR,1MMQ,1MMP,2Y6C	Matrilysin	MMP7_HUMAN	P09237	Q9BTK9
51567614	COc1ccc(C[C@H](NC(=O)CNC(=O)CC[C@H](NS(=O)(=O)c2ccc(Cl)c(c2)C(F)(F)F)C(O)=O)C(=O)N[C@H](C(=O)N2CCC[C@H]2CC(N)=O)C(C)(C)C)cc1	InChI=1S/C36H46ClF3N6O10S/c1-35(2,3)31(33(51)46-15-5-6-21(46)17-28(41)47)44-32(50)27(16-20-7-9-22(56-4)10-8-20)43-30(49)19-42-29(48)14-13-26(34(52)53)45-57(54,55)23-11-12-25(37)24(18-23)36(38,39)40/h7-12,18,21,26-27,31,45H,5-6,13-17,19H2,1-4H3,(H2,41,47)(H,42,48)(H,43,49)(H,44,50)(H,52,53)/t21-,26-,27-,31+/m0/s1	RRVIKORCPYDNIN-SAQBFHSKSA-N	50630422	CHEMBL5400757	Matrilysin	Homo sapiens		14							ChEMBL	10.1021/acs.jmedchem.3c01166	10.7270/Q2028X0H	37861435			Abe-Sato, K; Tabuse, H; Kanazawa, H; Kamitani, M; Endo, M; Tokura, S; Wakabayashi, S; Yahara, T; Takeda, T; Hitaka, K; Gunji, E; Kojima, N; Oka, Y	Taisho Pharmaceutical Co.	http://www.bindingdb.org/bind/chemsearch/marvin/MolStructure.jsp?monomerid=50630422	http://www.bindingdb.org/jsp/dbsearch/PrimarySearch_ki.jsp?energyterm=kJ/mole&tag=pol&polymerid=6149&target=Matrilysin&column=ki&startPg=0&Increment=50&submit=Search	http://www.bindingdb.org/jsp/dbsearch/PrimarySearch_ki.jsp?energyterm=kJ/mole&tag=r21&monomerid=50630422&enzyme=Matrilysin&column=ki&startPg=0&Increment=50&submit=Search			172441116	505048393							1	MRLTVLCAVCLLPGSLALPLPQEAGGMSELQWEQAQDYLKRFYLYDSETKNANSLEAKLKEMQKFFGLPITGMLNSRVIEIMQKPRCGVPDVAEYSLFPNSPKWTSKVVTYRIVSYTRDLPHITVDRLVSKALNMWGKEIPLHFRKVVWGTADIMIGFARGAHGDSYPFDGPGNTLAHAFAPGTGLGGDAHFDEDERWTDGSSLGINFLYAATHELGHSLGMGHSSDPNAVMYPTYGNGDPQNFKLSQDDIKGIQKLYGKRSNSRKK	2DDY,2Y6D,1MMR,1MMQ,1MMP,2Y6C	Matrilysin	MMP7_HUMAN	P09237	Q9BTK9
50791815	CC1(C)SCCCN([C@H]1C(=O)NO)S(=O)(=O)c1ccc(Oc2ccccc2)cc1	InChI=1S/C20H24N2O5S2/c1-20(2)18(19(23)21-24)22(13-6-14-28-20)29(25,26)17-11-9-16(10-12-17)27-15-7-4-3-5-8-15/h3-5,7-12,18,24H,6,13-14H2,1-2H3,(H,21,23)/t18-/m0/s1	PZPOCZWOYXDPDG-SFHVURJKSA-N	50082535	(S)-2,2-Dimethyl-4-(4-phenoxy-benzenesulfonyl)-[1,4]thiazepane-3-carboxylic acid hydroxyamide::(S)-N-hydroxy-2,2-dimethyl-4-(4-phenoxyphenylsulfonyl)-1,4-thiazepane-3-carboxamide::CHEMBL140569	Matrilysin	Homo sapiens		16							ChEMBL	10.1021/jm990330y	10.7270/Q2D79C32	10579818			Almstead, NG; Bradley, RS; Pikul, S; De, B; Natchus, MG; Taiwo, YO; Gu, F; Williams, LE; Hynd, BA; Janusz, MJ; Dunaway, CM; Mieling, GE	Procter and Gamble Pharmaceuticals	http://www.bindingdb.org/bind/chemsearch/marvin/MolStructure.jsp?monomerid=50082535	http://www.bindingdb.org/jsp/dbsearch/PrimarySearch_ki.jsp?energyterm=kJ/mole&tag=pol&polymerid=6149&target=Matrilysin&column=ki&startPg=0&Increment=50&submit=Search	http://www.bindingdb.org/jsp/dbsearch/PrimarySearch_ki.jsp?energyterm=kJ/mole&tag=r21&monomerid=50082535&enzyme=Matrilysin&column=ki&startPg=0&Increment=50&submit=Search			10741592	103982313		CHEMBL140569				ZINC13801777	1	MRLTVLCAVCLLPGSLALPLPQEAGGMSELQWEQAQDYLKRFYLYDSETKNANSLEAKLKEMQKFFGLPITGMLNSRVIEIMQKPRCGVPDVAEYSLFPNSPKWTSKVVTYRIVSYTRDLPHITVDRLVSKALNMWGKEIPLHFRKVVWGTADIMIGFARGAHGDSYPFDGPGNTLAHAFAPGTGLGGDAHFDEDERWTDGSSLGINFLYAATHELGHSLGMGHSSDPNAVMYPTYGNGDPQNFKLSQDDIKGIQKLYGKRSNSRKK	1MMP,1MMQ,1MMR,2DDY,2Y6C,2Y6D	Matrilysin	MMP7_HUMAN	P09237	Q9BTK9
51461712	CC(C)C[C@H](NC(=O)CNC(=O)CC[C@H](NS(=O)(=O)c1ccc(Cl)c(c1)C(F)(F)F)C(O)=O)C(=O)N[C@@H](C(C)C)C(=O)N[C@@H](C)C(N)=O	InChI=1S/C28H40ClF3N6O9S/c1-13(2)10-20(25(42)37-23(14(3)4)26(43)35-15(5)24(33)41)36-22(40)12-34-21(39)9-8-19(27(44)45)38-48(46,47)16-6-7-18(29)17(11-16)28(30,31)32/h6-7,11,13-15,19-20,23,38H,8-10,12H2,1-5H3,(H2,33,41)(H,34,39)(H,35,43)(H,36,40)(H,37,42)(H,44,45)/t15-,19-,20-,23-/m0/s1	XHPNKAPWXFVQKQ-AEEVCGNZSA-N	50589860	CHEMBL5183142	Matrilysin	Homo sapiens		16							ChEMBL		10.7270/Q2542SJ0	36137271			Tabuse, H; Abe-Sato, K; Kanazawa, H; Yashiro, M; Tamura, Y; Kamitani, M; Hitaka, K; Gunji, E; Mitani, A; Kojima, N; Oka, Y	Taisho Pharmaceutical Co., Ltd.	http://www.bindingdb.org/bind/chemsearch/marvin/MolStructure.jsp?monomerid=50589860	http://www.bindingdb.org/jsp/dbsearch/PrimarySearch_ki.jsp?energyterm=kJ/mole&tag=pol&polymerid=6149&target=Matrilysin&column=ki&startPg=0&Increment=50&submit=Search	http://www.bindingdb.org/jsp/dbsearch/PrimarySearch_ki.jsp?energyterm=kJ/mole&tag=r21&monomerid=50589860&enzyme=Matrilysin&column=ki&startPg=0&Increment=50&submit=Search			168282091	482600712							1	MRLTVLCAVCLLPGSLALPLPQEAGGMSELQWEQAQDYLKRFYLYDSETKNANSLEAKLKEMQKFFGLPITGMLNSRVIEIMQKPRCGVPDVAEYSLFPNSPKWTSKVVTYRIVSYTRDLPHITVDRLVSKALNMWGKEIPLHFRKVVWGTADIMIGFARGAHGDSYPFDGPGNTLAHAFAPGTGLGGDAHFDEDERWTDGSSLGINFLYAATHELGHSLGMGHSSDPNAVMYPTYGNGDPQNFKLSQDDIKGIQKLYGKRSNSRKK	1MMP,1MMQ,1MMR,2DDY,2Y6C,2Y6D	Matrilysin	MMP7_HUMAN	P09237	Q9BTK9
50791699	CC1(C)SCCCN([C@H]1C(=O)NO)S(=O)(=O)c1ccc(Br)cc1	InChI=1S/C14H19BrN2O4S2/c1-14(2)12(13(18)16-19)17(8-3-9-22-14)23(20,21)11-6-4-10(15)5-7-11/h4-7,12,19H,3,8-9H2,1-2H3,(H,16,18)/t12-/m0/s1	XSWDEIOVOAQSMZ-LBPRGKRZSA-N	50082541	(S)-4-(4-Bromo-benzenesulfonyl)-2,2-dimethyl-[1,4]thiazepane-3-carboxylic acid hydroxyamide::(S)-4-(4-bromophenylsulfonyl)-N-hydroxy-2,2-dimethyl-1,4-thiazepane-3-carboxamide::CHEMBL140511	Matrilysin	Homo sapiens		17							ChEMBL	10.1021/jm990330y	10.7270/Q2D79C32	10579818			Almstead, NG; Bradley, RS; Pikul, S; De, B; Natchus, MG; Taiwo, YO; Gu, F; Williams, LE; Hynd, BA; Janusz, MJ; Dunaway, CM; Mieling, GE	Procter and Gamble Pharmaceuticals	http://www.bindingdb.org/bind/chemsearch/marvin/MolStructure.jsp?monomerid=50082541	http://www.bindingdb.org/jsp/dbsearch/PrimarySearch_ki.jsp?energyterm=kJ/mole&tag=pol&polymerid=6149&target=Matrilysin&column=ki&startPg=0&Increment=50&submit=Search	http://www.bindingdb.org/jsp/dbsearch/PrimarySearch_ki.jsp?energyterm=kJ/mole&tag=r21&monomerid=50082541&enzyme=Matrilysin&column=ki&startPg=0&Increment=50&submit=Search			10693559	103982319		CHEMBL140511				ZINC13801756	1	MRLTVLCAVCLLPGSLALPLPQEAGGMSELQWEQAQDYLKRFYLYDSETKNANSLEAKLKEMQKFFGLPITGMLNSRVIEIMQKPRCGVPDVAEYSLFPNSPKWTSKVVTYRIVSYTRDLPHITVDRLVSKALNMWGKEIPLHFRKVVWGTADIMIGFARGAHGDSYPFDGPGNTLAHAFAPGTGLGGDAHFDEDERWTDGSSLGINFLYAATHELGHSLGMGHSSDPNAVMYPTYGNGDPQNFKLSQDDIKGIQKLYGKRSNSRKK	1MMP,1MMQ,1MMR,2DDY,2Y6C,2Y6D	Matrilysin	MMP7_HUMAN	P09237	Q9BTK9
50477816	CC(C)C[C@H](CC(=O)NO)C(=O)N[C@@H](Cc1c[nH]c2ccccc12)c1ncc[nH]1	InChI=1S/C21H27N5O3/c1-13(2)9-14(11-19(27)26-29)21(28)25-18(20-22-7-8-23-20)10-15-12-24-17-6-4-3-5-16(15)17/h3-8,12-14,18,24,29H,9-11H2,1-2H3,(H,22,23)(H,25,28)(H,26,27)/t14-,18+/m1/s1	KJVHFBOUABDIQV-KDOFPFPSSA-N	50287386	(R)-N*4*-Hydroxy-N*1*-[(S)-1-(1H-imidazol-2-yl)-2-(1H-indol-3-yl)-ethyl]-2-isobutyl-succinamide::CHEMBL43403	Matrilysin	Homo sapiens		18							ChEMBL	10.1016/S0960-894X(96)00283-1	10.7270/Q2WD40JH				Chen, JJ; Zhang, Y; Hammond, S; Dewdney, N; Ho, T; Lin, X; Browner, MF; Castelhano, AL	TBA	http://www.bindingdb.org/bind/chemsearch/marvin/MolStructure.jsp?monomerid=50287386	http://www.bindingdb.org/jsp/dbsearch/PrimarySearch_ki.jsp?energyterm=kJ/mole&tag=pol&polymerid=6149&target=Matrilysin&column=ki&startPg=0&Increment=50&submit=Search	http://www.bindingdb.org/jsp/dbsearch/PrimarySearch_ki.jsp?energyterm=kJ/mole&tag=r21&monomerid=50287386&enzyme=Matrilysin&column=ki&startPg=0&Increment=50&submit=Search			10023722	104128957		CHEMBL43403				ZINC29341873	1	MRLTVLCAVCLLPGSLALPLPQEAGGMSELQWEQAQDYLKRFYLYDSETKNANSLEAKLKEMQKFFGLPITGMLNSRVIEIMQKPRCGVPDVAEYSLFPNSPKWTSKVVTYRIVSYTRDLPHITVDRLVSKALNMWGKEIPLHFRKVVWGTADIMIGFARGAHGDSYPFDGPGNTLAHAFAPGTGLGGDAHFDEDERWTDGSSLGINFLYAATHELGHSLGMGHSSDPNAVMYPTYGNGDPQNFKLSQDDIKGIQKLYGKRSNSRKK	1MMP,1MMQ,1MMR,2DDY,2Y6C,2Y6D	Matrilysin	MMP7_HUMAN	P09237	Q9BTK9
50791762	COc1ccc(cc1)S(=O)(=O)N1CCCCC(C)(C)[C@@H]1C(=O)NO	InChI=1S/C16H24N2O5S/c1-16(2)10-4-5-11-18(14(16)15(19)17-20)24(21,22)13-8-6-12(23-3)7-9-13/h6-9,14,20H,4-5,10-11H2,1-3H3,(H,17,19)/t14-/m0/s1	TVNINFNNQVBJHI-AWEZNQCLSA-N	50082564	(R)-1-(4-Methoxy-benzenesulfonyl)-3,3-dimethyl-azepane-2-carboxylic acid hydroxyamide::CHEMBL140152	Matrilysin	Homo sapiens		18							ChEMBL	10.1021/jm990330y	10.7270/Q2D79C32	10579818			Almstead, NG; Bradley, RS; Pikul, S; De, B; Natchus, MG; Taiwo, YO; Gu, F; Williams, LE; Hynd, BA; Janusz, MJ; Dunaway, CM; Mieling, GE	Procter and Gamble Pharmaceuticals	http://www.bindingdb.org/bind/chemsearch/marvin/MolStructure.jsp?monomerid=50082564	http://www.bindingdb.org/jsp/dbsearch/PrimarySearch_ki.jsp?energyterm=kJ/mole&tag=pol&polymerid=6149&target=Matrilysin&column=ki&startPg=0&Increment=50&submit=Search	http://www.bindingdb.org/jsp/dbsearch/PrimarySearch_ki.jsp?energyterm=kJ/mole&tag=r21&monomerid=50082564&enzyme=Matrilysin&column=ki&startPg=0&Increment=50&submit=Search			44360784	103982342		CHEMBL140152				ZINC13801752	1	MRLTVLCAVCLLPGSLALPLPQEAGGMSELQWEQAQDYLKRFYLYDSETKNANSLEAKLKEMQKFFGLPITGMLNSRVIEIMQKPRCGVPDVAEYSLFPNSPKWTSKVVTYRIVSYTRDLPHITVDRLVSKALNMWGKEIPLHFRKVVWGTADIMIGFARGAHGDSYPFDGPGNTLAHAFAPGTGLGGDAHFDEDERWTDGSSLGINFLYAATHELGHSLGMGHSSDPNAVMYPTYGNGDPQNFKLSQDDIKGIQKLYGKRSNSRKK	1MMP,1MMQ,1MMR,2DDY,2Y6C,2Y6D	Matrilysin	MMP7_HUMAN	P09237	Q9BTK9
51511987	COc1ccc(cc1)S(=O)(=O)N1CCCC(C)(C)CC1C(=O)NO	InChI=1S/C16H24N2O5S/c1-16(2)9-4-10-18(14(11-16)15(19)17-20)24(21,22)13-7-5-12(23-3)6-8-13/h5-8,14,20H,4,9-11H2,1-3H3,(H,17,19)	WMYJDFANEQLDGP-UHFFFAOYSA-N	50608601	CHEMBL5284688	Matrilysin	Homo sapiens		18							ChEMBL		10.7270/Q2FN1BFJ	32224379			n/a	n/a	http://www.bindingdb.org/bind/chemsearch/marvin/MolStructure.jsp?monomerid=50608601	http://www.bindingdb.org/jsp/dbsearch/PrimarySearch_ki.jsp?energyterm=kJ/mole&tag=pol&polymerid=6149&target=Matrilysin&column=ki&startPg=0&Increment=50&submit=Search	http://www.bindingdb.org/jsp/dbsearch/PrimarySearch_ki.jsp?energyterm=kJ/mole&tag=r21&monomerid=50608601&enzyme=Matrilysin&column=ki&startPg=0&Increment=50&submit=Search			171345638	494498349							1	MRLTVLCAVCLLPGSLALPLPQEAGGMSELQWEQAQDYLKRFYLYDSETKNANSLEAKLKEMQKFFGLPITGMLNSRVIEIMQKPRCGVPDVAEYSLFPNSPKWTSKVVTYRIVSYTRDLPHITVDRLVSKALNMWGKEIPLHFRKVVWGTADIMIGFARGAHGDSYPFDGPGNTLAHAFAPGTGLGGDAHFDEDERWTDGSSLGINFLYAATHELGHSLGMGHSSDPNAVMYPTYGNGDPQNFKLSQDDIKGIQKLYGKRSNSRKK	1MMP,1MMQ,1MMR,2DDY,2Y6C,2Y6D	Matrilysin	MMP7_HUMAN	P09237	Q9BTK9
51461717	CC(C)C[C@H](NC(=O)CNC(=O)CC[C@H](NS(=O)(=O)c1ccc(Cl)c(c1)C(F)(F)F)C(O)=O)C(=O)N[C@@H](C(C)C)C(=O)N1CCC[C@H]1C(N)=O	InChI=1S/C30H42ClF3N6O9S/c1-15(2)12-21(27(44)38-25(16(3)4)28(45)40-11-5-6-22(40)26(35)43)37-24(42)14-36-23(41)10-9-20(29(46)47)39-50(48,49)17-7-8-19(31)18(13-17)30(32,33)34/h7-8,13,15-16,20-22,25,39H,5-6,9-12,14H2,1-4H3,(H2,35,43)(H,36,41)(H,37,42)(H,38,44)(H,46,47)/t20-,21-,22-,25-/m0/s1	WONMZRKDYXHZOT-UEOMBKFZSA-N	50589865	CHEMBL5169356	Matrilysin	Homo sapiens		19							ChEMBL		10.7270/Q2542SJ0	36137271			Tabuse, H; Abe-Sato, K; Kanazawa, H; Yashiro, M; Tamura, Y; Kamitani, M; Hitaka, K; Gunji, E; Mitani, A; Kojima, N; Oka, Y	Taisho Pharmaceutical Co., Ltd.	http://www.bindingdb.org/bind/chemsearch/marvin/MolStructure.jsp?monomerid=50589865	http://www.bindingdb.org/jsp/dbsearch/PrimarySearch_ki.jsp?energyterm=kJ/mole&tag=pol&polymerid=6149&target=Matrilysin&column=ki&startPg=0&Increment=50&submit=Search	http://www.bindingdb.org/jsp/dbsearch/PrimarySearch_ki.jsp?energyterm=kJ/mole&tag=r21&monomerid=50589865&enzyme=Matrilysin&column=ki&startPg=0&Increment=50&submit=Search			168269219	482600717							1	MRLTVLCAVCLLPGSLALPLPQEAGGMSELQWEQAQDYLKRFYLYDSETKNANSLEAKLKEMQKFFGLPITGMLNSRVIEIMQKPRCGVPDVAEYSLFPNSPKWTSKVVTYRIVSYTRDLPHITVDRLVSKALNMWGKEIPLHFRKVVWGTADIMIGFARGAHGDSYPFDGPGNTLAHAFAPGTGLGGDAHFDEDERWTDGSSLGINFLYAATHELGHSLGMGHSSDPNAVMYPTYGNGDPQNFKLSQDDIKGIQKLYGKRSNSRKK	1MMP,1MMQ,1MMR,2DDY,2Y6C,2Y6D	Matrilysin	MMP7_HUMAN	P09237	Q9BTK9
50484563	CNC(=O)[C@@H](NC(=O)[C@H](CC(C)C)[C@H](O)C(=O)NO)C(C)(C)C	InChI=1S/C15H29N3O5/c1-8(2)7-9(10(19)13(21)18-23)12(20)17-11(14(22)16-6)15(3,4)5/h8-11,19,23H,7H2,1-6H3,(H,16,22)(H,17,20)(H,18,21)/t9-,10+,11-/m1/s1	OCSMOTCMPXTDND-OUAUKWLOSA-N	50063917	(2S,3R)-N(4)-[(2S)-3,3-dimethyl-1-(methylamino)-1-oxobutan-2-yl]-N(1),2-dihydroxy-3-(2-methylpropyl)butanediamide::CHEMBL279785::cid_119031::marimastat	Matrilysin	Homo sapiens		20							ChEMBL	10.1016/S0960-894X(96)00602-6	10.7270/Q2057FXG				Miller, A; Askew, M; Beckett, RP; Bellamy, CL; Bone, EA; Coates, RE; Davidson, AH; Drummond, AH; Huxley, P; Martin, FM; Saroglou, L; Thompson, AJ; van Dijk, SE; Whittaker, M	TBA	http://www.bindingdb.org/bind/chemsearch/marvin/MolStructure.jsp?monomerid=50063917	http://www.bindingdb.org/jsp/dbsearch/PrimarySearch_ki.jsp?energyterm=kJ/mole&tag=pol&polymerid=6149&target=Matrilysin&column=ki&startPg=0&Increment=50&submit=Search	http://www.bindingdb.org/jsp/dbsearch/PrimarySearch_ki.jsp?energyterm=kJ/mole&tag=r21&monomerid=50063917&enzyme=Matrilysin&column=ki&startPg=0&Increment=50&submit=Search	97	1R55,3HY7,2JIH	119031	103959089	50662	CHEMBL279785	DB00786	5220		ZINC01544157	1	MRLTVLCAVCLLPGSLALPLPQEAGGMSELQWEQAQDYLKRFYLYDSETKNANSLEAKLKEMQKFFGLPITGMLNSRVIEIMQKPRCGVPDVAEYSLFPNSPKWTSKVVTYRIVSYTRDLPHITVDRLVSKALNMWGKEIPLHFRKVVWGTADIMIGFARGAHGDSYPFDGPGNTLAHAFAPGTGLGGDAHFDEDERWTDGSSLGINFLYAATHELGHSLGMGHSSDPNAVMYPTYGNGDPQNFKLSQDDIKGIQKLYGKRSNSRKK	1MMP,1MMQ,1MMR,2DDY,2Y6C,2Y6D	Matrilysin	MMP7_HUMAN	P09237	Q9BTK9
50484630	CCCCCCCCCCCCCCCC[C@H](CC(=O)NO)C(=O)N[C@@H](Cc1ccccc1)C(=O)NC	InChI=1S/C30H51N3O4/c1-3-4-5-6-7-8-9-10-11-12-13-14-15-19-22-26(24-28(34)33-37)29(35)32-27(30(36)31-2)23-25-20-17-16-18-21-25/h16-18,20-21,26-27,37H,3-15,19,22-24H2,1-2H3,(H,31,36)(H,32,35)(H,33,34)/t26-,27+/m1/s1	SSNRGEULLFASJG-SXOMAYOGSA-N	50290457	(R)-2-Hexadecyl-N*4*-hydroxy-N*1*-((S)-1-methylcarbamoyl-2-phenyl-ethyl)-succinamide::(R)-2-hexadecyl-N4-hydroxy-N1-((S)-1-(methylamino)-1-oxo-3-phenylpropan-2-yl)succinamide::CHEMBL264495	Matrilysin	Homo sapiens		20							ChEMBL	10.1016/S0960-894X(96)00602-6	10.7270/Q2057FXG				Miller, A; Askew, M; Beckett, RP; Bellamy, CL; Bone, EA; Coates, RE; Davidson, AH; Drummond, AH; Huxley, P; Martin, FM; Saroglou, L; Thompson, AJ; van Dijk, SE; Whittaker, M	TBA	http://www.bindingdb.org/bind/chemsearch/marvin/MolStructure.jsp?monomerid=50290457	http://www.bindingdb.org/jsp/dbsearch/PrimarySearch_ki.jsp?energyterm=kJ/mole&tag=pol&polymerid=6149&target=Matrilysin&column=ki&startPg=0&Increment=50&submit=Search	http://www.bindingdb.org/jsp/dbsearch/PrimarySearch_ki.jsp?energyterm=kJ/mole&tag=r21&monomerid=50290457&enzyme=Matrilysin&column=ki&startPg=0&Increment=50&submit=Search			44302361	104132009		CHEMBL264495				ZINC34801725	1	MRLTVLCAVCLLPGSLALPLPQEAGGMSELQWEQAQDYLKRFYLYDSETKNANSLEAKLKEMQKFFGLPITGMLNSRVIEIMQKPRCGVPDVAEYSLFPNSPKWTSKVVTYRIVSYTRDLPHITVDRLVSKALNMWGKEIPLHFRKVVWGTADIMIGFARGAHGDSYPFDGPGNTLAHAFAPGTGLGGDAHFDEDERWTDGSSLGINFLYAATHELGHSLGMGHSSDPNAVMYPTYGNGDPQNFKLSQDDIKGIQKLYGKRSNSRKK	1MMP,1MMQ,1MMR,2DDY,2Y6C,2Y6D	Matrilysin	MMP7_HUMAN	P09237	Q9BTK9
50799311	CNC(=O)C(NC(=O)[C@H](CC(C)C)[C@H](O)C(=O)NO)C(C)(C)C	InChI=1S/C15H29N3O5/c1-8(2)7-9(10(19)13(21)18-23)12(20)17-11(14(22)16-6)15(3,4)5/h8-11,19,23H,7H2,1-6H3,(H,16,22)(H,17,20)(H,18,21)/t9-,10+,11?/m1/s1	OCSMOTCMPXTDND-JKIOLJMWSA-N	50084665	CHEMBL115189::N*4*-(2,2-Dimethyl-1-methylcarbamoyl-propyl)-2,N*1*-dihydroxy-3-isobutyl-succinamide(Marimisant)	Matrilysin	Homo sapiens		20							ChEMBL	10.1021/jm990412m	10.7270/Q2JD4XH4	10669559			Leung, D; Abbenante, G; Fairlie, DP	University of Queensland	http://www.bindingdb.org/bind/chemsearch/marvin/MolStructure.jsp?monomerid=50084665	http://www.bindingdb.org/jsp/dbsearch/PrimarySearch_ki.jsp?energyterm=kJ/mole&tag=pol&polymerid=6149&target=Matrilysin&column=ki&startPg=0&Increment=50&submit=Search	http://www.bindingdb.org/jsp/dbsearch/PrimarySearch_ki.jsp?energyterm=kJ/mole&tag=r21&monomerid=50084665&enzyme=Matrilysin&column=ki&startPg=0&Increment=50&submit=Search			44342614	103984195		CHEMBL115189				ZINC27079413	1	MRLTVLCAVCLLPGSLALPLPQEAGGMSELQWEQAQDYLKRFYLYDSETKNANSLEAKLKEMQKFFGLPITGMLNSRVIEIMQKPRCGVPDVAEYSLFPNSPKWTSKVVTYRIVSYTRDLPHITVDRLVSKALNMWGKEIPLHFRKVVWGTADIMIGFARGAHGDSYPFDGPGNTLAHAFAPGTGLGGDAHFDEDERWTDGSSLGINFLYAATHELGHSLGMGHSSDPNAVMYPTYGNGDPQNFKLSQDDIKGIQKLYGKRSNSRKK	1MMP,1MMQ,1MMR,2DDY,2Y6C,2Y6D	Matrilysin	MMP7_HUMAN	P09237	Q9BTK9
50801754	COCCOC(=O)N1CCC(CC1)C(NS(=O)(=O)c1ccc(cc1)-c1ccc(OC)cc1)C(O)=O	InChI=1S/C24H30N2O8S/c1-32-15-16-34-24(29)26-13-11-19(12-14-26)22(23(27)28)25-35(30,31)21-9-5-18(6-10-21)17-3-7-20(33-2)8-4-17/h3-10,19,22,25H,11-16H2,1-2H3,(H,27,28)	YUWSFQQPCKKPJG-UHFFFAOYSA-N	50102477	4-[Carboxy-(4'-methoxy-biphenyl-4-sulfonylamino)-methyl]-piperidine-1-carboxylic acid 2-methoxy-ethyl ester::CHEMBL311266	Matrilysin	Homo sapiens		20							ChEMBL	10.1021/jm015531s	10.7270/Q2Z89D47	11472202			Pikul, S; Ohler, NE; Ciszewski, G; Laufersweiler, MC; Almstead, NG; De, B; Natchus, MG; Hsieh, LC; Janusz, MJ; Peng, SX; Branch, TM; King, SL; Taiwo, YO; Mieling, GE	TBA	http://www.bindingdb.org/bind/chemsearch/marvin/MolStructure.jsp?monomerid=50102477	http://www.bindingdb.org/jsp/dbsearch/PrimarySearch_ki.jsp?energyterm=kJ/mole&tag=pol&polymerid=6149&target=Matrilysin&column=ki&startPg=0&Increment=50&submit=Search	http://www.bindingdb.org/jsp/dbsearch/PrimarySearch_ki.jsp?energyterm=kJ/mole&tag=r21&monomerid=50102477&enzyme=Matrilysin&column=ki&startPg=0&Increment=50&submit=Search			10164317	103999017		CHEMBL311266				ZINC13863411	1	MRLTVLCAVCLLPGSLALPLPQEAGGMSELQWEQAQDYLKRFYLYDSETKNANSLEAKLKEMQKFFGLPITGMLNSRVIEIMQKPRCGVPDVAEYSLFPNSPKWTSKVVTYRIVSYTRDLPHITVDRLVSKALNMWGKEIPLHFRKVVWGTADIMIGFARGAHGDSYPFDGPGNTLAHAFAPGTGLGGDAHFDEDERWTDGSSLGINFLYAATHELGHSLGMGHSSDPNAVMYPTYGNGDPQNFKLSQDDIKGIQKLYGKRSNSRKK	1MMP,1MMQ,1MMR,2DDY,2Y6C,2Y6D	Matrilysin	MMP7_HUMAN	P09237	Q9BTK9
51469162	CNC(=O)[C@@H](NC(=O)[C@H](CC(C)C)[C@H](O)C(=O)NO)C(C)(C)C	InChI=1S/C15H29N3O5/c1-8(2)7-9(10(19)13(21)18-23)12(20)17-11(14(22)16-6)15(3,4)5/h8-11,19,23H,7H2,1-6H3,(H,16,22)(H,17,20)(H,18,21)/t9-,10+,11-/m1/s1	OCSMOTCMPXTDND-OUAUKWLOSA-N	50063917	(2S,3R)-N(4)-[(2S)-3,3-dimethyl-1-(methylamino)-1-oxobutan-2-yl]-N(1),2-dihydroxy-3-(2-methylpropyl)butanediamide::CHEMBL279785::cid_119031::marimastat	Matrilysin	Homo sapiens		20							ChEMBL		10.7270/Q2GB281X	35969157			Baidya, SK; Banerjee, S; Adhikari, N; Jha, T	Jadavpur University	http://www.bindingdb.org/bind/chemsearch/marvin/MolStructure.jsp?monomerid=50063917	http://www.bindingdb.org/jsp/dbsearch/PrimarySearch_ki.jsp?energyterm=kJ/mole&tag=pol&polymerid=6149&target=Matrilysin&column=ki&startPg=0&Increment=50&submit=Search	http://www.bindingdb.org/jsp/dbsearch/PrimarySearch_ki.jsp?energyterm=kJ/mole&tag=r21&monomerid=50063917&enzyme=Matrilysin&column=ki&startPg=0&Increment=50&submit=Search	97	1R55,3HY7,2JIH	119031	103959089	50662	CHEMBL279785	DB00786	5220		ZINC01544157	1	MRLTVLCAVCLLPGSLALPLPQEAGGMSELQWEQAQDYLKRFYLYDSETKNANSLEAKLKEMQKFFGLPITGMLNSRVIEIMQKPRCGVPDVAEYSLFPNSPKWTSKVVTYRIVSYTRDLPHITVDRLVSKALNMWGKEIPLHFRKVVWGTADIMIGFARGAHGDSYPFDGPGNTLAHAFAPGTGLGGDAHFDEDERWTDGSSLGINFLYAATHELGHSLGMGHSSDPNAVMYPTYGNGDPQNFKLSQDDIKGIQKLYGKRSNSRKK	1MMP,1MMQ,1MMR,2DDY,2Y6C,2Y6D	Matrilysin	MMP7_HUMAN	P09237	Q9BTK9
50791723	COc1ccc(cc1)S(=O)(=O)N1CCSC(C)(C)[C@@H]1C(=O)NO	InChI=1S/C14H20N2O5S2/c1-14(2)12(13(17)15-18)16(8-9-22-14)23(19,20)11-6-4-10(21-3)5-7-11/h4-7,12,18H,8-9H2,1-3H3,(H,15,17)/t12-/m0/s1	ULILDPSFFUSXJH-LBPRGKRZSA-N	50082537	(S)-4-(4-Methoxy-benzenesulfonyl)-2,2-dimethyl-thiomorpholine-3-carboxylic acid hydroxyamide::CHEMBL141080	Matrilysin	Homo sapiens		23							ChEMBL	10.1021/jm990330y	10.7270/Q2D79C32	10579818			Almstead, NG; Bradley, RS; Pikul, S; De, B; Natchus, MG; Taiwo, YO; Gu, F; Williams, LE; Hynd, BA; Janusz, MJ; Dunaway, CM; Mieling, GE	Procter and Gamble Pharmaceuticals	http://www.bindingdb.org/bind/chemsearch/marvin/MolStructure.jsp?monomerid=50082537	http://www.bindingdb.org/jsp/dbsearch/PrimarySearch_ki.jsp?energyterm=kJ/mole&tag=pol&polymerid=6149&target=Matrilysin&column=ki&startPg=0&Increment=50&submit=Search	http://www.bindingdb.org/jsp/dbsearch/PrimarySearch_ki.jsp?energyterm=kJ/mole&tag=r21&monomerid=50082537&enzyme=Matrilysin&column=ki&startPg=0&Increment=50&submit=Search			10498747	103982315		CHEMBL141080				ZINC13801744	1	MRLTVLCAVCLLPGSLALPLPQEAGGMSELQWEQAQDYLKRFYLYDSETKNANSLEAKLKEMQKFFGLPITGMLNSRVIEIMQKPRCGVPDVAEYSLFPNSPKWTSKVVTYRIVSYTRDLPHITVDRLVSKALNMWGKEIPLHFRKVVWGTADIMIGFARGAHGDSYPFDGPGNTLAHAFAPGTGLGGDAHFDEDERWTDGSSLGINFLYAATHELGHSLGMGHSSDPNAVMYPTYGNGDPQNFKLSQDDIKGIQKLYGKRSNSRKK	1MMP,1MMQ,1MMR,2DDY,2Y6C,2Y6D	Matrilysin	MMP7_HUMAN	P09237	Q9BTK9
50801385	COc1ccc(cc1)S(=O)(=O)N1CCSC(C)(C)C1C(=O)NO	InChI=1S/C14H20N2O5S2/c1-14(2)12(13(17)15-18)16(8-9-22-14)23(19,20)11-6-4-10(21-3)5-7-11/h4-7,12,18H,8-9H2,1-3H3,(H,15,17)	ULILDPSFFUSXJH-UHFFFAOYSA-N	50254802	CHEMBL4088630	Matrilysin	Homo sapiens		23							ChEMBL	10.1021/acs.jmedchem.7b00315	10.7270/Q2B56N68	28850227			Talele, TT	St. John's University	http://www.bindingdb.org/bind/chemsearch/marvin/MolStructure.jsp?monomerid=50254802	http://www.bindingdb.org/jsp/dbsearch/PrimarySearch_ki.jsp?energyterm=kJ/mole&tag=pol&polymerid=6149&target=Matrilysin&column=ki&startPg=0&Increment=50&submit=Search	http://www.bindingdb.org/jsp/dbsearch/PrimarySearch_ki.jsp?energyterm=kJ/mole&tag=r21&monomerid=50254802&enzyme=Matrilysin&column=ki&startPg=0&Increment=50&submit=Search			20651316	402360077							1	MRLTVLCAVCLLPGSLALPLPQEAGGMSELQWEQAQDYLKRFYLYDSETKNANSLEAKLKEMQKFFGLPITGMLNSRVIEIMQKPRCGVPDVAEYSLFPNSPKWTSKVVTYRIVSYTRDLPHITVDRLVSKALNMWGKEIPLHFRKVVWGTADIMIGFARGAHGDSYPFDGPGNTLAHAFAPGTGLGGDAHFDEDERWTDGSSLGINFLYAATHELGHSLGMGHSSDPNAVMYPTYGNGDPQNFKLSQDDIKGIQKLYGKRSNSRKK	1MMP,1MMQ,1MMR,2DDY,2Y6C,2Y6D	Matrilysin	MMP7_HUMAN	P09237	Q9BTK9
51510218	CNC(=O)[C@@H](NC(=O)[C@H](CC(C)C)NC(=O)[C@@H](S)CCN1C(=O)N(C)C(C)(C)C1=O)C(C)(C)C	InChI=1S/C23H41N5O5S/c1-13(2)12-14(17(29)26-16(19(31)24-8)22(3,4)5)25-18(30)15(34)10-11-28-20(32)23(6,7)27(9)21(28)33/h13-16,34H,10-12H2,1-9H3,(H,24,31)(H,25,30)(H,26,29)/t14-,15-,16+/m0/s1	GTXSRFUZSLTDFX-HRCADAONSA-N	50108168	2-[2-Mercapto-4-(3,4,4-trimethyl-2,5-dioxo-imidazolidin-1-yl)-butyrylamino]-4-methyl-pentanoic acid (2,2-dimethyl-1-methylcarbamoyl-propyl)-amide(BMS-275291)::BMS-275291::CHEMBL76222::Rebimastat	Matrilysin	Homo sapiens		23							ChEMBL		10.7270/Q2959NR8	34157437			n/a	n/a	http://www.bindingdb.org/bind/chemsearch/marvin/MolStructure.jsp?monomerid=50108168	http://www.bindingdb.org/jsp/dbsearch/PrimarySearch_ki.jsp?energyterm=kJ/mole&tag=pol&polymerid=6149&target=Matrilysin&column=ki&startPg=0&Increment=50&submit=Search	http://www.bindingdb.org/jsp/dbsearch/PrimarySearch_ki.jsp?energyterm=kJ/mole&tag=r21&monomerid=50108168&enzyme=Matrilysin&column=ki&startPg=0&Increment=50&submit=Search			9913881	104003389		CHEMBL76222			C01525	ZINC03939175	1	MRLTVLCAVCLLPGSLALPLPQEAGGMSELQWEQAQDYLKRFYLYDSETKNANSLEAKLKEMQKFFGLPITGMLNSRVIEIMQKPRCGVPDVAEYSLFPNSPKWTSKVVTYRIVSYTRDLPHITVDRLVSKALNMWGKEIPLHFRKVVWGTADIMIGFARGAHGDSYPFDGPGNTLAHAFAPGTGLGGDAHFDEDERWTDGSSLGINFLYAATHELGHSLGMGHSSDPNAVMYPTYGNGDPQNFKLSQDDIKGIQKLYGKRSNSRKK	1MMP,1MMQ,1MMR,2DDY,2Y6C,2Y6D	Matrilysin	MMP7_HUMAN	P09237	Q9BTK9
51567615	CC(C)Cn1cc(cn1)-c1ccc(C[C@H](NC(=O)CNC(=O)CC[C@H](NS(=O)(=O)c2ccc(Cl)c(c2)C(F)(F)F)C(O)=O)C(=O)N[C@H](C(=O)N2CCC[C@H]2CC(N)=O)C(C)(C)C)cc1	InChI=1S/C42H54ClF3N8O9S/c1-24(2)22-53-23-27(20-49-53)26-10-8-25(9-11-26)17-33(38(58)51-37(41(3,4)5)39(59)54-16-6-7-28(54)18-34(47)55)50-36(57)21-48-35(56)15-14-32(40(60)61)52-64(62,63)29-12-13-31(43)30(19-29)42(44,45)46/h8-13,19-20,23-24,28,32-33,37,52H,6-7,14-18,21-22H2,1-5H3,(H2,47,55)(H,48,56)(H,50,57)(H,51,58)(H,60,61)/t28-,32-,33-,37+/m0/s1	QURJZSMYMALAQI-HHULFPPASA-N	50630423	CHEMBL5410739	Matrilysin	Homo sapiens		23							ChEMBL	10.1021/acs.jmedchem.3c01166	10.7270/Q2028X0H	37861435			Abe-Sato, K; Tabuse, H; Kanazawa, H; Kamitani, M; Endo, M; Tokura, S; Wakabayashi, S; Yahara, T; Takeda, T; Hitaka, K; Gunji, E; Kojima, N; Oka, Y	Taisho Pharmaceutical Co.	http://www.bindingdb.org/bind/chemsearch/marvin/MolStructure.jsp?monomerid=50630423	http://www.bindingdb.org/jsp/dbsearch/PrimarySearch_ki.jsp?energyterm=kJ/mole&tag=pol&polymerid=6149&target=Matrilysin&column=ki&startPg=0&Increment=50&submit=Search	http://www.bindingdb.org/jsp/dbsearch/PrimarySearch_ki.jsp?energyterm=kJ/mole&tag=r21&monomerid=50630423&enzyme=Matrilysin&column=ki&startPg=0&Increment=50&submit=Search			168719945	505048394							1	MRLTVLCAVCLLPGSLALPLPQEAGGMSELQWEQAQDYLKRFYLYDSETKNANSLEAKLKEMQKFFGLPITGMLNSRVIEIMQKPRCGVPDVAEYSLFPNSPKWTSKVVTYRIVSYTRDLPHITVDRLVSKALNMWGKEIPLHFRKVVWGTADIMIGFARGAHGDSYPFDGPGNTLAHAFAPGTGLGGDAHFDEDERWTDGSSLGINFLYAATHELGHSLGMGHSSDPNAVMYPTYGNGDPQNFKLSQDDIKGIQKLYGKRSNSRKK	2DDY,2Y6D,1MMR,1MMQ,1MMP,2Y6C	Matrilysin	MMP7_HUMAN	P09237	Q9BTK9
51469173	ONC(=O)CS(=O)(=O)c1ccc(cc1)-c1ccccc1	InChI=1S/C14H13NO4S/c16-14(15-17)10-20(18,19)13-8-6-12(7-9-13)11-4-2-1-3-5-11/h1-9,17H,10H2,(H,15,16)	HYBHKZKKEGAPOP-UHFFFAOYSA-N	50592906	CHEMBL5172839	Matrilysin	Homo sapiens		24							ChEMBL		10.7270/Q2GB281X	35969157			Baidya, SK; Banerjee, S; Adhikari, N; Jha, T	Jadavpur University	http://www.bindingdb.org/bind/chemsearch/marvin/MolStructure.jsp?monomerid=50592906	http://www.bindingdb.org/jsp/dbsearch/PrimarySearch_ki.jsp?energyterm=kJ/mole&tag=pol&polymerid=6149&target=Matrilysin&column=ki&startPg=0&Increment=50&submit=Search	http://www.bindingdb.org/jsp/dbsearch/PrimarySearch_ki.jsp?energyterm=kJ/mole&tag=r21&monomerid=50592906&enzyme=Matrilysin&column=ki&startPg=0&Increment=50&submit=Search			168276813	482603758							1	MRLTVLCAVCLLPGSLALPLPQEAGGMSELQWEQAQDYLKRFYLYDSETKNANSLEAKLKEMQKFFGLPITGMLNSRVIEIMQKPRCGVPDVAEYSLFPNSPKWTSKVVTYRIVSYTRDLPHITVDRLVSKALNMWGKEIPLHFRKVVWGTADIMIGFARGAHGDSYPFDGPGNTLAHAFAPGTGLGGDAHFDEDERWTDGSSLGINFLYAATHELGHSLGMGHSSDPNAVMYPTYGNGDPQNFKLSQDDIKGIQKLYGKRSNSRKK	1MMP,1MMQ,1MMR,2DDY,2Y6C,2Y6D	Matrilysin	MMP7_HUMAN	P09237	Q9BTK9
50123135	CC(C)C[C@@H]1[C@H](CCCCOc2ccc(C[C@H](NC1=O)C(=O)NCCc1ccc(cc1)S(N)(=O)=O)cc2)C(=O)NO	InChI=1S/C29H40N4O7S/c1-19(2)17-25-24(28(35)33-37)5-3-4-16-40-22-10-6-21(7-11-22)18-26(32-27(25)34)29(36)31-15-14-20-8-12-23(13-9-20)41(30,38)39/h6-13,19,24-26,37H,3-5,14-18H2,1-2H3,(H,31,36)(H,32,34)(H,33,35)(H2,30,38,39)/t24-,25+,26-/m0/s1	ANFAAJVPGXQKBB-NXCFDTQHSA-N	50071258	(7S,8R,11S)-8-Isobutyl-9-oxo-2-oxa-10-aza-bicyclo[11.2.2]heptadeca-1(16),13(17),14-triene-7,11-dicarboxylic acid 7-hydroxyamide 11-{[2-(4-sulfamoyl-phenyl)-ethyl]-amide}::CHEMBL66532	Matrilysin	Homo sapiens		25							ChEMBL	10.1016/s0960-894x(98)00396-5	10.7270/Q2MW2G89	9873491			Steinman, DH; Curtin, ML; Garland, RB; Davidsen, SK; Heyman, HR; Holms, JH; Albert, DH; Magoc, TJ; Nagy, IB; Marcotte, PA; Li, J; Morgan, DW; Hutchins, C; Summers, JB	Abbott Laboratories	http://www.bindingdb.org/bind/chemsearch/marvin/MolStructure.jsp?monomerid=50071258	http://www.bindingdb.org/jsp/dbsearch/PrimarySearch_ki.jsp?energyterm=kJ/mole&tag=pol&polymerid=6149&target=Matrilysin&column=ki&startPg=0&Increment=50&submit=Search	http://www.bindingdb.org/jsp/dbsearch/PrimarySearch_ki.jsp?energyterm=kJ/mole&tag=r21&monomerid=50071258&enzyme=Matrilysin&column=ki&startPg=0&Increment=50&submit=Search			44306058	103965047		CHEMBL66532				ZINC26181424	1	MRLTVLCAVCLLPGSLALPLPQEAGGMSELQWEQAQDYLKRFYLYDSETKNANSLEAKLKEMQKFFGLPITGMLNSRVIEIMQKPRCGVPDVAEYSLFPNSPKWTSKVVTYRIVSYTRDLPHITVDRLVSKALNMWGKEIPLHFRKVVWGTADIMIGFARGAHGDSYPFDGPGNTLAHAFAPGTGLGGDAHFDEDERWTDGSSLGINFLYAATHELGHSLGMGHSSDPNAVMYPTYGNGDPQNFKLSQDDIKGIQKLYGKRSNSRKK	1MMP,1MMQ,1MMR,2DDY,2Y6C,2Y6D	Matrilysin	MMP7_HUMAN	P09237	Q9BTK9
42593	CC#CCOc1ccc(cc1)S(=O)(=O)N1CCSC(C)(C)[C@@H]1C(=O)NO	InChI=1S/C17H22N2O5S2/c1-4-5-11-24-13-6-8-14(9-7-13)26(22,23)19-10-12-25-17(2,3)15(19)16(20)18-21/h6-9,15,21H,10-12H2,1-3H3,(H,18,20)/t15-/m0/s1	CVZIHNYAZLXRRS-HNNXBMFYSA-N	23498	(3S)-4-{[4-(but-2-yn-1-yloxy)benzene]sulfonyl}-N-hydroxy-2,2-dimethylthiomorpholine-3-carboxamide::CHEMBL207729::TMI-1	Matrilysin	Homo sapiens		26					7.4	22.00 C	Curated from the literature by BindingDB	10.1124/jpet.103.059675	10.7270/Q2K935VD	14718605	aid1798326		Zhang, Y; Xu, J; Levin, J; Hegen, M; Li, G; Robertshaw, H; Brennan, F; Cummons, T; Clarke, D; Vansell, N; Nickerson-Nutter, C; Barone, D; Mohler, K; Black, R; Skotnicki, J; Gibbons, J; Feldmann, M; Frost, P; Larsen, G; Lin, LL	Wyeth Research	http://www.bindingdb.org/bind/chemsearch/marvin/MolStructure.jsp?monomerid=23498	http://www.bindingdb.org/jsp/dbsearch/PrimarySearch_ki.jsp?energyterm=kJ/mole&tag=pol&polymerid=6149&target=Matrilysin&column=ki&startPg=0&Increment=50&submit=Search	http://www.bindingdb.org/jsp/dbsearch/PrimarySearch_ki.jsp?energyterm=kJ/mole&tag=r21&monomerid=23498&enzyme=Matrilysin&column=ki&startPg=0&Increment=50&submit=Search	IH6	1ZXC	5288615	50091760		CHEMBL207729	DB07964			ZINC03817227	1	MRLTVLCAVCLLPGSLALPLPQEAGGMSELQWEQAQDYLKRFYLYDSETKNANSLEAKLKEMQKFFGLPITGMLNSRVIEIMQKPRCGVPDVAEYSLFPNSPKWTSKVVTYRIVSYTRDLPHITVDRLVSKALNMWGKEIPLHFRKVVWGTADIMIGFARGAHGDSYPFDGPGNTLAHAFAPGTGLGGDAHFDEDERWTDGSSLGINFLYAATHELGHSLGMGHSSDPNAVMYPTYGNGDPQNFKLSQDDIKGIQKLYGKRSNSRKK	1MMP,1MMQ,1MMR,2DDY,2Y6C,2Y6D	Matrilysin	MMP7_HUMAN	P09237	Q9BTK9
50791801	CCCCOc1ccc(cc1)S(=O)(=O)N1CCCS(=O)(=O)C(C)(C)[C@@H]1C(=O)NO	InChI=1S/C18H28N2O7S2/c1-4-5-12-27-14-7-9-15(10-8-14)29(25,26)20-11-6-13-28(23,24)18(2,3)16(20)17(21)19-22/h7-10,16,22H,4-6,11-13H2,1-3H3,(H,19,21)/t16-/m0/s1	NOXYNXIAEWTFQX-INIZCTEOSA-N	50082553	(S)-4-(4-butoxy-benzenesulfonyl)-2,2-dimethyl-1,1-dioxo-1lambda*6*-[1,4]thiazepane-3-carboxylic acid hydroxyamide::CHEMBL436205	Matrilysin	Homo sapiens		27							ChEMBL	10.1021/jm990330y	10.7270/Q2D79C32	10579818			Almstead, NG; Bradley, RS; Pikul, S; De, B; Natchus, MG; Taiwo, YO; Gu, F; Williams, LE; Hynd, BA; Janusz, MJ; Dunaway, CM; Mieling, GE	Procter and Gamble Pharmaceuticals	http://www.bindingdb.org/bind/chemsearch/marvin/MolStructure.jsp?monomerid=50082553	http://www.bindingdb.org/jsp/dbsearch/PrimarySearch_ki.jsp?energyterm=kJ/mole&tag=pol&polymerid=6149&target=Matrilysin&column=ki&startPg=0&Increment=50&submit=Search	http://www.bindingdb.org/jsp/dbsearch/PrimarySearch_ki.jsp?energyterm=kJ/mole&tag=r21&monomerid=50082553&enzyme=Matrilysin&column=ki&startPg=0&Increment=50&submit=Search			10599594	103982331		CHEMBL436205				ZINC13801767	1	MRLTVLCAVCLLPGSLALPLPQEAGGMSELQWEQAQDYLKRFYLYDSETKNANSLEAKLKEMQKFFGLPITGMLNSRVIEIMQKPRCGVPDVAEYSLFPNSPKWTSKVVTYRIVSYTRDLPHITVDRLVSKALNMWGKEIPLHFRKVVWGTADIMIGFARGAHGDSYPFDGPGNTLAHAFAPGTGLGGDAHFDEDERWTDGSSLGINFLYAATHELGHSLGMGHSSDPNAVMYPTYGNGDPQNFKLSQDDIKGIQKLYGKRSNSRKK	1MMP,1MMQ,1MMR,2DDY,2Y6C,2Y6D	Matrilysin	MMP7_HUMAN	P09237	Q9BTK9
50125488	CC(C)C[C@H]([C@H](CC=C)C(=O)NO)C(=O)N[C@@H](Cc1ccccc1)C(=O)c1cn(C)c2ccccc12	InChI=1S/C29H35N3O4/c1-5-11-22(29(35)31-36)23(16-19(2)3)28(34)30-25(17-20-12-7-6-8-13-20)27(33)24-18-32(4)26-15-10-9-14-21(24)26/h5-10,12-15,18-19,22-23,25,36H,1,11,16-17H2,2-4H3,(H,30,34)(H,31,35)/t22-,23+,25-/m0/s1	SGQBRJNZCHCINW-ARNLJNQMSA-N	50072581	(2R,3S)-2-Allyl-N*4*-[(S)-1-benzyl-2-(1-methyl-1H-indol-3-yl)-2-oxo-ethyl]-N*1*-hydroxy-3-isobutyl-succinamide::CHEMBL110696	Matrilysin	Homo sapiens		29							ChEMBL	10.1016/s0960-894x(98)00597-6	10.7270/Q289152J	9873712			Sheppard, GS; Florjancic, AS; Giesler, JR; Xu, L; Guo, Y; Davidsen, SK; Marcotte, PA; Elmore, I; Albert, DH; Magoc, TJ; Bouska, JJ; Goodfellow, CL; Morgan, DW; Summers, JB	Abbott Laboratories	http://www.bindingdb.org/bind/chemsearch/marvin/MolStructure.jsp?monomerid=50072581	http://www.bindingdb.org/jsp/dbsearch/PrimarySearch_ki.jsp?energyterm=kJ/mole&tag=pol&polymerid=6149&target=Matrilysin&column=ki&startPg=0&Increment=50&submit=Search	http://www.bindingdb.org/jsp/dbsearch/PrimarySearch_ki.jsp?energyterm=kJ/mole&tag=r21&monomerid=50072581&enzyme=Matrilysin&column=ki&startPg=0&Increment=50&submit=Search			44339564	103966199		CHEMBL110696				ZINC26971140	1	MRLTVLCAVCLLPGSLALPLPQEAGGMSELQWEQAQDYLKRFYLYDSETKNANSLEAKLKEMQKFFGLPITGMLNSRVIEIMQKPRCGVPDVAEYSLFPNSPKWTSKVVTYRIVSYTRDLPHITVDRLVSKALNMWGKEIPLHFRKVVWGTADIMIGFARGAHGDSYPFDGPGNTLAHAFAPGTGLGGDAHFDEDERWTDGSSLGINFLYAATHELGHSLGMGHSSDPNAVMYPTYGNGDPQNFKLSQDDIKGIQKLYGKRSNSRKK	1MMP,1MMQ,1MMR,2DDY,2Y6C,2Y6D	Matrilysin	MMP7_HUMAN	P09237	Q9BTK9
50239786	CNC(=O)[C@H](Cc1ccc(OC)cc1)NC(=O)[C@H](CC(C)C)CC(=O)NO	InChI=1S/C19H29N3O5/c1-12(2)9-14(11-17(23)22-26)18(24)21-16(19(25)20-3)10-13-5-7-15(27-4)8-6-13/h5-8,12,14,16,26H,9-11H2,1-4H3,(H,20,25)(H,21,24)(H,22,23)/t14-,16+/m1/s1	QYZPDCGWIJYZMN-ZBFHGGJFSA-N	50104969	(R)-N*4*-Hydroxy-2-isobutyl-N*1*-[(S)-2-(4-methoxy-phenyl)-1-methylcarbamoyl-ethyl]-succinamide::CHEMBL45483::N*4*-Hydroxy-2-isobutyl-N*1*-[2-(4-methoxy-phenyl)-1-methylcarbamoyl-ethyl]-succinamide::N-[3-(N'-HYDROXYCARBOXAMIDO)-2-(2-METHYLPROPYL)-PROPANOYL]-O-TYROSINE-N-METHYLAMIDE::SC-44463	Matrilysin	Homo sapiens		30							ChEMBL	10.1021/jm0308038	10.7270/Q24F1Q3R	12877590			Fray, MJ; Dickinson, RP; Huggins, JP; Occleston, NL	Pfizer Inc	http://www.bindingdb.org/bind/chemsearch/marvin/MolStructure.jsp?monomerid=50104969	http://www.bindingdb.org/jsp/dbsearch/PrimarySearch_ki.jsp?energyterm=kJ/mole&tag=pol&polymerid=6149&target=Matrilysin&column=ki&startPg=0&Increment=50&submit=Search	http://www.bindingdb.org/jsp/dbsearch/PrimarySearch_ki.jsp?energyterm=kJ/mole&tag=r21&monomerid=50104969&enzyme=Matrilysin&column=ki&startPg=0&Increment=50&submit=Search	HTA	1FBL	128564	104000766		CHEMBL45483	DB07926			ZINC03873592	1	MRLTVLCAVCLLPGSLALPLPQEAGGMSELQWEQAQDYLKRFYLYDSETKNANSLEAKLKEMQKFFGLPITGMLNSRVIEIMQKPRCGVPDVAEYSLFPNSPKWTSKVVTYRIVSYTRDLPHITVDRLVSKALNMWGKEIPLHFRKVVWGTADIMIGFARGAHGDSYPFDGPGNTLAHAFAPGTGLGGDAHFDEDERWTDGSSLGINFLYAATHELGHSLGMGHSSDPNAVMYPTYGNGDPQNFKLSQDDIKGIQKLYGKRSNSRKK	1MMP,1MMQ,1MMR,2DDY,2Y6C,2Y6D	Matrilysin	MMP7_HUMAN	P09237	Q9BTK9
50791850	COc1ccc(cc1)S(=O)(=O)N1CCCCCSC(C)(C)[C@@H]1C(=O)NO	InChI=1S/C17H26N2O5S2/c1-17(2)15(16(20)18-21)19(11-5-4-6-12-25-17)26(22,23)14-9-7-13(24-3)8-10-14/h7-10,15,21H,4-6,11-12H2,1-3H3,(H,18,20)/t15-/m0/s1	AKNDZTHCJLFZCF-HNNXBMFYSA-N	50082548	(S)-4-(4-Methoxy-benzenesulfonyl)-2,2-dimethyl-[1,4]thiazonane-3-carboxylic acid hydroxyamide::CHEMBL441662	Matrilysin	Homo sapiens		30							ChEMBL	10.1021/jm990330y	10.7270/Q2D79C32	10579818			Almstead, NG; Bradley, RS; Pikul, S; De, B; Natchus, MG; Taiwo, YO; Gu, F; Williams, LE; Hynd, BA; Janusz, MJ; Dunaway, CM; Mieling, GE	Procter and Gamble Pharmaceuticals	http://www.bindingdb.org/bind/chemsearch/marvin/MolStructure.jsp?monomerid=50082548	http://www.bindingdb.org/jsp/dbsearch/PrimarySearch_ki.jsp?energyterm=kJ/mole&tag=pol&polymerid=6149&target=Matrilysin&column=ki&startPg=0&Increment=50&submit=Search	http://www.bindingdb.org/jsp/dbsearch/PrimarySearch_ki.jsp?energyterm=kJ/mole&tag=r21&monomerid=50082548&enzyme=Matrilysin&column=ki&startPg=0&Increment=50&submit=Search			10549114	103982326		CHEMBL441662				ZINC13801754	1	MRLTVLCAVCLLPGSLALPLPQEAGGMSELQWEQAQDYLKRFYLYDSETKNANSLEAKLKEMQKFFGLPITGMLNSRVIEIMQKPRCGVPDVAEYSLFPNSPKWTSKVVTYRIVSYTRDLPHITVDRLVSKALNMWGKEIPLHFRKVVWGTADIMIGFARGAHGDSYPFDGPGNTLAHAFAPGTGLGGDAHFDEDERWTDGSSLGINFLYAATHELGHSLGMGHSSDPNAVMYPTYGNGDPQNFKLSQDDIKGIQKLYGKRSNSRKK	1MMP,1MMQ,1MMR,2DDY,2Y6C,2Y6D	Matrilysin	MMP7_HUMAN	P09237	Q9BTK9
50786818	COc1ccc(cc1)S(=O)(=O)N1CC(C)(C)CN(C1C(=O)NO)S(=O)(=O)c1ccc(OC)cc1	InChI=1S/C21H27N3O8S2/c1-21(2)13-23(33(27,28)17-9-5-15(31-3)6-10-17)20(19(25)22-26)24(14-21)34(29,30)18-11-7-16(32-4)8-12-18/h5-12,20,26H,13-14H2,1-4H3,(H,22,25)	MCSWSPNUKWMZHM-UHFFFAOYSA-N	50066659	1,3-BIS-(4-METHOXY-BENZENESULFONYL)-5,5-DIMETHYL-HEXAHYDRO-PYRIMIDINE-2-CARBOXYLIC ACID HYDROXYAMIDE::CHEMBL115727::MMP inhibitor II	Matrilysin	Homo sapiens		30							ChEMBL	10.1021/jm980253r	10.7270/Q22F7P4F	9733482			Pikul, S; McDow Dunham, KL; Almstead, NG; De, B; Natchus, MG; Anastasio, MV; McPhail, SJ; Snider, CE; Taiwo, YO; Rydel, T; Dunaway, CM; Gu, F; Mieling, GE	Procter and Gamble Pharmaceuticals	http://www.bindingdb.org/bind/chemsearch/marvin/MolStructure.jsp?monomerid=50066659	http://www.bindingdb.org/jsp/dbsearch/PrimarySearch_ki.jsp?energyterm=kJ/mole&tag=pol&polymerid=6149&target=Matrilysin&column=ki&startPg=0&Increment=50&submit=Search	http://www.bindingdb.org/jsp/dbsearch/PrimarySearch_ki.jsp?energyterm=kJ/mole&tag=r21&monomerid=50066659&enzyme=Matrilysin&column=ki&startPg=0&Increment=50&submit=Search	N25	1BQO	4218	103961279		CHEMBL115727				ZINC03873570	1	MRLTVLCAVCLLPGSLALPLPQEAGGMSELQWEQAQDYLKRFYLYDSETKNANSLEAKLKEMQKFFGLPITGMLNSRVIEIMQKPRCGVPDVAEYSLFPNSPKWTSKVVTYRIVSYTRDLPHITVDRLVSKALNMWGKEIPLHFRKVVWGTADIMIGFARGAHGDSYPFDGPGNTLAHAFAPGTGLGGDAHFDEDERWTDGSSLGINFLYAATHELGHSLGMGHSSDPNAVMYPTYGNGDPQNFKLSQDDIKGIQKLYGKRSNSRKK	1MMP,1MMQ,1MMR,2DDY,2Y6C,2Y6D	Matrilysin	MMP7_HUMAN	P09237	Q9BTK9
50791717	COc1ccc(cc1)S(=O)(=O)N1CCCSC(C)(C)[C@@H]1C(=O)NO	InChI=1S/C15H22N2O5S2/c1-15(2)13(14(18)16-19)17(9-4-10-23-15)24(20,21)12-7-5-11(22-3)6-8-12/h5-8,13,19H,4,9-10H2,1-3H3,(H,16,18)/t13-/m0/s1	CYYCSKFJEOSZTF-ZDUSSCGKSA-N	50082545	(S)-4-(4-Methoxy-benzenesulfonyl)-2,2-dimethyl-[1,4]thiazepane-3-carboxylic acid hydroxyamide::(S)-N-hydroxy-4-(4-methoxyphenylsulfonyl)-2,2-dimethyl-1,4-thiazepane-3-carboxamide::CHEMBL140970	Matrilysin	Homo sapiens		30							ChEMBL	10.1021/jm990330y	10.7270/Q2D79C32	10579818			Almstead, NG; Bradley, RS; Pikul, S; De, B; Natchus, MG; Taiwo, YO; Gu, F; Williams, LE; Hynd, BA; Janusz, MJ; Dunaway, CM; Mieling, GE	Procter and Gamble Pharmaceuticals	http://www.bindingdb.org/bind/chemsearch/marvin/MolStructure.jsp?monomerid=50082545	http://www.bindingdb.org/jsp/dbsearch/PrimarySearch_ki.jsp?energyterm=kJ/mole&tag=pol&polymerid=6149&target=Matrilysin&column=ki&startPg=0&Increment=50&submit=Search	http://www.bindingdb.org/jsp/dbsearch/PrimarySearch_ki.jsp?energyterm=kJ/mole&tag=r21&monomerid=50082545&enzyme=Matrilysin&column=ki&startPg=0&Increment=50&submit=Search			9976697	103982323		CHEMBL140970				ZINC03821482	1	MRLTVLCAVCLLPGSLALPLPQEAGGMSELQWEQAQDYLKRFYLYDSETKNANSLEAKLKEMQKFFGLPITGMLNSRVIEIMQKPRCGVPDVAEYSLFPNSPKWTSKVVTYRIVSYTRDLPHITVDRLVSKALNMWGKEIPLHFRKVVWGTADIMIGFARGAHGDSYPFDGPGNTLAHAFAPGTGLGGDAHFDEDERWTDGSSLGINFLYAATHELGHSLGMGHSSDPNAVMYPTYGNGDPQNFKLSQDDIKGIQKLYGKRSNSRKK	1MMP,1MMQ,1MMR,2DDY,2Y6C,2Y6D	Matrilysin	MMP7_HUMAN	P09237	Q9BTK9
50529873	CC(C)C(CS(=O)(=O)c1ccc(cc1)-c1cccc(CNC(=O)c2nc3ccccc3c(=O)[nH]2)c1)N(O)C=O	InChI=1S/C28H28N4O6S/c1-18(2)25(32(36)17-33)16-39(37,38)22-12-10-20(11-13-22)21-7-5-6-19(14-21)15-29-28(35)26-30-24-9-4-3-8-23(24)27(34)31-26/h3-14,17-18,25,36H,15-16H2,1-2H3,(H,29,35)(H,30,31,34)	HXZPYZWICHZKRL-UHFFFAOYSA-N	50204002	CHEMBL3889936	Matrilysin	Homo sapiens		30							ChEMBL	10.1016/j.bmc.2016.09.009	10.7270/Q2H1341V	27825552			Nara, H; Sato, K; Kaieda, A; Oki, H; Kuno, H; Santou, T; Kanzaki, N; Terauchi, J; Uchikawa, O; Kori, M	Takeda Pharmaceutical Co., Ltd	http://www.bindingdb.org/bind/chemsearch/marvin/MolStructure.jsp?monomerid=50204002	http://www.bindingdb.org/jsp/dbsearch/PrimarySearch_ki.jsp?energyterm=kJ/mole&tag=pol&polymerid=6149&target=Matrilysin&column=ki&startPg=0&Increment=50&submit=Search	http://www.bindingdb.org/jsp/dbsearch/PrimarySearch_ki.jsp?energyterm=kJ/mole&tag=r21&monomerid=50204002&enzyme=Matrilysin&column=ki&startPg=0&Increment=50&submit=Search			57708888	104082942		CHEMBL3889936				ZINC28713783	1	MRLTVLCAVCLLPGSLALPLPQEAGGMSELQWEQAQDYLKRFYLYDSETKNANSLEAKLKEMQKFFGLPITGMLNSRVIEIMQKPRCGVPDVAEYSLFPNSPKWTSKVVTYRIVSYTRDLPHITVDRLVSKALNMWGKEIPLHFRKVVWGTADIMIGFARGAHGDSYPFDGPGNTLAHAFAPGTGLGGDAHFDEDERWTDGSSLGINFLYAATHELGHSLGMGHSSDPNAVMYPTYGNGDPQNFKLSQDDIKGIQKLYGKRSNSRKK	1MMP,1MMQ,1MMR,2DDY,2Y6C,2Y6D	Matrilysin	MMP7_HUMAN	P09237	Q9BTK9
50800955	COc1ccc(cc1)S(=O)(=O)N1CC(C)(C)CN(C1C(=O)NO)S(=O)(=O)c1ccc(OC)cc1	InChI=1S/C21H27N3O8S2/c1-21(2)13-23(33(27,28)17-9-5-15(31-3)6-10-17)20(19(25)22-26)24(14-21)34(29,30)18-11-7-16(32-4)8-12-18/h5-12,20,26H,13-14H2,1-4H3,(H,22,25)	MCSWSPNUKWMZHM-UHFFFAOYSA-N	50066659	1,3-BIS-(4-METHOXY-BENZENESULFONYL)-5,5-DIMETHYL-HEXAHYDRO-PYRIMIDINE-2-CARBOXYLIC ACID HYDROXYAMIDE::CHEMBL115727::MMP inhibitor II	Matrilysin	Homo sapiens		30							ChEMBL	10.1021/acs.jmedchem.7b00315	10.7270/Q2B56N68	28850227			Talele, TT	St. John's University	http://www.bindingdb.org/bind/chemsearch/marvin/MolStructure.jsp?monomerid=50066659	http://www.bindingdb.org/jsp/dbsearch/PrimarySearch_ki.jsp?energyterm=kJ/mole&tag=pol&polymerid=6149&target=Matrilysin&column=ki&startPg=0&Increment=50&submit=Search	http://www.bindingdb.org/jsp/dbsearch/PrimarySearch_ki.jsp?energyterm=kJ/mole&tag=r21&monomerid=50066659&enzyme=Matrilysin&column=ki&startPg=0&Increment=50&submit=Search	N25	1BQO	4218	103961279		CHEMBL115727				ZINC03873570	1	MRLTVLCAVCLLPGSLALPLPQEAGGMSELQWEQAQDYLKRFYLYDSETKNANSLEAKLKEMQKFFGLPITGMLNSRVIEIMQKPRCGVPDVAEYSLFPNSPKWTSKVVTYRIVSYTRDLPHITVDRLVSKALNMWGKEIPLHFRKVVWGTADIMIGFARGAHGDSYPFDGPGNTLAHAFAPGTGLGGDAHFDEDERWTDGSSLGINFLYAATHELGHSLGMGHSSDPNAVMYPTYGNGDPQNFKLSQDDIKGIQKLYGKRSNSRKK	1MMP,1MMQ,1MMR,2DDY,2Y6C,2Y6D	Matrilysin	MMP7_HUMAN	P09237	Q9BTK9
50801248	COc1ccc(cc1)S(=O)(=O)N1CCCSC(C)(C)[C@@H]1C(=O)NO	InChI=1S/C15H22N2O5S2/c1-15(2)13(14(18)16-19)17(9-4-10-23-15)24(20,21)12-7-5-11(22-3)6-8-12/h5-8,13,19H,4,9-10H2,1-3H3,(H,16,18)/t13-/m0/s1	CYYCSKFJEOSZTF-ZDUSSCGKSA-N	50082545	(S)-4-(4-Methoxy-benzenesulfonyl)-2,2-dimethyl-[1,4]thiazepane-3-carboxylic acid hydroxyamide::(S)-N-hydroxy-4-(4-methoxyphenylsulfonyl)-2,2-dimethyl-1,4-thiazepane-3-carboxamide::CHEMBL140970	Matrilysin	Homo sapiens		30							ChEMBL	10.1021/acs.jmedchem.7b00315	10.7270/Q2B56N68	28850227			Talele, TT	St. John's University	http://www.bindingdb.org/bind/chemsearch/marvin/MolStructure.jsp?monomerid=50082545	http://www.bindingdb.org/jsp/dbsearch/PrimarySearch_ki.jsp?energyterm=kJ/mole&tag=pol&polymerid=6149&target=Matrilysin&column=ki&startPg=0&Increment=50&submit=Search	http://www.bindingdb.org/jsp/dbsearch/PrimarySearch_ki.jsp?energyterm=kJ/mole&tag=r21&monomerid=50082545&enzyme=Matrilysin&column=ki&startPg=0&Increment=50&submit=Search			9976697	103982323		CHEMBL140970				ZINC03821482	1	MRLTVLCAVCLLPGSLALPLPQEAGGMSELQWEQAQDYLKRFYLYDSETKNANSLEAKLKEMQKFFGLPITGMLNSRVIEIMQKPRCGVPDVAEYSLFPNSPKWTSKVVTYRIVSYTRDLPHITVDRLVSKALNMWGKEIPLHFRKVVWGTADIMIGFARGAHGDSYPFDGPGNTLAHAFAPGTGLGGDAHFDEDERWTDGSSLGINFLYAATHELGHSLGMGHSSDPNAVMYPTYGNGDPQNFKLSQDDIKGIQKLYGKRSNSRKK	1MMP,1MMQ,1MMR,2DDY,2Y6C,2Y6D	Matrilysin	MMP7_HUMAN	P09237	Q9BTK9
51469163	CNC(=O)[C@H](Cc1ccccc1)NC(=O)C(CC(C)C)[C@H](CC=C)C(=O)NO	InChI=1S/C21H31N3O4/c1-5-9-16(20(26)24-28)17(12-14(2)3)19(25)23-18(21(27)22-4)13-15-10-7-6-8-11-15/h5-8,10-11,14,16-18,28H,1,9,12-13H2,2-4H3,(H,22,27)(H,23,25)(H,24,26)/t16-,17?,18-/m0/s1	GKHRDWHFKKUYAX-RGBJRUIASA-N	50592895	CHEMBL5187653	Matrilysin	Homo sapiens		30							ChEMBL		10.7270/Q2GB281X	35969157			Baidya, SK; Banerjee, S; Adhikari, N; Jha, T	Jadavpur University	http://www.bindingdb.org/bind/chemsearch/marvin/MolStructure.jsp?monomerid=50592895	http://www.bindingdb.org/jsp/dbsearch/PrimarySearch_ki.jsp?energyterm=kJ/mole&tag=pol&polymerid=6149&target=Matrilysin&column=ki&startPg=0&Increment=50&submit=Search	http://www.bindingdb.org/jsp/dbsearch/PrimarySearch_ki.jsp?energyterm=kJ/mole&tag=r21&monomerid=50592895&enzyme=Matrilysin&column=ki&startPg=0&Increment=50&submit=Search			59394877	482603747							1	MRLTVLCAVCLLPGSLALPLPQEAGGMSELQWEQAQDYLKRFYLYDSETKNANSLEAKLKEMQKFFGLPITGMLNSRVIEIMQKPRCGVPDVAEYSLFPNSPKWTSKVVTYRIVSYTRDLPHITVDRLVSKALNMWGKEIPLHFRKVVWGTADIMIGFARGAHGDSYPFDGPGNTLAHAFAPGTGLGGDAHFDEDERWTDGSSLGINFLYAATHELGHSLGMGHSSDPNAVMYPTYGNGDPQNFKLSQDDIKGIQKLYGKRSNSRKK	1MMP,1MMQ,1MMR,2DDY,2Y6C,2Y6D	Matrilysin	MMP7_HUMAN	P09237	Q9BTK9
51567623	CC(C)(C)[C@H](NC(=O)[C@H](Cn1ccnn1)NC(=O)CNC(=O)CC[C@H](NS(=O)(=O)c1ccc(Cl)c(c1)C(F)(F)F)C(O)=O)C(=O)N1CCC[C@H]1CC(N)=O	InChI=1S/C31H41ClF3N9O9S/c1-30(2,3)26(28(49)44-11-4-5-17(44)13-23(36)45)40-27(48)22(16-43-12-10-38-42-43)39-25(47)15-37-24(46)9-8-21(29(50)51)41-54(52,53)18-6-7-20(32)19(14-18)31(33,34)35/h6-7,10,12,14,17,21-22,26,41H,4-5,8-9,11,13,15-16H2,1-3H3,(H2,36,45)(H,37,46)(H,39,47)(H,40,48)(H,50,51)/t17-,21-,22-,26+/m0/s1	GBJMNIDZURQLKF-ADYBXSNGSA-N	50630430	CHEMBL5403074	Matrilysin	Homo sapiens		32							ChEMBL	10.1021/acs.jmedchem.3c01166	10.7270/Q2028X0H	37861435			Abe-Sato, K; Tabuse, H; Kanazawa, H; Kamitani, M; Endo, M; Tokura, S; Wakabayashi, S; Yahara, T; Takeda, T; Hitaka, K; Gunji, E; Kojima, N; Oka, Y	Taisho Pharmaceutical Co.	http://www.bindingdb.org/bind/chemsearch/marvin/MolStructure.jsp?monomerid=50630430	http://www.bindingdb.org/jsp/dbsearch/PrimarySearch_ki.jsp?energyterm=kJ/mole&tag=pol&polymerid=6149&target=Matrilysin&column=ki&startPg=0&Increment=50&submit=Search	http://www.bindingdb.org/jsp/dbsearch/PrimarySearch_ki.jsp?energyterm=kJ/mole&tag=r21&monomerid=50630430&enzyme=Matrilysin&column=ki&startPg=0&Increment=50&submit=Search			172444167	505048401							1	MRLTVLCAVCLLPGSLALPLPQEAGGMSELQWEQAQDYLKRFYLYDSETKNANSLEAKLKEMQKFFGLPITGMLNSRVIEIMQKPRCGVPDVAEYSLFPNSPKWTSKVVTYRIVSYTRDLPHITVDRLVSKALNMWGKEIPLHFRKVVWGTADIMIGFARGAHGDSYPFDGPGNTLAHAFAPGTGLGGDAHFDEDERWTDGSSLGINFLYAATHELGHSLGMGHSSDPNAVMYPTYGNGDPQNFKLSQDDIKGIQKLYGKRSNSRKK	2DDY,2Y6D,1MMR,1MMQ,1MMP,2Y6C	Matrilysin	MMP7_HUMAN	P09237	Q9BTK9
[truncated: 351 more rows]
