# Supplementary material for: Pharmacological assessment of Coffea arabica compounds as potential therapeutics for cervical cancer
Source: Bioinform Adv. 2025 Jun 5;5(1):vbaf132. doi: 10.1093/bioadv/vbaf132 (PMC12212767; doi:10.1093/bioadv/vbaf132)
Supplement: vbaf132_Supplementary_Data [file vbaf132_supplementary_data.zip › Supplementary_file_4.csv]

	nAcid	ALogP	ALogp2	AMR	apol	naAromAtom	nAromBond	nAtom	nHeavyAtom	nH	nB	nC	nN	nO	nS	nP	nF	nCl	nBr	nI	nX	ATS0m	ATS1m	ATS2m	ATS3m	ATS4m	ATS5m	ATS6m	ATS7m	ATS8m	ATS0v	ATS1v	ATS2v	ATS3v	ATS4v	ATS5v	ATS6v	ATS7v	ATS8v	ATS0e	ATS1e	ATS2e	ATS3e	ATS4e	ATS5e	ATS6e	ATS7e	ATS8e	ATS0p
50477794	0	-1.1567	1.33795489	86.2239	68.836169	6	6	64	31	33	0	22	3	6	0	0	0	0	0	0	0	5331.73692700001	5368.880323	7413.426813	8277.09111899998	8553.92939299997	9397.838744	8562.22846299999	8086.17265800001	8287.07377299999	12371.4225861572	15367.9820143666	21701.4717559974	25457.6732110511	26018.7156045441	26526.6693968031	26785.7540347338	26788.9421635838	26689.2738274217	498.315868	499.716644	867.956156	1173.702372	1392.523804	1273.74816	1401.89802	1373.670216	1366.753132	83.5172498600168
50125514	0	-1.1418	1.30370724	77.1854	66.700583	9	10	61	30	31	0	22	3	5	0	0	0	0	0	0	0	5073.73679800001	5252.886315	7778.250005	9140.35977600001	9723.01297899998	10042.418992	9489.91056900001	9077.765058	8389.96733799998	12092.8643203309	15347.3605952275	23077.7620162196	27670.1822953572	28646.6466055421	28644.8186406926	29975.1217020372	30519.9075943949	28648.7406247366	471.527224	482.84818	838.099084	1183.95248	1511.20286	1351.917192	1426.094532	1538.772296	1590.671104	81.9848200503188
50125422	0	0.100799999999997	0.0101606399999995	89.9322	73.8457549999999	9	10	67	32	35	0	25	3	4	0	0	0	0	0	0	0	5254.62541600001	5537.923137	8053.74035100001	9455.60559500001	10550.243145	11448.3136	10780.086924	9858.505779	9575.107677	13271.3592263383	16806.8512496268	25064.4174082658	30466.2336121178	32721.0155541451	33794.6882590267	35510.230025719	36156.8296884438	34694.7512276283	507.670912	521.552836	909.100196	1283.549148	1656.081596	1571.217064	1679.749376	1846.121108	1851.825732	91.4867676697148
50477797	0	-0.846800000000001	0.717070240000002	70.1691	66.863376	11	12	61	29	32	0	22	4	3	0	0	0	0	0	0	0	4759.01290900001	5068.857554	7032.816328	7369.694791	7919.24027900001	8798.77160999999	8284.94086699998	7336.246302	7362.983498	11934.4806840548	15107.8650537062	21748.170275942	24434.1507477563	25078.4407095476	25992.2372276132	26460.7671071365	26193.834993915	25911.1911562904	461.743891999999	477.54544	829.178360000001	1136.569812	1302.119572	1227.429288	1331.024836	1321.122472	1332.944992	82.3530249551678
50477804	0	-0.835600000000001	0.698227360000002	82.1575	68.467376	9	10	63	31	32	0	22	4	5	0	0	0	0	0	0	0	5270.94891100001	5501.0854	7818.125056	8484.59343699998	8764.68397499997	9628.47953799999	9318.21727199999	8203.322831	8158.303337	12367.2622379836	15592.5366581843	22569.6733066061	26001.9666037033	26761.2861061441	27340.9764121032	28432.0973032447	28078.34482564	27394.5894690011	488.447323999999	500.106576	876.070456	1162.679684	1387.929732	1263.75068	1427.428184	1391.986692	1395.587756	83.6394329551678
50125427	0	-2.6356	6.94638736	62.924	70.646997	15	16	62	33	29	0	25	3	5	0	0	0	0	0	0	0	5504.49703300001	5805.728623	8263.449296	9426.360755	9795.04679599999	10425.385283	10319.476587	10472.891417	10320.162404	13301.2475367171	16811.9549694838	24673.3258478727	28244.0780781508	28597.7725283092	29164.3728793275	30728.6107511732	31969.5211749712	32564.4272739005	480.711844	498.774980000001	842.56108	1182.68814	1342.910752	1313.42258	1421.553532	1427.087756	1422.030512	89.4622942406208
50125502	0	-1.393	1.940449	75.6708	69.418583	11	11	62	31	31	0	24	3	4	0	0	0	0	0	0	0	5106.29703900001	5345.230664	7336.398322	8211.30483199999	9249.03701799999	10600.776312	10304.667738	9709.93303199998	8944.779607	12723.5073468653	15924.3878823954	22812.8995604423	26189.4279653947	28121.0836037107	30571.1264010461	32256.4705769527	32266.6369148112	31014.9793144956	473.25654	485.541792	824.767536	1157.793184	1339.31644	1392.028712	1547.665888	1578.846312	1504.528468	86.9194160503188
50125443	0	-2.6541	7.04424681	81.2413	80.2965479999999	12	12	72	36	36	0	28	2	6	0	0	0	0	0	0	0	6004.17379600002	6369.110458	8904.746823	10627.475442	11523.397582	13136.472702	13687.817333	14479.848809	12140.296989	14762.4610567243	18876.8706726828	27701.1541512022	33668.5266941735	36475.1096556075	39855.201335992	43523.8838167932	46583.623703755	41422.2132045792	553.51272	572.585056000001	1005.6173	1440.96312	1711.03236	1828.061824	2023.94422	2191.10302	2148.312348	100.374488574564
50125423	0	-2.4741	6.12117081	81.7567	68.034169	6	6	63	30	33	0	22	3	5	0	0	0	0	0	0	0	5075.76892600001	5320.980455	7373.285225	8808.53318699999	9754.68635999999	11502.629844	11648.765128	11605.748055	8980.90869699996	12155.0318091928	15488.7694140401	22537.4036486092	27723.5836773317	30895.2302010851	34402.5127718053	37063.5366286107	38105.0148483595	30735.905054032	484.964152	497.223276	885.85842	1264.583164	1503.053728	1637.116392	1861.983264	1972.129148	1879.368036	82.8740458600168
50123108	0	-2.5764	6.63783696	76.06	76.840962	12	12	69	35	34	0	26	4	5	0	0	0	0	0	0	0	5850.03752300001	6246.620181	8704.715301	10019.182434	10973.562507	13022.908621	13353.141054	13886.461025	11864.143699	14123.4973338427	17939.594399672	25973.7893037239	31084.9870721925	33792.3078188445	37811.8950069059	41406.4077629098	43818.9126817163	38304.7924778109	532.046316	552.04442	965.644628	1383.873528	1602.852812	1730.516892	1971.184	2141.801508	2068.389788	95.6842587648658
50123116	0	-2.4741	6.12117081	81.7567	68.034169	6	6	63	30	33	0	22	3	5	0	0	0	0	0	0	0	5075.76892600001	5320.980455	7373.285225	8808.53318699999	9754.68635999999	11502.629844	11648.765128	11605.748055	8980.90869699996	12155.0318091928	15488.7694140401	22537.4036486092	27723.5836773317	30895.2302010851	34402.5127718053	37063.5366286107	38105.0148483595	30735.905054032	484.964152	497.223276	885.85842	1264.583164	1503.053728	1637.116392	1861.983264	1972.129148	1879.368036	82.8740458600168
51567617	1	-2.3956	5.73889935999999	132.0845	110.181099	12	12	98	55	43	0	34	7	9	1	0	3	1	0	0	4	11993.1192904493	11222.9513015056	16809.0479989549	18160.6756110112	20960.658595608	21879.1030765584	21358.4399699248	17368.0808437824	18849.428364288	21018.7720874643	26194.544503019	38825.8865716022	46081.1562179	48083.908702997	48697.0942682745	50863.7737729466	50672.0268093861	49836.0227804545	805.667866000002	799.979258	1440.699314	1989.36285	2381.665716	2283.587477	2391.766126	2539.060664	2609.61347	142.292937908507
51567616	1	-2.2024	4.85056575999999	131.6709	110.181099	12	12	98	55	43	0	34	7	9	1	0	3	1	0	0	4	11993.1192904493	11222.9513015056	16831.0099869549	18155.6204910112	20983.556407608	21897.9340885584	21338.3289619248	17370.1407157824	18925.262152288	21018.7720874643	26194.544503019	38751.1504924548	45914.1920215507	47940.7317032637	48567.9402686707	50756.9498296142	50584.2908462002	49546.1590198886	805.667866000002	799.979258	1440.768306	1992.44733	2361.78002	2283.664085	2382.094254	2542.338232	2599.143838	142.292937908507
50477820	0	-0.846800000000001	0.717070240000002	70.1691	62.00979	9	10	57	27	30	0	20	4	3	0	0	0	0	0	0	0	4468.45253900001	4756.115136	6717.821722	7056.691993	7260.92249100001	8080.949566	7917.934093	7115.291865	6769.947506	11025.2793916943	14031.3580174665	20367.4539278139	22935.7260278265	23158.5516673025	23721.1701828046	25160.7288225192	25288.7849515804	24175.7916422831	433.225932	448.229144	785.695792000001	1081.972748	1243.748164	1128.062808	1258.207996	1280.831292	1257.30728	75.8859991454699
50125501	0	-1.393	1.940449	75.6708	77.792169	15	16	68	35	33	0	28	3	4	0	0	0	0	0	0	0	5685.38565100001	6090.765445	8538.939642	9741.606574	10622.276962	11831.279891	11609.652942	11341.392066	11159.186029	14479.7424427244	18271.4456238831	26659.981239919	31040.1293949115	32672.1414769122	34314.2424976617	36263.719074855	37430.3144411632	37772.6394897968	516.855532	537.479636	913.562192	1282.284808	1487.789488	1532.722452	1675.208376	1734.716232	1697.736124	98.9642418600168
50125509	0	-2.4934	6.21704356000001	76.8761	79.4945479999999	12	12	71	35	36	0	28	2	5	0	0	0	0	0	0	0	5748.20579500002	6172.926565	8572.38599299999	10090.840511	11072.526484	12922.129689	13301.982687	13765.049342	12829.14323	14546.0702797599	18606.864156352	27155.0903352377	32649.1491496258	35423.5810299552	39441.0137001739	43380.1435787984	46281.7842129386	44129.0434923318	540.161004	560.197636000001	990.45346	1433.11106	1664.106288	1792.766308	2040.87998	2183.573512	2219.498312	99.7312845745638
51391016	0	-1.393	1.940449	75.6708	77.792169	15	16	68	35	33	0	28	3	4	0	0	0	0	0	0	0	5685.38565100001	6090.765445	8538.939642	9741.606574	10622.276962	11831.279891	11609.652942	11341.392066	11159.186029	14479.7424427244	18271.4456238831	26659.981239919	31040.1293949115	32672.1414769122	34314.2424976617	36263.719074855	37430.3144411632	37772.6394897968	516.855532	537.479636	913.562192	1282.284808	1487.789488	1532.722452	1675.208376	1734.716232	1697.736124	98.9642418600168
50125476	0	-0.818400000000002	0.669778560000003	85.4496	73.458583	11	11	63	32	31	0	23	3	4	2	0	0	0	0	0	0	5250.56116000001	5489.494785	7458.597511	8147.297652	8889.13884399999	10545.260584	10857.687666	10631.954924	9581.372437	13147.0242486146	16347.9047841447	23260.0479238436	26123.9340767844	27749.7304962112	30416.1464019848	32862.4034452005	33513.8703690103	31578.0854490611	480.797056	493.082308	840.126356000001	1135.731496	1311.814688	1373.576104	1522.76932	1602.59644	1576.498748	89.7083160503188
50123107	0	-1.8603	3.46071609	98.9746	77.121341	6	6	70	33	37	0	24	3	5	1	0	0	0	0	0	0	6396.20502400002	6283.818248	8268.78390699999	9702.580553	10741.385735	12959.290443	13243.087808	13509.187173	11722.428463	13723.1778271818	17376.7082834095	24899.8096908578	30064.9383359068	33436.4994059274	37270.2393840441	40581.3296682485	42761.1065877047	36831.6047779841	535.662889	549.474164	982.24091	1376.73919	1632.165654	1770.338196	1992.568236	2155.170576	2081.848608	98.6402974794128
50123140	0	-2.7621	7.62919641	84.6683	71.127755	6	6	66	31	35	0	23	3	5	0	0	0	0	0	0	0	5222.06517500001	5489.458752	7566.993762	9005.28991599999	9951.44308899999	11699.386573	11801.641893	11705.022904	10482.449546	12640.716199804	16141.7595485304	23450.9507602715	28730.3820222868	31902.0285460402	35409.3111167604	38158.3993874942	39457.0101104956	35587.778912404	505.941596	518.999056	928.587928000001	1327.468064	1565.938628	1700.001292	1924.728332	2029.5944	2044.591888	86.5521716697148
50123133	0	-2.4374	5.94091876	80.3544	81.2613409999999	12	12	73	36	37	0	28	3	5	0	0	0	0	0	0	0	5945.41790800002	6379.257654	8791.71712999999	10266.334548	10750.405733	12184.445352	12828.216192	13825.552377	12143.840416	14820.4681974125	18912.3341917675	27465.3381836274	33088.9792947543	35527.4219086299	38155.0455622973	41194.9481843781	44277.6892779717	39401.9609564445	557.081104	578.477416	1018.18092	1438.413952	1677.587988	1846.93888	1980.14528	2130.012644	2123.2428	101.385897479413
51567618	1	-2.3956	5.73889935999999	132.0845	110.181099	12	12	98	55	43	0	34	7	9	1	0	3	1	0	0	4	11993.1192904493	11222.9513015056	16809.0479989549	18138.7136230112	20965.713715608	21856.2052645584	21339.6089579248	17388.1918517824	18847.368492288	21018.7720874643	26194.544503019	38825.8865716022	46155.8922970474	48250.8728993463	48840.2712680078	50992.9277725504	50778.8507527185	49923.7587436405	805.667866000002	799.979258	1440.699314	1989.293858	2378.581236	2303.473173	2391.689518	2548.732536	2606.335902	142.292937908507
51567620	1	-2.3956	5.73889935999999	132.0845	108.854306	12	12	97	55	42	0	33	8	9	1	0	3	1	0	0	4	12044.0351544493	11262.7761415056	16832.7817349549	18163.4432630112	20970.493335608	21894.9938805584	21398.2446499248	17426.7165357824	18887.953048288	20807.4856145058	25899.6051581208	38391.4002976266	45662.551837171	47804.4980771473	48424.3102483469	50478.8964977167	50157.9955345523	49215.1675622884	801.610522000002	795.522746	1428.924466	1971.961762	2362.341364	2280.022485	2375.033902	2522.405048	2583.285982	140.269425003658
50123097	0	-2.1861	4.77903321	78.8451	64.940583	6	6	60	29	31	0	21	3	5	0	0	0	0	0	0	0	4929.47267700001	5152.502158	7179.576688	8611.77645799999	9557.92963099999	11349.753079	11549.490279	10104.207206	8133.23879000001	11669.3474185816	14835.7792795497	21623.8565369468	26716.7853323766	29888.43185613	33307.6500129217	35711.5413664745	33253.1409899875	26287.3350929297	463.986708	475.447496	843.128912000001	1201.698264	1440.168828	1574.371324	1804.518012	1806.905296	1593.820512	79.1959200503188
50125447	0	-2.9138	8.49023044000002	80.1761	84.7813409999999	15	16	75	38	37	0	30	3	5	0	0	0	0	0	0	0	6233.94615000002	6812.050017	9680.382852	11223.051546	12293.894699	13856.049758	14357.980397	15146.34839	14497.286596	15667.5020009112	20182.8848970154	30013.8918769023	35737.4239240314	38738.3820051263	41992.6549220877	45950.5867994669	49528.0941440996	48441.8207044569	572.162136	601.098964	1062.324176	1519.21704	1766.554532	1901.275152	2133.732412	2289.29904	2356.386792	106.963697479413
50477815	0	-2.141	4.583881	71.4771	71.716962	11	12	65	31	34	0	24	4	3	0	0	0	0	0	0	0	5049.57327900001	5525.864093	7728.911564	8199.048804	8731.63794699997	9689.881143	9368.15189299999	8455.83973999999	8550.87206899999	12843.6819764154	16607.8889916952	24527.4365577827	27811.5493762073	28216.0204526563	28858.0493374643	29516.8259427315	29566.7862544501	29720.9068065924	490.261851999999	514.402252	917.079816	1305.116552	1432.137308	1405.930772	1433.868684	1482.056376	1495.162708	88.8200507648658
50125430	0	-2.2054	4.86378916000001	73.9645	76.4009619999999	12	12	68	34	34	0	27	2	5	0	0	0	0	0	0	0	5601.90954600001	6004.448268	8378.67745599999	9894.083782	10875.769755	12725.37296	13149.105922	13665.774493	11327.602381	14060.3858891487	17953.8740218617	26241.5432235753	31642.3508046706	34416.7826850001	38434.2153552188	42285.2808199148	44929.7889508025	39277.1696339598	519.18356	538.421856	947.723952	1370.22616	1601.221388	1729.881408	1978.134912	2126.10826	2054.27446	96.0531587648658
50125519	0	-0.972600000000002	0.945950760000003	72.3708	72.5053759999999	12	12	64	32	32	0	26	2	4	0	0	0	0	0	0	0	5199.64529600001	5451.641993	7430.942783	8609.39553899999	9400.90874699999	10897.359822	10553.655232	9960.09301799999	9491.04266300001	13358.3107215732	16695.4248832197	23801.1796982543	27951.8546205058	29357.3405017411	31762.6012757479	33693.2758541865	34184.0045100022	33459.8622776718	484.8544	496.578308000001	841.691476	1196.178828	1385.341244	1424.213608	1582.355944	1628.990704	1560.847644	91.7318289551678
51567622	1	-1.6118	2.59789924	139.4644	108.227513	11	11	95	54	41	0	32	7	9	2	0	3	1	0	0	4	12730.4025204493	11536.0900825056	17200.3711799549	17886.1741990112	21056.956137608	22244.0376975584	21834.9464769248	17605.3464537824	19170.807998288	20706.3480318705	25699.996067168	38050.8785507999	44300.9414289347	47062.3633248214	47752.9550643225	49705.3516777487	49111.2414630275	47907.1626281153	785.893755000002	779.36229	1407.104426	1919.387844	2312.444894	2229.297901	2318.567124	2457.651138	2508.373764	144.235912098809
50195817	0	-0.9901	0.980298010000001	81.6776	53.046997	0	0	52	23	29	0	15	3	5	0	0	0	0	0	0	0	4061.855823	3930.29505	5664.86091500001	6922.598146	7424.48534500002	7613.78358900001	6253.59298900001	5868.29996400002	5445.96590900001	9066.07851922378	11306.2352467425	16514.8208995888	20663.1403936126	21660.8209881612	21566.2990764922	20939.5748713204	19439.9342359553	17524.1590679676	405.306684	400.748272	704.362836000001	992.203503999999	1310.72494	1158.586428	1208.482244	1211.816024	1120.456948	61.573294240621
51510217	0	-0.9901	0.980298010000001	81.6776	53.046997	0	0	52	23	29	0	15	3	5	0	0	0	0	0	0	0	4061.855823	3930.29505	5664.86091500001	6922.598146	7424.48534500002	7613.78358900001	6253.59298900001	5868.29996400002	5445.96590900001	9066.07851922378	11306.2352467425	16514.8208995888	20663.1403936126	21660.8209881612	21566.2990764922	20939.5748713204	19439.9342359553	17524.1590679676	405.306684	400.748272	704.362836000001	992.203503999999	1310.72494	1158.586428	1208.482244	1211.816024	1120.456948	61.573294240621
50125432	0	-1.1267	1.26945289	73.9899	67.126997	11	11	60	31	29	0	23	3	5	0	0	0	0	0	0	0	5215.96879100001	5414.804256	7443.649526	8250.34199199999	9297.30035399999	10654.151344	10457.646618	9808.69570399998	9053.525511	12454.2137332184	15481.1102917772	21988.1028616778	25226.7621092496	27389.269042817	29765.8095730598	31162.3207207531	30832.8713994079	29263.8193895265	465.630812	475.132048	806.537432	1108.653984	1293.730504	1359.846168	1489.682512	1534.232264	1429.01778	83.8844942406208
50125467	0	-2.6258	6.89482564000001	77.2645	73.314169	11	11	66	33	33	0	25	3	5	0	0	0	0	0	0	0	5508.56128900001	5898.036939	8284.13299499999	9495.993075	10723.898026	12428.78945	12900.118428	13415.614507	10781.339325	13425.5825144408	17182.8370210374	25253.2630857632	29879.9241495595	33180.5257869698	37242.7404805171	40848.475542681	43012.4213556115	36832.2866707836	507.5857	527.38534	930.800012000001	1331.840516	1555.196584	1697.696512	1943.444856	2075.963868	1997.955284	91.2407458600168
50123131	0	-2.3354	5.45409316	99.7758	79.0817199999999	6	6	74	34	40	0	25	4	5	0	0	0	0	0	0	0	5711.86978600002	6054.708423	8294.89580599998	9690.759423	10750.368205	12658.450674	13130.984996	13430.237261	11189.670897	13886.482898679	17678.4737737792	25673.1035280623	31514.350350625	34566.4891945686	37944.2679622354	41376.3345883045	43699.4690754596	38046.1273666107	564.816584	580.899388	1046.0362	1464.559244	1778.566604	1851.660472	2053.673008	2231.510364	2187.445772	95.5630361939598
50861935	0	-1.1267	1.26945289	73.9899	67.126997	11	11	60	31	29	0	23	3	5	0	0	0	0	0	0	0	5215.96879100001	5414.804256	7443.649526	8250.34199199999	9297.30035399999	10654.151344	10457.646618	9808.69570399998	9053.525511	12454.2137332184	15481.1102917772	21988.1028616778	25226.7621092496	27389.269042817	29765.8095730598	31162.3207207531	30832.8713994079	29263.8193895265	465.630812	475.132048	806.537432	1108.653984	1293.730504	1359.846168	1489.682512	1534.232264	1429.01778	83.8844942406208
50125485	0	-1.9834	3.93387556	61.5858	69.844997	15	16	61	32	29	0	25	3	4	0	0	0	0	0	0	0	5248.52903200001	5609.54473	7876.117478	8576.08583899999	8824.51986799998	9778.353476	9814.216833	9811.38812599999	9557.56150400002	13084.8567597527	16541.948453153	24131.6735738971	27279.7365389938	27416.2071506034	27988.6232778131	29558.6546939964	30910.2390410751	31438.8013788509	467.360128	486.38756	826.85824	1145.876628	1281.87952	1241.921504	1354.943812	1350.604784	1373.222144	88.8190902406208
51469166	0	-0.6839	0.46771921	80.7321	64.947376	6	6	61	29	32	0	20	4	5	0	0	0	0	0	0	0	4982.42066900001	5068.293037	7179.87719200001	8444.97374699999	9324.61331999998	9972.11434999998	9078.30401	8816.12241599998	8485.56978999997	11520.2284344849	14321.9859529363	20599.2789652515	25069.9670802821	26495.5430578156	27499.5065100167	28420.4210866023	29247.20203052	28171.4317866664	473.366292	477.485028	833.140824000001	1134.0917	1475.684736	1371.335856	1483.066272	1479.396168	1661.82528	78.0616329551678
51504654	0	-2.2521	5.07195441	69.378	61.478204	9	10	56	28	28	0	20	4	4	0	0	0	0	0	0	0	4722.38841200001	4926.076917	6870.725247	7490.535244	7521.67145600001	8387.66054699999	8339.54238299998	7764.20060800001	7050.728483	11179.5026797968	14076.8438453314	20427.5339989309	23360.9694116548	23858.9752253115	23883.6644250648	24229.5617665303	23960.7132904415	22623.5928081626	433.14072	445.18898	764.992708	1040.233632	1184.63292	1153.357868	1246.30794	1197.45856	1186.36662	75.6399773357718
50125446	0	-2.5283	6.39230089000001	88.3028	83.9985479999999	12	12	74	38	36	0	28	2	7	1	0	0	0	0	0	0	7287.98539700002	7824.663644	10393.49431	11892.883172	12529.885029	13794.391687	14589.882189	15773.999199	13441.524247	15575.6290704553	19907.5357451821	29370.2183505951	35522.826321414	38318.9128876466	41283.6423158699	44510.3130398066	47825.6925215454	43046.4333789027	575.608285	590.50672	1053.905324	1507.519372	1754.158134	1893.628494	2069.742876	2214.920936	2194.664408	109.427692574564
50123136	0	-3.0501	9.30311001	87.5799	74.2213409999999	6	6	69	32	37	0	24	3	5	0	0	0	0	0	0	0	5368.36142400002	5657.937049	7760.702299	9202.046645	10148.199818	11896.143302	11998.398622	11857.899669	12096.239429	13126.4005904152	16794.7496830208	24364.4978719338	29737.180367242	32908.8268909953	36416.1094617155	39165.1977324493	40551.8728693791	40951.6492717425	526.91904	540.774836	971.317436	1390.352964	1628.823528	1762.886192	1987.613232	2092.339468	2181.185876	90.2302974794128
50123127	0	-2.9657	8.79537649	85.6164	84.3549269999999	12	12	76	37	39	0	29	3	5	0	0	0	0	0	0	0	6091.71415700002	6547.735951	8985.42566699999	10573.066262	11219.51936	12689.880243	13471.17914	14374.58266	12326.657829	15306.1525880237	19565.3243262578	28378.8852952897	34237.252181209	37142.1824629894	40114.0159657683	42973.2111921001	45659.5575506872	40383.959088862	578.058548	600.253196	1060.910428	1500.9234	1721.562432	1912.26622	2047.3122	2157.95444	2154.026772	105.064023289111
50484594	0	-0.818400000000002	0.669778560000003	85.4496	73.458583	11	11	63	32	31	0	23	3	4	2	0	0	0	0	0	0	5250.56116000001	5489.494785	7458.597511	8147.297652	8889.13884399999	10545.260584	10857.687666	10631.954924	9581.372437	13147.0242486146	16347.9047841447	23260.0479238436	26123.9340767844	27749.7304962112	30416.1464019848	32862.4034452005	33513.8703690103	31578.0854490611	480.797056	493.082308	840.126356000001	1135.731496	1311.814688	1373.576104	1522.76932	1602.59644	1576.498748	89.7083160503188
51469160	0	-0.141400000000003	0.0199939600000007	88.0913	74.7853759999999	11	11	64	32	32	0	24	2	4	2	0	0	0	0	0	0	6966.80425400001	6414.876149	9285.40172200001	9347.792487	10231.925611	12111.709494	12765.287987	12436.324798	11243.739663	13704.8313916078	17012.3082804984	24483.6962939689	27604.9923284587	29543.938478287	32630.550488992	35002.0427748258	35010.4225320027	32664.8387366507	487.261066	498.895932	859.752945	1168.116526	1364.964586	1430.69434	1622.383374	1691.314932	1607.593332	102.974028955168
51567619	1	-2.2024	4.85056575999999	131.6709	108.854306	12	12	97	55	42	0	33	8	9	1	0	3	1	0	0	4	12044.0351544493	11262.7761415056	16854.7437229549	18180.3501310112	20988.336027608	21936.7227045584	21396.9646539248	17408.6653997824	18965.846708288	20807.4856145058	25899.6051581208	38316.6642184793	45420.8515616743	47494.3568810648	48151.9792490098	50242.9185547805	49963.435628034	48837.5678385366	801.610522000002	795.522746	1428.993458	1975.115234	2345.540148	2260.213397	2365.438638	2516.010744	2576.093918	140.269425003658
50125449	0	-2.7621	7.62919641	84.6683	71.127755	6	6	66	31	35	0	23	3	5	0	0	0	0	0	0	0	5222.06517500001	5489.458752	7566.993762	9005.28991599999	9951.44308899999	11699.386573	11801.641893	11705.022904	10482.449546	12640.716199804	16141.7595485304	23450.9507602715	28730.3820222868	31902.0285460402	35409.3111167604	38158.3993874942	39457.0101104956	35587.778912404	505.941596	518.999056	928.587928000001	1327.468064	1565.938628	1700.001292	1924.728332	2029.5944	2044.591888	86.5521716697148
50529922	0	-2.8738	8.25872644	58.3335	78.735411	18	24	66	39	27	0	27	5	6	1	0	0	0	0	0	0	7467.19684600001	8096.313834	11124.827697	12716.898325	12706.421628	11708.045956	9673.71176299999	8958.15094399999	8167.46622800001	15385.9102115282	19273.7604621858	28156.0945216848	32643.0271697316	32007.8043956619	30216.7048799103	27581.3807421523	25562.4430567303	23746.8652228674	524.854785	546.340536	915.124322000001	1231.363652	1390.405566	1336.948088	1242.32648	1086.03794	1060.980044	105.624072430923
51567605	1	-1.6295	2.65527025	145.9387	107.561478	6	6	98	52	46	0	32	6	9	1	0	3	1	0	0	4	11511.4431914493	10634.2681695056	16053.9590179549	17431.8127740112	20478.788036608	21132.5379755584	20087.8588419249	15920.0139907824	17449.001819288	20021.6753440368	25049.6997863678	37270.095069986	44727.0675075549	47093.4517186584	47456.7713483799	49153.848442344	48519.4749861014	47553.4371696314	800.540590000002	788.709674	1445.642302	2009.702318	2434.915592	2296.786849	2410.052254	2546.54222	2641.202658	136.838976623054
50125451	0	-1.393	1.940449	75.6708	69.418583	11	11	62	31	31	0	24	3	4	0	0	0	0	0	0	0	5106.29703900001	5345.230664	7314.436334	8177.35886	9251.00108199999	10600.736392	10254.795682	9711.85717599998	8940.755671	12723.5073468653	15924.3878823954	22887.6356395896	26290.4699759987	28153.2786839569	30651.4775966928	32348.9373422944	32379.183190704	31070.5201974354	473.25654	485.541792	824.698544	1154.994976	1338.361304	1389.906984	1548.282336	1575.769448	1502.206036	86.9194160503188
51477903	0	-1.2836	1.64762896	23.2833	37.609516	12	12	31	19	12	0	15	0	4	0	0	0	0	0	0	0	3200.026587	3234.22666	4532.579059	4669.690498	3889.910312	2938.63444	2901.564868	2657.659603	2449.109741	7591.32156726854	9265.85887550363	12878.1260936247	13632.6074685985	11226.1184741387	9063.905472167	8148.24441197333	7889.53228791072	7251.07896353174	247.136172	253.255984	373.011148	503.981656	503.19164	410.645584	330.205528	299.451124	297.216116	49.741670858188
50396452	0	-1.8317	3.35512489	66.078	56.191411	6	6	52	25	27	0	18	3	4	0	0	0	0	0	0	0	4236.64805700001	4286.953465	5762.728388	6358.32420900001	6482.06825800001	7621.69029100001	7257.87832900001	6348.10065200001	5605.87053500001	10058.0709586455	12500.823104668	17568.7324572663	20272.6946372492	20579.8536915173	21405.2794724858	21766.4672820238	20913.8910866184	19013.4355314584	401.139588	404.287652	693.121992000001	954.127652	1081.263616	1040.647644	1145.939732	1090.831152	1057.42254	68.407564430923
51469172	0	-2.6394	6.96643236	62.4137	80.0045829999999	18	19	69	38	31	0	27	3	7	1	0	0	0	0	0	0	7334.83700500001	7931.927792	10754.34785	12058.887905	12808.533817	13265.026017	12325.9344	12000.556542	10235.184902	15240.007619773	18915.6063214234	26655.2965443326	30246.6809677742	31010.7767900873	32898.1679332016	33155.295161723	31146.436320166	27706.3810742378	544.677085	561.603864	952.023044	1257.60615	1379.510828	1429.621494	1565.28623	1544.303872	1505.4897	105.625728050319
51035733	0	-1.7398	3.02690404	41.7012	51.032274	12	12	43	25	18	0	17	2	5	1	0	0	0	0	0	0	5170.85491200001	5653.602579	7896.848392	9382.818496	9678.72433500001	9358.046411	7394.98035900001	5442.77485700001	3838.544375	9924.65419752716	12572.2857300357	18914.1851293033	22904.3398739859	23227.7808300399	21681.4485993235	19182.2803256958	15504.8157582999	11544.0690180834	345.026825	359.399588	611.606736000001	823.273682	991.378313999999	968.245016	874.97655	803.544978000001	555.385708	69.4603522872819
50251686	0	-1.7398	3.02690404	41.7012	51.032274	12	12	43	25	18	0	17	2	5	1	0	0	0	0	0	0	5170.85491200001	5653.602579	7896.848392	9382.818496	9678.72433500001	9358.046411	7394.98035900001	5442.77485700001	3838.544375	9924.65419752716	12572.2857300357	18914.1851293033	22904.3398739859	23227.7808300399	21681.4485993235	19182.2803256958	15504.8157582999	11544.0690180834	345.026825	359.399588	611.606736000001	823.273682	991.378313999999	968.245016	874.97655	803.544978000001	555.385708	69.4603522872819
50251685	0	-2.4336	5.92240896	43.5149	51.834274	12	12	44	26	18	0	17	2	6	1	0	0	0	0	0	0	5426.82291300001	5893.666436	8148.971961	9963.595099	10401.423847	9984.890364	8480.16038599999	7016.25529400001	4698.56499000001	10141.0449744915	12754.227832438	18997.9582744705	23183.5903176803	24307.537799941	23457.8234536065	21045.7908159846	17700.2260873782	13227.428432187	358.378541	371.92684	631.194596	827.82347	993.41677	1038.694178	983.186144000001	880.249704000001	715.701392000001	70.1035562872819
51035621	0	-2.4336	5.92240896	43.5149	51.834274	12	12	44	26	18	0	17	2	6	1	0	0	0	0	0	0	5426.82291300001	5893.666436	8148.971961	9963.595099	10401.423847	9984.890364	8480.16038599999	7016.25529400001	4698.56499000001	10141.0449744915	12754.227832438	18997.9582744705	23183.5903176803	24307.537799941	23457.8234536065	21045.7908159846	17700.2260873782	13227.428432187	358.378541	371.92684	631.194596	827.82347	993.41677	1038.694178	983.186144000001	880.249704000001	715.701392000001	70.1035562872819
51035272	0	-3.0671	9.40710241	81.2181	66.252618	6	11	59	33	26	0	20	4	8	1	0	0	0	0	0	0	6772.07188800001	7287.915327	10116.350306	11631.222666	12128.747333	11692.659365	11323.741658	10996.297666	8654.604442	12579.675535559	15659.3377529233	23017.3212669257	27243.4081150351	28967.7683228677	28019.8461418892	26493.5515526819	24971.8263750388	21546.5246239446	481.854505	496.51286	870.453192	1116.99021	1304.58784	1333.44594	1233.230154	1194.126596	1080.599248	85.7335675260738
51035430	0	-4.0113	16.09052769	79.8812	67.586204	6	11	61	33	28	0	20	4	8	1	0	0	0	0	0	0	6774.10401600001	7312.129503	10155.719762	11663.545194	12169.112693	11760.242741	11395.344938	11050.77805	8711.14114599998	12641.8430244209	15888.8109856643	23454.7823493301	27631.6133728918	29346.3752193713	28564.1195409578	27005.1019660055	25460.2173436377	22164.2031145424	495.291433	510.748124	911.96148	1172.697474	1340.53888	1379.267316	1281.405066	1238.387588	1150.541776	86.6227933357718
50171313	0	-4.0113	16.09052769	79.8812	67.586204	6	11	61	33	28	0	20	4	8	1	0	0	0	0	0	0	6774.10401600001	7312.129503	10155.719762	11663.545194	12169.112693	11760.242741	11395.344938	11050.77805	8711.14114599998	12641.8430244209	15888.8109856643	23454.7823493301	27631.6133728918	29346.3752193713	28564.1195409578	27005.1019660055	25460.2173436377	22164.2031145424	495.291433	510.748124	911.96148	1172.697474	1340.53888	1379.267316	1281.405066	1238.387588	1150.541776	86.6227933357718
50171326	0	-3.0671	9.40710241	81.2181	66.252618	6	11	59	33	26	0	20	4	8	1	0	0	0	0	0	0	6772.07188800001	7287.915327	10116.350306	11631.222666	12128.747333	11692.659365	11323.741658	10996.297666	8654.604442	12579.675535559	15659.3377529233	23017.3212669257	27243.4081150351	28967.7683228677	28019.8461418892	26493.5515526819	24971.8263750388	21546.5246239446	481.854505	496.51286	870.453192	1116.99021	1304.58784	1333.44594	1233.230154	1194.126596	1080.599248	85.7335675260738
50796708	1	0.1283	0.0164608899999999	44.5506	52.180274	12	13	42	24	18	0	17	1	4	1	0	0	0	1	0	1	11103.340078	6048.735472	8597.093935	9407.853911	8758.084008	7248.15321300001	6493.534472	6379.068786	4365.43085000001	10168.3577100705	12279.3371044419	17872.8411894415	20516.2425992716	19608.2363653018	17464.7157989976	14889.9935058292	13136.0353768867	10467.7616310867	331.835434	336.673102	572.007230000001	770.56776	876.078384	819.619892000001	667.976992000001	529.232968	528.373896	76.9096482872819
50796720	1	-0.3933	0.15468489	36.1815	45.993102	12	13	36	22	14	0	15	1	4	1	0	0	0	1	0	1	10810.74758	5711.778878	8088.610852	8661.738315	7153.643788	5863.989943	5692.643524	5660.791502	3899.274864	9196.98892884811	10973.3568354612	15820.6195526776	17699.9460091402	16148.5160109344	13809.1280898423	11795.7866319996	10189.4633511668	7765.74524295336	289.880546	293.121542	486.524498	642.217536	678.962588000001	615.772860000001	469.614864	440.533176	359.898304	69.5533966678859
50998270	0	0.0780000000000005	0.00608400000000007	63.6024	63.716446	12	12	56	34	22	0	21	1	8	1	0	3	0	0	0	3	7406.50157844932	7493.4866075056	11445.9140398397	10569.9877455056	11331.7752240112	11895.9020185648	10205.2872980592	8577.55022539039	7082.26709450561	12680.046956966	15832.9830763281	23128.6332834923	25855.7846111876	26397.7499005704	26060.2674301158	23913.5738830529	21214.319148295	18477.9926311603	479.916257	477.449092	866.44513	1081.399076	1187.866694	1258.093072	1119.921514	987.639864	953.719524000001	84.0447629066779
51035154	0	-1.422	2.022084	45.4679	67.353032	18	18	56	32	24	0	24	2	5	1	0	0	0	0	0	0	6186.80014300001	6924.238039	9553.837486	11119.037106	11292.857848	11155.32105	9470.179372	7755.87079500001	6595.493885	13075.7749763581	16560.776228325	24485.7805328806	28858.0549317842	28869.4371198311	27810.494243727	26553.2304134822	24038.9405859491	20530.9439609323	438.121221	462.56934	793.460016	1044.421546	1230.247294	1204.268892	1102.675834	1099.361418	909.496878000001	91.6503297163758
50251657	0	-1.422	2.022084	45.4679	67.353032	18	18	56	32	24	0	24	2	5	1	0	0	0	0	0	0	6186.80014300001	6924.238039	9553.837486	11119.037106	11292.857848	11155.32105	9470.179372	7755.87079500001	6595.493885	13075.7749763581	16560.776228325	24485.7805328806	28858.0549317842	28869.4371198311	27810.494243727	26553.2304134822	24038.9405859491	20530.9439609323	438.121221	462.56934	793.460016	1044.421546	1230.247294	1204.268892	1102.675834	1099.361418	909.496878000001	91.6503297163758
50149094	0	-1.6546	2.73770116	50.291	42.658688	6	6	37	21	16	0	13	2	5	1	0	0	0	0	0	0	4591.76630000001	4951.947762	6695.27576	7672.034313	7531.88524500001	6436.13811900001	4770.00306500001	3277.984172	2191.738374	8168.41910166796	10137.1635746195	14885.2816206518	17337.0163111036	17251.1755118443	15177.5748554349	12640.8356673957	9651.17633817136	6658.79050108654	301.427833	307.601576	529.47352	662.00135	810.07328	712.047096	639.120478000001	498.428192	422.148152	57.415526477584
50791824	0	-2.6309	6.92163481000001	54.5645	45.402688	6	6	39	23	16	0	12	2	7	2	0	0	0	0	0	0	5987.28178100001	6459.42072	8162.304418	9255.893224	9782.227083	9673.589211	7183.92571100001	4604.99423000001	3281.915445	8774.46099061401	11014.3182617003	16362.8365531525	19441.0613504387	19327.0866127058	17468.0145602678	14789.9890328634	11351.8223428896	8090.43470727129	329.334598	330.370144	593.00198	789.066582	885.872871	850.80604	736.297194000001	586.632556	487.606326	64.323034477584
50150674	0	-2.1809	4.75632481	53.5331	58.986239	12	12	51	28	23	0	19	3	5	1	0	0	0	0	0	0	5660.65952300001	6262.732214	8416.64011799999	9763.41371700001	9702.14194000001	9277.218216	8164.35686500001	7155.39972000001	6376.81174400001	11170.4208964022	14020.935541356	20513.1780338332	24438.5534378417	24833.9125123323	23832.701099839	22444.9126117688	19970.2998456117	16619.3108866694	403.901813	421.439752	736.137176	959.51551	1155.237452	1151.434422	1051.52312	1021.8287	848.962724000001	78.4712168115269
51469174	1	-0.8668	0.75134224	20.4229	38.749516	12	13	31	19	12	0	14	0	4	1	0	0	0	0	0	0	4083.606066	4349.331832	5592.525845	5920.024663	5078.103588	3548.700933	3107.556476	2758.526058	2345.174966	7764.58190228585	9603.00052992283	13670.1091290831	14805.7906757927	13197.1235531383	10826.039425324	8358.74570817234	6512.40805478675	5655.86209325298	248.339505	251.249712	410.973098	545.062860000001	534.099394000001	473.77591	382.545124	284.743004	235.513962	55.362770858188
50796730	1	-1.1346	1.28731716	51.2604	69.911446	18	19	55	33	22	0	23	1	6	2	0	0	0	1	0	1	13512.768662	8758.74975	11636.893579	12360.96152	11782.107013	11937.631177	12087.394649	10915.266622	9107.136875	13863.3528889856	17003.5734709994	24754.4166862183	27711.5547985902	26389.1223467581	25079.0727337728	23437.4040761433	21766.944703978	19738.0151505532	439.399667	448.236326	769.07941	1062.244426	1119.382378	1107.055563	999.376688	936.449838	848.669924	105.117907906678
50796791	1	-1.3694	1.87525636	57.2348	76.725411	18	19	63	36	27	0	26	2	6	1	0	0	0	1	0	1	13118.993794	8226.792321	11393.811902	12008.879557	10869.569673	10158.772539	10211.493977	10233.119219	8469.27536499999	14935.8592528432	18222.5406927929	25893.9283106515	28748.0458793722	27034.6964730118	25269.8815988811	24061.485357796	23069.1925219451	21101.264114109	497.071322	509.860234	866.927042	1156.185952	1240.84265	1175.726966	1076.233398	1043.846822	999.215750000001	108.507672430923
50847134	1	-4.903	24.039409	70.756	84.130997	18	23	73	44	29	0	28	9	7	0	0	0	0	0	0	0	7626.40169200001	7904.459199	11337.670068	12415.673075	11756.556742	11935.178631	11696.747465	10456.742831	9841.91928799999	16464.4648352239	20413.9294984591	29091.6032333448	32936.0902594222	31986.5485753518	31473.787989509	30860.6958369917	29560.2408693341	27369.2544590966	591.24664	612.42506	996.668008	1366.28018	1446.563488	1419.406164	1386.290052	1362.70386	1280.794824	106.375402240621
50184053	1	-2.0441	4.17834481	49.4407	61.639825	12	13	53	28	25	0	21	1	5	1	0	0	0	0	0	0	5558.82779500001	6135.142606	8147.465087	8973.78976	9178.85482	8627.60279699999	7234.07268700002	6421.96882100001	4903.55180700001	11592.9938423193	14836.2129463175	21842.3084462806	25248.6944559749	24737.8213888289	22863.5186758927	20039.5424089382	17990.261128525	15812.259199308	412.016501	427.886984	761.136626	1043.053672	1142.385978	1122.875266	956.301762000001	804.492824000001	744.712694000001	82.5182426212248
50150722	0	-3.2816	10.76889856	71.0782	61.226997	6	6	56	27	29	0	18	3	5	1	0	0	0	0	0	0	5522.49178600001	6046.8465	7955.659874	9365.28174999999	9472.44290999999	8933.32540499998	7788.14656600001	6547.42255800002	5459.35965200002	10933.4064612384	13862.3214360804	20069.326185187	24118.6856191395	25088.6423719834	23747.910003709	21870.4328532557	19889.3500094632	17178.3219110695	436.672081	449.064512	817.063048	1080.271434	1248.816644	1279.01409	1147.796612	1102.532778	989.144066000001	78.3499942406208
50796690	0	-1.5811	2.49987721	44.9369	53.757067	12	13	45	26	19	0	18	3	4	1	0	0	0	0	0	0	5256.36314500001	5615.801863	7301.020483	8383.95148099999	8515.355001	7486.205145	5842.41980600001	5330.664744	4190.66435900001	10406.1782399647	12812.7622903549	18452.3285489737	21549.453079952	21114.757638117	19273.1280998004	16658.4174879696	14584.4077491355	12122.3098059832	356.135725	362.831532	603.020138000001	816.356436	947.920186	903.800620000001	800.52474	623.252228000001	608.319718000001	73.2606611921309
50171444	0	-2.9892	8.93531664	73.9997	60.695411	6	6	55	28	27	0	18	3	6	1	0	0	0	0	0	0	5776.42765900001	6406.960302	8707.38946999999	9817.97014399999	9863.62176100001	9662.788767	8980.82272199998	7869.76061000002	6460.98807200002	11087.6297493409	14238.3072074911	21134.8753234885	24721.375648752	25633.2103286913	24867.7711322332	23286.0412403701	20746.2766459375	17267.6256569354	436.586869	454.897016	841.679424	1111.668674	1209.0642	1258.279036	1168.826982	1073.11328	960.236418000002	78.1039724309229
50791838	0	-1.5914	2.53255396	61.3407	49.98586	6	6	43	23	20	0	14	2	5	2	0	0	0	0	0	0	4884.35879800001	5288.904356	7226.736895	9513.88933	9503.464532	8031.24972600002	5746.10243400002	3922.690391	2608.981876	9139.78788289036	11443.1438436003	16893.8509226993	22100.7070922822	23446.9730963038	21014.4599301348	16641.7838451988	13002.9043781669	8479.18452205102	343.382721	351.153136	621.743708000001	827.700691999999	1070.132726	1104.606812	880.450442000001	706.823564000001	560.696376	64.77177809698
50796661	1	-0.7258	0.526785640000001	42.1501	51.990274	12	13	43	25	18	0	18	2	4	1	0	0	0	0	0	0	5059.15103200001	5401.510726	7134.406366	7976.532131	8170.463163	6629.16657900001	5030.84690300001	4947.747006	3777.810005	10131.7803223121	12478.0573034563	17949.2712063382	20847.422776499	20235.6390744481	17837.3683478133	14966.4235227259	13467.215554114	11095.164340233	339.215625	344.144968	578.180238000001	783.05946	906.426638	843.649454000001	674.150000000001	541.724668	558.72215	71.6060482872819
50364514	2	-0.3756	0.14107536	40.8319	53.026067	12	13	44	25	19	0	16	1	5	1	1	1	0	0	0	1	6151.72406258242	6663.4067519312	8400.9433016744	9416.5695661976	10008.69675953	8065.78134486001	5995.26670947761	5283.9129242604	4313.95499597401	10062.7281094359	12641.2018016023	18382.7817942031	21095.2994260585	21018.8401438108	19208.7993981894	15704.3235860678	13406.7225867086	10829.5923185378	356.328362	355.156232	616.983034000001	842.463557	955.22195	956.912830000001	763.537680000001	585.118094000001	583.579328	79.3932141921309
50513091	0	-3.5575	12.65580625	44.84	62.63786	18	18	54	34	20	0	23	0	11	0	0	0	0	0	0	0	6154.04407400001	6278.651717	9607.417959	11645.489218	10963.970624	10352.999061	10169.76409	10368.414464	10416.988859	12742.8621754611	16044.7731964911	23819.697652119	28074.8818478441	27359.2246694382	26337.2796161837	26247.3277905791	26667.8713699072	26122.0368163232	454.670024	472.733636	746.786172	1030.096144	1179.84416	1166.26986	1090.041904	1107.185888	1035.700532	80.1122020969799
50513103	0	-3.5575	12.65580625	44.84	62.63786	18	18	54	34	20	0	23	0	11	0	0	0	0	0	0	0	6154.04407400001	6278.651717	9607.417959	11645.489218	10963.970624	10352.999061	10169.76409	10368.414464	10416.988859	12742.8621754611	16044.7731964911	23819.697652119	28074.8818478441	27359.2246694382	26337.2796161837	26247.3277905791	26667.8713699072	26122.0368163232	454.670024	472.733636	746.786172	1030.096144	1179.84416	1166.26986	1090.041904	1107.185888	1035.700532	80.1122020969799
50184105	1	-2.2269	4.95908361	53.227	76.6337899999999	18	19	65	35	30	0	27	2	5	1	0	0	0	0	0	0	6625.68889000001	7399.750894	9964.44011400001	10899.713459	10953.96807	10530.11362	9234.951982	8768.82699899999	7577.34293100001	14532.8281481916	18565.2477594603	27294.216877229	31541.8110993998	31312.0627430053	30282.8530679785	27855.3289097801	25271.6714773712	22724.6373444468	501.053553	527.420904	921.739837999999	1279.840948	1424.117538	1433.545294	1309.217934	1173.821442	1069.905624	102.68470714547
50251614	0	-0.8932	0.79780624	47.4303	50.965102	12	12	40	26	14	0	16	2	5	1	0	0	2	0	0	2	7535.93153500001	6312.490006	9247.896318	11886.77443	13065.879404	12630.428953	8964.404822	8314.81031299999	6714.263478	10384.7442348803	12613.8141785229	19248.2006420965	23514.5389283386	24025.390272242	22711.2541273219	20116.7370055721	16852.3887061378	12203.3476443974	334.763703	342.473244	578.951552	798.099897	930.740459	925.605821	869.355408	750.649712	538.340842	74.3978006678859
51035113	0	-1.7217	2.96425089	40.0891	49.975895	12	12	42	27	15	0	16	3	7	1	0	0	0	0	0	0	5731.67465000001	6089.451257	8545.722827	10130.803772	10461.147239	9828.45646899999	8415.712779	6823.67163900001	4612.515575	10083.9817896354	12584.4852261903	19093.5607867804	23166.2842598918	23733.7837924793	21962.5689577987	19268.1580306456	15871.3013823515	11675.7364419021	354.235985	362.618652	605.978348	825.486274	989.934586	965.858512	878.29757	801.090458000001	559.989724	67.834021572735
51035635	0	-0.8932	0.79780624	47.4303	50.965102	12	12	40	26	14	0	16	2	5	1	0	0	2	0	0	2	7535.93153500001	6312.490006	9247.896318	11886.77443	13065.879404	12630.428953	8964.404822	8314.81031299999	6714.263478	10384.7442348803	12613.8141785229	19248.2006420965	23514.5389283386	24025.390272242	22711.2541273219	20116.7370055721	16852.3887061378	12203.3476443974	334.763703	342.473244	578.951552	798.099897	930.740459	925.605821	869.355408	750.649712	538.340842	74.3978006678859
51469328	0	-0.8932	0.79780624	47.4303	50.965102	12	12	40	26	14	0	16	2	5	1	0	0	2	0	0	2	7535.93153500001	6312.490006	9247.896318	11886.77443	13065.879404	12630.428953	8964.404822	8314.81031299999	6714.263478	10384.7442348803	12613.8141785229	19248.2006420965	23514.5389283386	24025.390272242	22711.2541273219	20116.7370055721	16852.3887061378	12203.3476443974	334.763703	342.473244	578.951552	798.099897	930.740459	925.605821	869.355408	750.649712	538.340842	74.3978006678859
50251699	0	-1.7217	2.96425089	40.0891	49.975895	12	12	42	27	15	0	16	3	7	1	0	0	0	0	0	0	5731.67465000001	6089.451257	8545.722827	10130.803772	10461.147239	9828.45646899999	8415.712779	6823.67163900001	4612.515575	10083.9817896354	12584.4852261903	19093.5607867804	23166.2842598918	23733.7837924793	21962.5689577987	19268.1580306456	15871.3013823515	11675.7364419021	354.235985	362.618652	605.978348	825.486274	989.934586	965.858512	878.29757	801.090458000001	559.989724	67.834021572735
50513087	0	-3.966	15.729156	40.0888	59.544274	18	18	51	33	18	0	22	0	11	0	0	0	0	0	0	0	6007.74782500001	6066.293456	9423.831758	11344.853888	10439.886009	9777.485278	9671.43635200001	10133.399095	10105.262505	12257.1777848499	15479.8474759292	23171.625241571	27113.1114279749	25748.8756570675	24387.6384786439	24610.8784804069	25680.50683419	25076.6135245144	433.69258	450.818024	697.794392	1007.89748	1135.330716	1073.18752	996.843448	1009.625212	1013.1027	76.4340762872819
50796694	1	-0.2808	0.0788486400000002	36.824	49.687274	12	13	42	24	18	0	17	1	4	1	0	1	0	0	0	1	5079.63018614978	5317.1983488352	7134.0196886704	7821.9939815216	8101.709608096	6750.83314909601	5066.7288785216	4577.1261236864	3835.528984592	9641.99325302327	12007.3568431468	17328.8806668512	19824.9156090307	19304.8800940424	17394.9254924188	14432.2324802688	12285.6181804443	9991.9739842885	337.473473	338.817728	576.296482000001	778.905716	882.488546	829.280422000001	679.565316000001	533.704556	527.565242	67.9173972872819
50150644	0	-2.5551	6.52853601	60.716	69.397032	17	18	59	35	24	0	23	4	7	1	0	0	0	0	0	0	6946.86412200001	7628.559834	10621.330007	12442.780221	13196.483279	12674.346727	11868.330322	10496.430253	9966.05036999999	13571.6679749808	16985.6670829492	25037.1413826521	29752.4311953446	31391.4975293987	30976.8997760506	30107.7227888786	27618.4641367815	24304.215784944	477.687409	499.228816	855.955204	1092.87015	1314.760568	1345.190178	1303.568626	1331.57456	1184.42086	92.5678377163758
50184108	1	-2.3091	5.33194281000001	64.4039	71.1909969999999	12	13	62	33	29	0	24	1	7	1	0	0	0	0	0	0	6507.62041600001	7240.755156	10104.177833	11090.046555	10811.94058	9901.822075	8671.04334999998	9263.20270999998	8276.09137499999	13420.6610792197	17353.1112236015	25994.7954177937	30625.7660101642	30579.9962551867	28286.450530477	24425.2446695976	22394.1511311869	21355.5308353087	488.215337	511.57408	937.105322	1283.0841	1408.359114	1442.693834	1257.935262	1016.644344	981.744282000001	93.9498022406208
51518720	0	-1.7183	2.95255489	22.1598	48.714688	12	19	40	24	16	0	19	2	3	0	0	0	0	0	0	0	3917.571424	4222.141858	5902.752927	6411.002104	5437.196521	4607.49714100001	3770.295401	3567.270612	3417.686291	9679.9617214686	11941.0720295722	16943.8989493382	18533.2078544837	16354.3869557119	14298.4556385673	12475.8517760525	11174.7492077593	10482.2995383321	311.223648	327.488208	519.151996000001	686.707984	701.793308	636.890332000001	544.309076	464.873264	435.25754	64.452518477584
51518721	0	-1.5014	2.25420196	21.6834	47.749895	12	19	39	24	15	0	19	1	4	0	0	0	0	0	0	0	3976.327312	4225.95259	5920.390419	6521.16262	5469.446125	4605.17271700001	3804.008009	3594.924132	3419.381771	9621.95458078034	11863.0452242233	16727.9021042874	18049.1891577109	15843.0484660409	14011.3519351029	12262.3859127077	10898.8091283555	10162.4728491226	307.655264	321.259904	508.261540000001	666.3988	667.70166	610.512404000001	526.280836	455.54896	411.233148	63.441109572735
51518722	0	-1.0619	1.12763161	27.4159	50.843481	12	19	42	25	17	0	20	1	4	0	0	0	0	0	0	0	4122.62356100001	4394.430887	6267.953905	6881.26995	5985.487908	5232.389236	4097.46621	3791.680861	3726.113485	10107.6389713915	12516.0353587137	17694.8593435209	19340.6533413961	17462.9958397647	15621.2884743345	13491.4522504203	11905.6074733106	11310.7457355774	328.632708	343.035684	550.755428000001	717.410136	731.971328	683.249008000001	609.165608	518.43386	473.742596	67.119235382433
51518723	0	-1.2318	1.51733124	28.659	51.808274	12	19	43	25	18	0	20	2	3	0	0	0	0	0	0	0	4063.867673	4382.660107	6180.538349	6921.128791	6230.583581	5116.361795	4015.433106	3874.002326	3776.824933	10165.6461120798	12564.8272125794	17988.8808472246	20186.1201531186	18474.9052736558	16185.6989301346	13728.691012884	12323.022094214	11955.585551192	332.201092	348.857204	563.352708000001	731.557372	790.08374	761.846108	635.607480000001	527.382712	479.607436	68.130644287282
51518724	0	-0.7923	0.627739289999999	34.3915	54.90186	12	19	46	26	20	0	21	2	3	0	0	0	0	0	0	0	4210.16392200001	4551.138404	6506.183859	7407.369346	6816.2197	5752.72289000001	4308.89130700001	4070.759055	4083.556647	10651.330502691	13217.8173470698	18969.1664212392	21801.222255008	20690.02111231	18075.3891692446	14957.7573505967	13329.8204391692	13103.8584376467	353.178536	370.632984	605.775756000001	779.414632	876.903808	895.048888000001	718.492252	590.267612	542.116884	71.8087700969799
50150563	0	-2.8405	8.06844025000001	53.3644	57.12786	12	12	49	29	20	0	18	4	6	1	0	0	0	0	0	0	5965.51126000001	6466.522851	8807.19142	10458.926545	10495.18408	9896.13784300001	9078.10221499999	8038.27584800001	6821.41563400001	11113.3577115461	13774.4421530857	20120.8489849621	24207.1543108735	24806.7192445668	23728.8933392755	22114.0390152099	19603.1705404483	16218.066913013	399.759257	412.581156	710.878096	918.65943	1097.912764	1096.307978	1025.425726	961.925348000001	805.434972	76.2016820969799
51511989	0	-2.1925	4.80705625000001	48.8209	54.56586	12	12	47	27	20	0	17	4	5	1	0	0	0	0	0	0	5565.27913800001	6130.094741	8270.63927299999	9698.278541	9664.47871200001	9143.544519	8207.094411	7246.71643200001	5657.36930200001	10473.4500328324	13048.1957492606	19062.638127578	22965.5057323373	23868.3708486309	22738.9396329809	20401.9981601944	17697.7747689284	14324.4427354652	378.867025	395.006756	682.863028	881.04703	1040.6571	1106.00725	969.174290000001	865.199108000001	754.391314	72.7695780969799
51469164	0	-3.5	12.25	85.5365	63.339032	6	6	56	32	24	0	22	2	8	0	0	0	0	0	0	0	5638.33230400001	5843.032571	9617.435101	13591.974832	16106.779988	14879.24179	11927.144086	9151.17240399999	6649.97479600001	12281.1362669858	15981.2892625968	26035.2626482604	35540.4895364462	39928.9755538612	38900.9070802094	33794.1475065507	26869.9401695182	19828.8378807181	454.351488	473.699116	818.543356	1233.616904	1660.747376	1819.357552	1767.809184	1521.403296	1131.335712	79.5921417163759
50796792	1	-1.5104	2.28130816	40.1736	51.56386	12	13	44	24	20	0	17	2	4	1	0	0	0	0	0	0	4916.91903900001	5285.484717	7039.346441	7740.456177	7886.239397	6484.94277800001	4934.77091400001	4711.671052	3493.586239	9770.43090942466	12228.4727515082	17683.8047611435	20403.7945555426	19844.9200020315	17593.7273067274	14669.8733331003	13023.5873331576	10704.4452678164	345.112037	353.162148	592.823658000001	798.771388	931.224518	860.660362000001	682.074956000001	557.436596	583.52003	69.7063740969799
50513106	0	-3.5575	12.65580625	44.84	62.63786	18	18	54	34	20	0	23	0	11	0	0	0	0	0	0	0	6154.04407400001	6278.651717	9607.417959	11645.489218	11128.916597	10123.410887	9852.107417	10521.794353	10334.18149	12742.8621754611	16044.7731964911	23819.697652119	28074.8818478441	27496.2876689489	26211.531733757	25636.8735480684	26466.1484262022	25877.475593646	454.670024	472.733636	746.786172	1030.096144	1180.007708	1174.739876	1099.240796	1032.10354	1070.352592	80.1122020969799
50796721	1	-0.1188	0.01411344	50.4123	68.307446	18	19	53	31	22	0	23	1	4	2	0	0	0	1	0	1	12117.253181	7251.276792	10049.814976	10700.445227	9500.73497499999	8653.953748	8633.82160999999	8960.94159399999	7816.44505700001	13257.3110000395	16126.4187839186	23082.8180847094	25563.9411385232	23882.595658185	21960.7976641732	20520.1882995297	19809.4263708277	18325.7313848096	411.492902	425.467758	712.245698	943.507504	1017.241514	962.297442	844.250074	823.931722	806.281752	98.2103999066778
50711749	0	-1.9929	3.97165041	55.5576	46.554274	6	6	41	23	18	0	14	2	6	1	0	0	0	0	0	0	4994.03055000001	5334.552036	7484.091248	9219.66889700001	9473.667426	8079.69653400001	5833.71519400002	4108.13778400001	2647.202212	8870.49426924353	11018.1471320384	16313.0035187165	20152.4124951177	20849.2381104853	19241.0200973475	15928.4217010512	12169.4340114271	8414.38796961812	335.756993	339.480232	601.62084	785.601222	968.594436	919.402492	856.157946000001	625.99216	521.92524	61.736856287282
50484575	1	-1.539	2.368521	86.2395	62.852548	0	0	61	25	36	0	19	2	4	0	0	0	0	0	0	0	4193.86070500001	4193.733208	5764.68311900001	6359.49064400001	6907.98245500002	7184.53516700002	5934.21353700002	5733.13118800002	5964.71641200003	10518.0273870516	13313.4842814746	18899.1723161877	22530.9483951903	23296.5465642479	23017.6654708636	22625.0298372408	21777.8449228873	19927.1237322167	458.944644	456.777408	834.714412000001	1170.962688	1398.897036	1293.100956	1272.933204	1328.7514	1259.12584	73.9879805745639
50847130	1	-4.4822	20.09011684	72.8313	88.189376	22	23	77	45	32	0	29	10	6	0	0	0	0	0	0	0	7713.94205300002	8085.092628	11596.577702	12827.195078	12385.165534	12575.136806	12211.715516	11349.453104	10322.587402	17008.1563665233	21097.430607759	30126.5344258642	34801.2975417984	34962.2295305655	34652.4162584754	33398.6306995016	31953.2139445696	29709.7907552708	615.792468000001	641.28552	1046.491776	1404.703864	1564.01576	1594.74824	1551.630136	1455.271528	1421.907552	111.064936955168
50364554	2	-0.730500000000001	0.533630250000001	49.6902	59.323032	12	12	50	26	24	0	18	1	5	1	1	0	0	0	0	0	6084.39330043266	6784.280613096	8356.19491000399	9241.748880676	9711.810535434	7964.63091476402	6110.33100895601	5329.695718574	4115.47642138201	10888.136629407	13788.0918643817	19891.6956051251	22615.6107925452	22283.0693347869	20526.5044394236	18017.0819655775	16460.9337117488	13070.1478972851	389.001714	394.841424	694.709314000001	947.257705	1082.998974	1069.703686	835.747958000001	722.514172	719.384322000002	86.8838297163759
50710184	1	-0.324	0.104976	45.3641	59.212274	18	21	47	29	18	0	20	2	5	2	0	0	0	0	0	0	5747.91139600001	6386.869144	8962.871049	9475.544404	10211.650241	8987.350042	7144.936891	6504.290879	5415.76658600001	11618.7218045245	14675.077393988	21892.0240441823	24051.625136158	24406.7913113176	22329.5052587278	19676.2810866582	17308.9077258016	14872.9939943844	375.188889	395.605008	674.721018000001	860.0474	990.70018	930.158364000001	812.423672	658.665696000001	679.360506000001	80.6159522872819
51514292	0	-2.2591	5.10353281	17.2235	37.87993	12	18	31	21	10	0	15	0	6	0	0	0	0	0	0	0	3709.930461	3790.524355	5769.291674	6515.897928	6016.077071	4279.441411	3901.487069	3404.846342	2651.752861	7961.93563233539	9911.851163245	14544.3369259764	16197.4948933273	14189.3049525095	11713.6848915795	9894.73008522459	8553.46014161929	6638.67666317162	260.402676	271.475908	405.166808	558.732744	576.883004	490.48402	388.716212	338.256512	307.531732	50.13885304849
50796796	1	-0.7605	0.578360250000001	35.9515	49.797067	12	13	42	23	19	0	17	1	4	1	0	0	0	0	0	0	4719.70692600001	5101.115616	6701.854223	7353.559863	7651.409816	6300.53335700001	4598.29476000001	4324.774738	3258.756658	9496.03299177205	11848.2666369454	17010.7002544485	19420.5356995981	18943.5999331248	17033.6453315011	14027.8525708362	12040.3284772131	9803.12519890967	328.191937	334.95136	568.563746000001	763.873908	871.106274	817.898150000001	664.533508000001	522.539116	523.401786	68.0517611921309
50513094	0	-3.5575	12.65580625	44.84	62.63786	18	18	54	34	20	0	23	0	11	0	0	0	0	0	0	0	6154.04407400001	6278.651717	9607.417959	11645.489218	11128.916597	10123.410887	9852.107417	10521.794353	10334.18149	12742.8621754611	16044.7731964911	23819.697652119	28074.8818478441	27496.2876689489	26211.531733757	25636.8735480684	26466.1484262022	25877.475593646	454.670024	472.733636	746.786172	1030.096144	1180.007708	1174.739876	1099.240796	1032.10354	1070.352592	80.1122020969799
50796711	1	-0.4893	0.23941449	31.522	42.899516	12	13	33	21	12	0	14	1	4	1	0	0	0	1	0	1	10664.451331	5543.300581	7751.874318	7864.090493	6461.562153	5463.544469	5333.504882	5427.713509	3724.700183	8711.30453823692	10320.3667009708	14756.6811067234	16109.9626818956	14320.7221563567	12262.0246529276	10322.5006191397	8838.45515710014	6926.25264187741	268.903102	271.345762	443.702282	573.892726000001	577.039072000001	516.591796	425.264968	356.29538	297.81174	65.875270858188
50796714	0	-0.727	0.528529	47.3374	53.947067	12	13	44	25	19	0	17	2	4	1	0	0	0	1	0	1	11300.552191	6263.026609	8763.708052	9815.273261	9102.975846	8105.19177900001	7305.10737500001	6761.986524	4778.28520400001	10442.7556277231	12614.0420913405	18375.898532077	21218.2729027246	20487.3549289707	18900.4755509848	16581.9874710729	14253.2275719081	11494.9070968369	348.755534	355.359666	596.847130000001	803.864736	917.571932	879.771058000001	794.351732	610.760528000001	577.971464	78.5642611921309
50796725	1	-0.3822	0.14607684	35.1482	59.220274	18	19	46	28	18	0	21	1	4	1	0	0	0	1	0	1	11680.396562	6770.056077	9518.133781	10166.731904	9117.096577	8836.926379	9125.77739	8636.419736	6001.623604	11862.4253170678	14396.9216131886	20832.2069596354	23251.1625245873	21769.4642030886	20456.6630533392	19310.9993692767	17693.8567716476	14642.5768349993	361.997498	374.375682	619.246166	837.071044	896.698786	862.85808	765.387116	731.418994	611.992832	88.0652482872819
50796784	1	0.1283	0.0164608899999999	44.5506	52.180274	12	13	42	24	18	0	17	1	4	1	0	0	0	1	0	1	11103.340078	6048.735472	8597.09393499999	9407.853911	9626.176696	8275.30023699999	6652.588808	5431.44893	5788.162418	10168.3577100705	12279.3371044419	17872.8411894415	20516.2425992716	19922.523850458	18012.5692488344	15123.5594705098	12704.9649093902	10314.8294460987	331.835434	336.673102	572.007230000001	770.56776	876.174942	822.966818000001	671.227360000001	527.511226	525.255825	76.9096482872819
50847128	1	-3.7527	14.08275729	57.2016	64.446239	16	17	57	34	23	0	20	9	5	0	0	0	0	0	0	0	5954.25633800001	6147.099636	8855.63345399999	9739.004949	9038.69234799998	8625.39654499998	8266.34303899999	7831.24286900001	6510.919966	12457.0456007149	15336.1691218103	21789.320914207	25140.9055764855	24966.1276086779	23872.0661068852	22097.7415098849	20632.6352955996	18436.00545812	463.908296	480.62564	772.41448	1007.762796	1117.241904	1117.378444	1036.508148	925.041788000001	876.695896000001	80.1101168115269
51312009	0	-0.3494	0.12208036	50.283	54.487688	14	15	47	31	16	0	19	5	4	0	0	3	0	0	0	3	5844.94554444932	5859.7193815056	9746.10674895491	9712.6080950112	9885.0604045648	9174.73630128799	8680.09934417279	6838.74982250561	6962.37990825761	11157.4270351445	13971.4702343058	21161.6104561946	23019.1842743366	23343.2696783033	22040.814167286	19450.3796884304	16312.1796400378	15171.1676752034	403.180272	410.072884	725.122856	888.733280000001	996.357764000001	955.853332000001	956.42044	763.653736000001	659.891036000001	69.6564694775839
51312012	0	-0.3494	0.12208036	50.283	54.487688	14	15	47	31	16	0	19	5	4	0	0	3	0	0	0	3	5844.94554444932	5859.7193815056	9746.10674895491	9712.6080950112	9885.0604045648	9174.73630128799	8680.09934417279	6838.74982250561	6962.37990825761	11157.4270351445	13971.4702343058	21161.6104561946	23019.1842743366	23343.2696783033	22040.814167286	19450.3796884304	16312.1796400378	15171.1676752034	403.180272	410.072884	725.122856	888.733280000001	996.357764000001	955.853332000001	956.42044	763.653736000001	659.891036000001	69.6564694775839
51312058	0	-0.9536	0.90935296	45.1702	50.143102	14	15	41	27	14	0	17	5	4	0	0	0	1	0	0	1	5728.26970200001	5288.197451	8326.100447	8641.006234	8485.53066799999	7880.727108	6539.98514900001	6348.55376400001	5158.34133600001	10221.0646841506	12535.4786382099	19047.1449511376	20409.0687844528	19718.9129479513	18273.8839107733	15566.5216040396	13458.7662251393	12703.9760472284	338.737937	357.346938	605.376024	764.618988	829.696396	775.965960000001	759.653690000001	574.004328	490.543654	67.011096667886
51312059	0	-0.5998	0.35976004	45.9892	51.394102	14	15	44	30	14	0	18	5	4	0	0	3	0	0	0	3	5698.64929544932	5691.2410845056	9530.43622395491	9399.8404770112	9382.8937655648	8627.164302288	7912.34631217281	6329.81259250561	6563.3872542576	10671.7426445333	13318.4800998154	20322.7994236797	21954.2227122915	21719.5923311515	20062.9870621396	17159.2670471018	14223.5762490594	13864.9183108007	382.202828	388.297104	682.324356	822.740184000001	951.915160000001	866.418792000001	865.555856000001	601.964136	568.828252	65.978343667886
51312060	0	-0.1603	0.0256960900000001	51.7217	54.487688	14	15	47	31	16	0	19	5	4	0	0	3	0	0	0	3	5844.94554444932	5859.7193815056	9856.08173395491	9908.0430200112	9666.3717585648	9091.06322928799	8677.0511521728	6838.74982250561	6962.37990825761	11157.4270351445	13971.4702343058	21303.0849976942	23494.5887350336	23321.9006885669	21538.5553881185	19357.1284551376	16312.1796400378	15171.1676752034	403.180272	410.072884	724.747404	870.666436	1041.233276	949.575508000001	936.265048	763.653736000001	659.891036000001	69.6564694775839
51312099	0	-0.9536	0.90935296	45.1702	50.143102	14	15	41	27	14	0	17	5	4	0	0	0	1	0	0	1	5728.26970200001	5288.197451	8326.100447	8641.006234	8485.53066799999	7880.727108	6539.98514900001	6348.55376400001	5158.34133600001	10221.0646841506	12535.4786382099	19047.1449511376	20409.0687844528	19718.9129479513	18273.8839107733	15566.5216040396	13458.7662251393	12703.9760472284	338.737937	357.346938	605.376024	764.618988	829.696396	775.965960000001	759.653690000001	574.004328	490.543654	67.011096667886
51312100	0	-0.5998	0.35976004	45.9892	51.394102	14	15	44	30	14	0	18	5	4	0	0	3	0	0	0	3	5698.64929544932	5691.2410845056	9530.43622395491	9399.8404770112	9382.8937655648	8627.164302288	7912.34631217281	6329.81259250561	6563.3872542576	10671.7426445333	13318.4800998154	20322.7994236797	21954.2227122915	21719.5923311515	20062.9870621396	17159.2670471018	14223.5762490594	13864.9183108007	382.202828	388.297104	682.324356	822.740184000001	951.915160000001	866.418792000001	865.555856000001	601.964136	568.828252	65.978343667886
51312101	0	-0.1603	0.0256960900000001	51.7217	54.487688	14	15	47	31	16	0	19	5	4	0	0	3	0	0	0	3	5844.94554444932	5859.7193815056	9856.08173395491	9908.0430200112	9666.3717585648	9091.06322928799	8677.0511521728	6838.74982250561	6962.37990825761	11157.4270351445	13971.4702343058	21303.0849976942	23494.5887350336	23321.9006885669	21538.5553881185	19357.1284551376	16312.1796400378	15171.1676752034	403.180272	410.072884	724.747404	870.666436	1041.233276	949.575508000001	936.265048	763.653736000001	659.891036000001	69.6564694775839
51312126	0	-0.4785	0.22896225	44.369	48.182723	14	15	37	26	11	0	16	4	4	1	0	0	1	0	0	1	5529.02546100001	5035.690198	7914.248993	8021.572447	7780.749565	6993.521796	5944.873751	5865.41907	4687.251106	9884.4992776361	12075.2714492008	18156.4410802591	18748.3479758433	17808.0445207141	15750.1564120459	13394.7785669547	12131.544703492	11620.2623851198	308.380909	324.762902	540.250512	685.891264	701.816608	626.609856	565.071162	463.485544	419.581222	64.467257953339
51312127	0	-0.5102	0.26030404	49.1009	47.434102	9	10	41	27	14	0	17	3	4	0	0	3	0	0	0	3	5161.99307644932	5138.5789415056	8410.11207295492	8459.40627601119	7835.3593525648	6453.257318288	6570.30052617281	5198.5517025056	5451.1793242576	9761.59739634056	12560.4619976538	18515.1248508317	20290.9734094563	19387.3355925503	15827.3987466363	13556.4163568833	12085.5557727774	12215.5527949101	354.25904	359.524516	637.904776	793.422244000001	896.24226	797.140624000001	634.574736000001	476.321896	513.226716	60.769443667886
51312153	0	-0.4785	0.22896225	44.369	48.182723	14	15	37	26	11	0	16	4	4	1	0	0	1	0	0	1	5529.02546100001	5035.690198	7914.248993	8021.572447	7780.749565	6993.521796	5944.873751	5865.41907	4687.251106	9884.4992776361	12075.2714492008	18156.4410802591	18748.3479758433	17808.0445207141	15750.1564120459	13394.7785669547	12131.544703492	11620.2623851198	308.380909	324.762902	540.250512	685.891264	701.816608	626.609856	565.071162	463.485544	419.581222	64.467257953339
51312154	0	-0.5102	0.26030404	49.1009	47.434102	9	10	41	27	14	0	17	3	4	0	0	3	0	0	0	3	5161.99307644932	5138.5789415056	8410.11207295492	8459.40627601119	7835.3593525648	6453.257318288	6570.30052617281	5198.5517025056	5451.1793242576	9761.59739634056	12560.4619976538	18515.1248508317	20290.9734094563	19387.3355925503	15827.3987466363	13556.4163568833	12085.5557727774	12215.5527949101	354.25904	359.524516	637.904776	793.422244000001	896.24226	797.140624000001	634.574736000001	476.321896	513.226716	60.769443667886
51469165	0	-2.7931	7.80140761	94.18	67.397411	6	6	60	33	27	0	23	3	7	0	0	0	0	0	0	0	5725.87266500001	6043.620052	9751.19379799999	13404.722755	15205.475292	13620.271993	12180.544389	8813.60854999999	7989.15555700002	12824.8277982853	16595.0068370244	26746.3335999435	36071.267027291	39849.8612613198	38788.1516037344	34720.9606292584	28121.8852770272	22009.4429168435	478.897316	501.436248	875.998896000001	1252.63418	1694.682072	1799.007788	1782.402316	1562.702	1216.367948	84.2816764309228
50364523	2	-0.782300000000001	0.611993290000002	57.006	63.218618	12	12	54	28	26	0	19	1	6	1	1	0	0	0	0	0	6486.65755043265	7192.822767096	8912.00200100399	9956.934044676	10307.474238434	8391.90502476399	6507.29153495602	5744.774036574	4686.48616838202	11590.2117969826	14623.0241012744	21030.4904034542	24284.6999889551	24337.8487273441	22242.409624428	19261.1638411184	17747.9863534451	14629.8361188832	423.330874	429.144456	756.65123	995.029545	1163.442722	1177.412294	913.373814000002	774.064508000001	808.656286000002	91.2051595260738
51516856	1	3.4158	11.66768964	69.742	51.849032	6	6	46	22	24	0	19	0	3	0	0	0	0	0	0	0	3533.307838	3616.120186	4912.82874900001	5070.359908	4871.29011100001	5251.64371400001	5363.400929	4772.23403700002	3763.409705	9442.00333047268	11643.2424608671	15927.9318058822	18075.1955980908	18060.9316516578	18045.6280750311	18235.9214128374	17269.9432459403	14569.5046523454	344.568088	348.901696	570.517620000001	693.805504	881.660452000002	803.815808000002	766.88174	859.254156000002	774.342596	65.589421716376
52760	0	-2.0715	4.29111225	47.2217	56.512653	12	13	49	28	21	0	20	3	5	0	0	0	0	0	0	0	4775.04791600001	5245.557255	7655.532755	8018.688739	6948.883424	6630.588422	5420.85647600001	4969.243774	4532.830464	10934.993072523	13916.406538773	20649.0500702096	22988.2563893471	20817.5345856561	18511.8300965006	15986.4505620545	14099.2027105151	13280.3154715017	389.261552	414.374052	723.200756	954.848188	970.052536	915.928944	775.127728	662.590568	606.662512	71.9608910018289
825349	0	-4.4578	19.87198084	97.2389	78.8735479999999	6	6	73	37	36	0	25	5	6	0	0	1	0	0	0	1	6520.90890414979	6594.9200018352	9475.00293567039	11049.4721625216	11699.0543566864	11381.6326678352	11160.7926404192	11561.7870732608	11417.4646196864	14398.8968768235	18032.8683725158	26145.6111116919	31268.3911044434	33189.9983363611	33483.6713649077	33808.6827933216	35018.7422592163	34104.201315728	577.49608	582.184516	1035.068592	1432.647912	1617.658084	1765.70074	1778.0842	1806.87068	1909.517328	95.9480375745638
825352	0	-3.9781	15.82527961	98.1114	78.763755	6	6	73	38	35	0	25	5	6	0	0	2	0	0	0	2	6880.83216429956	6811.0027346704	9907.16840134079	11517.9062810432	12670.9571624906	12281.4586646896	11089.4067205216	11832.2727853728	11669.8160053728	14544.8571380747	18191.9585787171	26463.7915240946	31672.771013876	33727.0297191864	33879.3848895964	33978.7605858241	35307.1317109625	34349.4910189593	586.777616	586.050884	1042.801328	1447.67972	1631.239652	1788.417412	1783.474024	1821.685656	1920.682768	95.8136736697148
825355	0	-4.7659	22.71380281	111.8697	91.1380989999999	6	6	85	42	43	0	29	5	6	0	0	2	0	0	0	2	7466.01716029956	7484.9159226704	10682.0025493408	12480.7501340432	13792.0964964906	13708.2279686896	12812.0477775216	13549.5851543728	13413.3968543728	16487.5947005194	20803.9191166786	30117.9799707439	35678.6384421203	37850.5987898114	38861.8747854446	40056.2069493703	41896.6106016369	41455.0616790369	670.687392000001	673.154004	1213.71936	1699.052692	1873.82354	2013.288348	2072.636188	2182.846932	2272.89646	110.526176908507
825358	0	-4.1899	17.55526201	106.0465	84.9509269999999	6	6	79	40	39	0	27	5	6	0	0	2	0	0	0	2	7173.42466229956	7147.9593286704	10294.5854753408	12087.2366760432	13398.5830384906	13138.8975736896	12084.4219015216	12692.1462453728	12418.3816733728	15516.2259192971	19497.9388476979	28290.8857474193	33665.04175221	35837.0020999012	36869.6040471105	37946.2345686555	38906.3914441227	37487.5876962054	628.732504000001	629.602444	1128.260344	1573.282892	1748.05374	1887.685176	1955.8221	2083.579168	2100.548384	103.169925289111
825361	0	-3.3803	11.42642809	111.504	88.0445129999999	6	6	82	41	41	0	28	5	6	0	0	2	0	0	0	2	7319.72091129956	7316.4376256704	10609.3600213408	12350.5395490432	13780.3012804906	13493.9497836896	12586.8086005216	13184.7747273728	12785.6266513728	16001.9103099083	20150.9289821882	29429.5602725208	35173.7573288027	37102.2281931585	37994.1040344464	39811.9537388339	41008.1462567759	38985.0926167124	649.709948000001	651.378224	1171.013568	1638.5628	1871.238188	1941.780992	2000.994048	2210.755296	2235.265768	106.848051098809
825364	0	-5.3419	28.53589561	117.6929	97.3252709999999	6	6	91	44	47	0	31	5	6	0	0	2	0	0	0	2	7758.60965829956	7821.8725166704	11069.4196233408	12874.2635920432	14185.6099544906	14101.7414266896	13205.5612355216	14118.9155493728	14141.0227303728	17458.9634817418	22109.8993856593	31945.0741940686	37692.2351320305	39864.1954797217	40875.4714753548	42069.8036392806	43888.8813399709	43565.0340597517	712.642280000001	716.705564	1299.178376	1824.822492	1999.59334	2139.058148	2198.405988	2308.450104	2389.710548	117.882428527903
825367	0	-3.9863	15.89058769	113.6261	90.9185129999999	6	6	85	44	41	0	29	5	6	0	0	4	0	0	0	4	8185.8636805991	7917.0813883408	11906.2567408314	13561.9733663632	14692.6960806826	15795.690432792	14181.0814802352	15063.6934684912	15898.339286776	16779.5152230219	21122.0995290812	30900.3010568005	36582.7860026743	38573.1591116466	39876.0945055358	41183.1471806381	43368.3488210243	43136.8056411947	689.250464000001	680.886740000001	1238.466368	1744.97602	1896.588084	2050.594716	2110.43254	2249.839572	2337.275852	110.257449098809
825370	0	-4.0949	16.76820601	122.8328	97.3252709999999	6	6	91	44	47	0	31	5	6	0	0	2	0	0	0	2	7758.60965829956	7821.8725166704	11190.4856323408	13358.7586910432	15025.1572634906	15201.5434166896	14071.1335275216	14641.6283993728	14161.3488813728	17458.9634817418	22109.8993856593	32170.2016075078	38623.0812389703	41919.5415739973	44346.2819129303	46230.9315025081	47298.5141490338	45108.9476986362	712.642280000001	716.705564	1299.202092	1827.098304	2055.964968	2240.554292	2422.574068	2559.143936	2595.232432	117.882428527903
825373	0	-4.3837	19.21682569	106.4791	98.9800989999999	12	12	90	47	43	0	33	5	7	0	0	2	0	0	0	2	8299.04164529952	8446.3003846704	12020.1119373408	13729.0314330432	14716.0567734906	14646.0248536896	13715.9932065216	14863.1130773728	14967.0076153728	18398.053084481	23103.4457278275	33298.1818856158	38766.6564603729	40327.1070206094	41562.4030883848	43033.2639330259	44561.1642593696	44046.1461343758	714.201172000001	723.383836	1280.709704	1778.243192	1942.557272	2089.629648	2178.673984	2321.376424	2349.516992	122.324980908507
825376	0	-3.6041	12.98953681	108.2355	98.760513	12	12	90	49	41	0	33	5	7	0	0	4	0	0	0	4	9018.88816559906	8878.4658503408	13244.3661288314	14810.2546653632	15616.6563576826	16733.487317792	15085.0269092352	16377.2213914912	17595.4415036992	18689.9736069835	23421.6261402302	34080.5029716723	39670.8040209269	41049.6673424447	42576.622808476	44160.2041642936	46032.902478757	45637.1447579594	732.764244000002	731.116572	1305.456712	1824.16652	1965.321816	2126.936016	2216.470336	2388.369064	2416.453312	122.056253098809
825379	0	-4.6053	21.20878809	119.4378	105.600478	12	12	96	50	46	0	35	6	7	0	0	2	0	0	0	2	8786.81412829952	8939.4360116704	12957.8320753408	15262.3380580432	16907.8454734906	17796.7328236896	17393.6903435216	18218.2090313728	17171.7215013728	19581.6522944942	24531.4741200088	35772.7153645041	43252.2922769385	46711.2062465128	49440.9633713325	53268.3968785227	56234.0579665274	53486.3360393938	759.639232000002	768.555536	1362.716328	1889.557116	2193.684216	2449.35628	2532.169364	2787.232408	2911.450264	130.446619623054
825382	0	-4.6164	21.31114896	120.4711	92.3733059999999	6	6	86	44	42	0	29	6	7	0	0	2	0	0	0	2	7917.16514629956	7881.1588126704	11528.3091463408	13757.3444690432	15065.8437984906	14978.4921066896	13808.1038865216	14614.1780433728	14167.3107853728	16916.2159062745	21107.9093422814	30761.1279575463	37701.0757614913	40909.5611260575	41733.5973344185	42764.9641520424	44152.349756272	42369.1448121578	687.522280000001	687.301396	1229.99466	1694.703608	1976.027636	2204.029036	2200.533888	2323.979752	2374.119664	111.934768003658
825385	0	-4.4642	19.92908164	120.511	92.3733059999999	6	6	86	44	42	0	29	6	7	0	0	2	0	0	0	2	7917.16514629956	7881.1588126704	11385.2811493408	13246.0104060432	14345.6726464906	14303.7876156896	13640.4174815216	14416.4418713728	14465.7969753728	16916.2159062745	21107.9093422814	30610.7366232544	36930.1142243882	39390.4319288656	39866.0565848032	40668.2919165576	43209.3316851563	43337.7959005008	687.522280000001	687.301396	1229.901952	1689.828052	1937.897396	2109.050296	2109.193572	2185.8206	2333.407712	111.934768003658
825388	0	-5.0986	25.99572196	165.8535	139.964752	15	16	128	64	64	0	46	8	8	0	0	2	0	0	0	2	11040.3687102995	11491.1070266704	16776.5783733408	20003.1620040432	22434.8719194906	23853.5706716896	24276.8077555217	26097.8974493728	25973.3120123729	25502.8647369012	32288.3962966883	47721.7163113712	58033.8461380882	63647.6448818108	68297.8687343757	75616.7167471959	81831.7310264494	82588.6530918242	997.272248000003	1019.586276	1835.451632	2539.432572	3013.322176	3312.280848	3571.102884	4114.765248	4306.89330799998	172.190755910337
825391	0	-5.7253	32.77906009	110.1247	91.3576849999999	6	6	85	40	45	0	29	5	6	0	0	0	0	0	0	0	6746.17064000002	7052.750457	9817.67161799999	11543.881897	12567.842305	12592.319239	12343.613659	13044.882383	12908.694083	16195.674178017	20485.7387042759	29481.6191459386	34869.8786232551	37068.2777037549	38307.0710545545	39651.8270399378	41406.0311951744	40964.4822725744	652.124320000001	665.421268	1198.253888	1668.989076	1849.076532	1986.705308	2057.60438	2160.516052	2250.56558	110.794904718205
825394	0	-5.008	25.080064	111.4835	91.2478919999999	6	6	85	41	44	0	29	5	6	0	0	1	0	0	0	1	7106.09390014979	7268.8331898352	10267.971410096	12084.49351316	13018.142097096	13636.0504710512	13028.1305103568	13801.9365400592	14151.1652992016	16341.6344392682	20644.8289104773	29842.8993068562	35321.9524035321	37429.5578646725	38814.1809146001	40215.2971555716	42141.9003048681	41805.3542536533	661.405856000001	669.287636	1209.63616	1691.95074	1860.458804	2005.358492	2076.502556	2194.012372	2282.755276	110.660540813356
51567611	1	-0.975499999999999	0.951600249999998	146.0307	116.191099	12	12	99	56	43	0	35	6	9	1	0	3	1	0	1	5	28045.9318684302	12699.2529786756	19805.5753292949	21415.0543208712	22721.828760298	23352.4569617284	23065.7540626148	20732.0341580024	24225.539430038	22256.2020943355	27068.7014909264	40424.7283891223	48014.7883889926	49385.0841616788	49667.4626182377	52232.6056842632	52417.7065680646	52065.7283655012	810.724030000002	805.14723	1451.173242	2015.399146	2399.380568	2307.548921	2409.896722	2566.975104	2634.929986	172.494337908507
50125474	0	-0.972600000000002	0.945950760000003	72.3708	71.178583	12	12	63	32	31	0	25	3	4	0	0	0	0	0	0	0	5250.56116000001	5487.482817	7458.700455	8633.10911499999	9433.59843499999	10922.053574	10580.39684	10036.686522	9540.526135	13147.0242486146	16375.6752256146	23311.152541339	27427.4304161985	28893.2349933479	31326.7941143234	33172.1649528402	33480.4889129825	32540.301391056	480.797056	491.921092	832.23906	1172.128268	1368.415932	1404.72868	1566.185064	1599.927664	1538.42806	89.7083160503188
51567609	1	-0.975499999999999	0.951600249999998	146.0307	116.191099	12	12	99	56	43	0	35	6	9	1	0	3	1	0	1	5	28045.9318684302	12699.2529786756	19805.5753292949	22800.2931802812	24487.778544988	25369.6961005384	26716.4998996748	22494.9624274124	23977.271591198	22256.2020943355	27068.7014909264	40424.7283891223	48418.9990662047	50239.8847981616	50388.076481538	52898.919451475	52948.1832044294	52524.2391388018	810.724030000002	805.14723	1451.173242	2015.42779	2400.855548	2309.107229	2410.688338	2567.57142	2635.725322	172.494337908507
51567612	1	-2.8559	8.15616481	134.6491	112.309892	12	12	100	56	44	0	35	6	10	1	0	3	1	0	0	4	12198.1714274493	11383.2943705056	17153.5112169549	18551.5118690112	21192.404036608	22034.5105775584	21522.1901229248	17748.8421417824	19481.073791288	21446.4493373873	26784.3006769548	39806.6361162987	47312.8991987481	49111.7769048932	49477.952278873	51782.3943222452	51851.2006627255	51293.1921737884	823.076926000002	817.023894	1463.101866	2038.986586	2433.99944	2330.508977	2423.961034	2595.003696	2667.719866	144.959654813356
51567621	1	-2.1554	4.64574915999999	137.9242	108.227513	11	11	95	54	41	0	32	7	9	2	0	3	1	0	0	4	12730.4025204493	11536.0900825056	17420.9703269549	17935.7113510112	21314.524896608	22551.6986565584	21778.8016809248	17607.8395977824	19932.746051288	20706.3480318705	25699.996067168	38108.6373707191	44281.6746451966	47007.696579584	47753.6996259976	49642.5123789871	49129.8146056695	48012.1872269615	785.893755000002	779.36229	1407.13692	1920.629412	2292.416524	2228.508511	2309.001428	2459.809118	2496.965138	144.235912098809
50477812	0	-0.898600000000002	0.807481960000003	77.4849	65.905376	9	10	61	29	32	0	21	4	4	0	0	0	0	0	0	0	4870.71678900001	5164.65729	7273.628813	7771.877157	8051.45420300002	8889.44453	8504.32690399999	7746.42937600001	7536.32464200001	11727.3545592699	14866.2902543592	21506.248726143	24604.8152242364	25304.8929317063	25836.7707768061	26906.3452145827	26792.0759903769	25908.0408206408	467.555092	482.532176	847.637708000001	1129.744588	1324.831236	1243.56924	1350.897952	1363.777624	1316.179664	80.2073289551678
50477817	0	-2.0333	4.13430889	59.6149	71.242997	18	20	62	33	29	0	25	5	3	0	0	0	0	0	0	0	5384.95312900001	5948.080896	8553.14989	8894.05228899999	8777.61662799998	9556.704243	10133.722407	10277.234181	10317.466817	13355.0943292317	17071.9731323862	25272.0741280101	27902.5137168846	27874.5050076342	27850.8865306639	29758.6985731081	31669.5025773165	32412.022139831	474.411684	505.057272	862.075936	1171.78982	1310.107464	1252.216668	1351.7941	1397.13778	1400.235452	90.5958862406208
50477819	0	0.251299999999999	0.0631516899999996	76.6037	64.773997	9	10	60	31	29	0	21	4	3	0	0	3	0	0	0	3	5694.51856844932	5572.8416315056	8749.5232229549	8712.32703201119	9042.33083656477	9918.66917864959	9590.4436606496	8097.2284055056	8607.88717864961	11948.8445660592	15161.6187705609	22337.6269833335	25363.5532778944	25873.0909239587	26014.3307576571	27136.1923192007	26736.7427828457	26710.9940401622	482.047984	481.604028	867.493560000001	1149.520852	1373.174092	1231.760736	1361.01488	1315.09722	1361.734552	79.1610332406208
51461711	1	-2.6128	6.82672384	141.0797	104.467892	6	6	95	51	44	0	31	6	9	1	0	3	1	0	0	4	11365.1469424493	10465.7898725056	15618.1184629549	16958.9357600112	19905.368185608	20429.9222795584	19203.4028249248	15223.8886837824	16398.849161288	19535.9909534256	24396.7096518774	35906.2931314452	42566.0433650329	44988.3914767953	45365.3141218105	46071.4011676279	44829.5154281895	43996.0768454536	779.563146000002	766.933894	1402.865362	1941.934694	2245.761764	2200.197145	2313.799978	2350.81136	2392.460314	133.160850813356
51477904	0	-0.9901	0.980298010000001	81.6776	53.046997	0	0	52	23	29	0	15	3	5	0	0	0	0	0	0	0	4061.855823	3930.29505	5664.86091500001	6922.598146	7424.48534500002	7613.78358900001	6253.59298900001	5868.29996400002	5445.96590900001	9066.07851922378	11306.2352467425	16514.8208995888	20663.1403936126	21660.8209881612	21566.2990764922	20939.5748713204	19439.9342359553	17524.1590679676	405.306684	400.748272	704.362836000001	992.203503999999	1310.72494	1158.586428	1208.482244	1211.816024	1120.456948	61.573294240621
51567613	1	-1.2975	1.68350625	138.5191	114.272099	12	12	102	59	43	0	36	6	9	1	0	6	1	0	0	7	13168.2694558986	12003.8369730112	18812.9918279098	19792.5970740224	22594.2593241728	22771.9432986176	22138.7128214304	18426.3950428416	20822.6004179376	22153.6237347877	27644.5549137184	41286.0867840372	49033.4076722753	51094.4314475603	50688.416998705	52675.3715447538	53185.9408164929	53058.4904081094	858.547262000002	838.011358	1531.949498	2080.961514	2527.238808	2402.621049	2442.594962	2661.86208	2736.924034	147.591484908507
50125453	0	-1.2413	1.54082569	80.163	64.138583	6	6	59	28	31	0	21	3	4	0	0	0	0	0	0	0	4673.50467600001	4768.17418	6425.550552	7523.844944	8279.82535199998	9674.616706	9053.31443799999	7900.06658000001	7114.42694300001	11452.9566416173	14230.3202753981	20097.0401232882	24033.0874931669	25835.788017826	27730.8986923343	28471.5316628823	27359.2304075591	24964.0988254081	450.634992	455.379728	779.825944000001	1090.535832	1287.173584	1331.448592	1466.204296	1475.011592	1385.465444	78.5527160503188
50125529	0	-0.9901	0.980298010000001	81.6776	53.046997	0	0	52	23	29	0	15	3	5	0	0	0	0	0	0	0	4061.855823	3930.29505	5664.86091500001	6922.598146	7424.48534500002	7613.78358900001	6253.59298900001	5868.29996400002	5445.96590900001	9066.07851922378	11306.2352467425	16514.8208995888	20663.1403936126	21660.8209881612	21566.2990764922	20939.5748713204	19439.9342359553	17524.1590679676	405.306684	400.748272	704.362836000001	992.203503999999	1310.72494	1158.586428	1208.482244	1211.816024	1120.456948	61.573294240621
51391015	0	-1.4045	1.97262025000001	92.8054	72.085755	6	6	66	31	35	0	24	3	4	0	0	0	0	0	0	0	5110.36129500001	5393.659016	7535.30429500001	8564.00922199998	9175.72550899998	10259.806573	9754.26993399999	9106.48829899997	8751.753612	12847.842324589	16383.3343478775	24072.8025997904	28335.9202550048	29715.1038779146	30595.875005045	31164.174843851	30865.3543976947	29455.961251347	500.130395999999	514.01232	909.706004	1269.018096	1458.115332	1486.510972	1586.968728	1628.079164	1574.244496	88.6978676697148
51391017	0	0.252499999999997	0.0637562499999984	94.4244	60.192169	0	0	58	25	33	0	18	3	4	0	0	0	0	0	0	0	4242.74444100001	4215.331872	5940.35126100001	7237.843965	8251.71551099997	9019.678197	7543.76934400001	6641.08063700002	6700.97213600001	10244.5734252311	12765.7259011418	18501.476291635	23459.1917103732	25735.1899367642	26716.1686948264	26474.6831950022	25047.6213785211	23351.8282948437	441.450372	439.452928	775.363948000001	1091.800172	1455.603676	1377.8863	1462.137088	1518.758052	1384.142832	71.0752418600169
51567610	1	-0.975499999999999	0.951600249999998	146.0307	116.191099	12	12	99	56	43	0	35	6	9	1	0	3	1	0	1	5	28045.9318684302	12699.2529786756	19805.5753292949	21415.0543208712	24107.067619708	23733.1678870084	24702.2822761448	22746.2517815324	23974.250075918	22256.2020943355	27068.7014909264	40424.7283891223	48014.7883889926	49789.2948388909	50118.0525775085	52502.6295882927	52813.9964312469	52199.9151386837	810.724030000002	805.14723	1451.173242	2015.399146	2399.409212	2308.995257	2410.008694	2567.654748	2634.846658	172.494337908507
50125440	0	-0.382000000000001	0.145924000000001	80.1643	70.55179	11	11	61	31	30	0	24	2	4	1	0	0	0	0	0	0	5053.34904700001	5283.163696	7238.25031	8114.035608	9164.82691399999	10519.550288	10173.549498	9555.55304799998	8787.34739900001	12872.626330962	16042.4347487293	22918.7163310229	26045.4533445434	28070.1390378504	30626.6642309883	32314.5372419048	32333.7508419529	31011.6599055393	463.876956	474.802528	805.680432	1124.532192	1305.468376	1363.969704	1507.947616	1539.617768	1445.175636	88.0537031454698
51567607	1	-2.3956	5.73889935999999	132.0845	111.507892	12	12	99	55	44	0	35	6	9	1	0	3	1	0	0	4	11942.2034264493	11187.1104775056	16781.2903269549	18136.9620350112	20955.878975608	21840.3144605584	21299.8042779248	17329.5561597824	18808.843808288	21230.0585604229	26514.2941606241	39315.9137285176	46605.5804222074	48530.2835251959	49113.0552879353	51377.8050477803	51292.8820275522	50544.6139618066	809.725210000002	804.636474	1450.15173	2013.41341	2397.905588	2307.038165	2408.421742	2565.388152	2632.66339	144.316450813356
51567614	1	-2.4474	5.98976676	139.4003	115.403478	12	12	103	57	46	0	36	6	10	1	0	3	1	0	0	4	12344.4676764493	11595.6526315056	17337.0974179549	18852.1471990112	21551.542678608	22267.5885705584	21696.7648039248	17939.5024867824	19820.858517288	21932.1337279985	27349.2263975167	40454.7085268467	48274.6696186172	50585.0629177531	50828.9604729397	52621.8869233211	52671.496541095	52450.3818530354	844.054370000002	838.939506	1512.093646	2061.18525	2478.349336	2414.746773	2486.047598	2617.577812	2730.697474	148.637780623054
50791815	0	-1.4229	2.02464441	59.9871	63.213032	12	12	53	29	24	0	20	2	5	2	0	0	0	0	0	0	5754.00778000001	6347.181555	8839.103869	10733.173567	11569.413893	10771.396701	7637.52338800002	5841.866174	4880.47752	11805.2242711101	14866.7086213277	22061.8959801318	27295.5598307338	28641.2218667618	28515.7058672203	24134.1262879988	18930.9004328626	14106.0430453877	415.499673	432.407276	752.346228	1042.005246	1257.09875	1297.666568	1299.088242	928.39918	765.085028000001	83.2836297163759
51461712	1	-2.1386	4.57360995999999	131.8187	96.5207199999999	6	6	88	48	40	0	28	6	9	1	0	3	1	0	0	4	10928.2903234493	9818.34304850561	14590.3418129549	16099.7244270112	18312.425840608	18831.1162545584	17717.8646979248	14197.3672067824	15112.574713288	18141.1052704539	22318.4316585454	32230.0525999997	38438.8536441161	40346.2189688396	39795.6964346187	40270.3154565915	40069.8006712623	39459.7662155656	730.067742000002	708.23231	1269.05721	1742.142962	2052.5772	1956.578789	2021.40703	2024.983084	2175.542538	123.01569919396
50791699	0	-0.380000000000001	0.144400000000001	66.9671	51.567067	6	6	42	23	19	0	14	2	4	2	0	0	0	1	0	1	11895.603428	6478.077433	9862.635014	11789.893961	12259.030357	12437.415399	9330.229003	5821.632343	5206.200763	9768.98215924177	11850.7139073338	18190.4151196918	23319.2619482303	24257.7861925639	23318.6265876875	18880.0468212098	14137.4262748316	9878.69555301501	334.877835	341.506438	609.340956	854.272248	1076.578987	1116.094733	1079.907946	699.627836000001	564.908128	78.6075611921309
50477816	0	-2.0333	4.13430889	59.6149	62.869411	14	15	56	29	27	0	21	5	3	0	0	0	0	0	0	0	4805.86451700001	5202.546115	7306.684594	7414.013696	7732.93311000001	8581.62010099999	8809.61490299999	8373.50982499998	7498.274463	11598.8592333725	14724.9153908985	21574.4646068282	23666.6476245852	24439.9647516853	24910.031335119	25577.0023528754	25881.8798134507	24494.6236503899	430.812692	453.119428	773.143296	1042.462456	1173.14584	1162.206532	1235.666196	1207.595988	1198.531652	78.5510604309228
50791762	0	-1.8283	3.34268088999999	60.8118	53.273032	6	6	48	24	24	0	16	2	5	1	0	0	0	0	0	0	5032.68717500001	5481.596829	7568.993869	9607.37808800001	10558.195466	9541.71783599999	6438.95157200003	4464.44654600001	2909.175825	9687.63976236341	12325.6072108317	18597.2917368612	24523.2256729551	26586.6783138848	25022.1205134104	19985.5684390344	15306.0846307495	11013.0541662427	377.797093	387.16418	699.616932000001	972.410193999999	1314.848522	1296.43706	1237.053394	793.503800000001	722.289956000001	69.339129716376
51511987	0	-1.4779	2.18418840999999	62.7656	53.273032	6	6	48	24	24	0	16	2	5	1	0	0	0	0	0	0	5032.68717500001	5481.596829	7568.993869	9321.322094	9444.17320799999	9235.89559199999	7225.01712000001	4659.90782600002	3167.393507	9687.63976236342	12325.6072108317	18597.2917368612	24222.4430043715	25244.1795214491	23098.1746564796	19799.2013555232	15926.6045399056	11444.1122704147	377.797093	387.16418	699.616932000001	972.224777999999	1304.248366	1230.33644	1057.952114	920.480696000001	682.824940000001	69.339129716376
51461717	1	-2.7543	7.58616848999998	136.4554	101.374306	6	6	92	50	42	0	30	6	9	1	0	3	1	0	0	4	11218.8506934493	10297.3115755056	15424.4099259549	16969.8900520112	19728.616984608	19822.4454715584	18661.6889149248	15010.8192427824	15823.586017288	19050.3065628144	23743.719517387	34992.7460197829	41544.9986950141	43731.0651895773	43421.460962149	44095.9639501435	43283.8269019969	42036.3750863795	758.585702000002	745.158114	1360.135854	1878.39843	2175.932792	2115.490073	2207.086754	2235.166196	2302.144154	129.482725003658
50484563	0	-0.9901	0.980298010000001	81.6776	53.046997	0	0	52	23	29	0	15	3	5	0	0	0	0	0	0	0	4061.855823	3930.29505	5664.86091500001	6922.598146	7424.48534500002	7613.78358900001	6253.59298900001	5868.29996400002	5445.96590900001	9066.07851922378	11306.2352467425	16514.8208995888	20663.1403936126	21660.8209881612	21566.2990764922	20939.5748713204	19439.9342359553	17524.1590679676	405.306684	400.748272	704.362836000001	992.203503999999	1310.72494	1158.586428	1208.482244	1211.816024	1120.456948	61.573294240621
50484630	0	-6.1921	38.34210241	98.0577	93.3144429999999	6	6	88	37	51	0	30	3	4	0	0	0	0	0	0	0	5992.20304500002	6308.693029	7966.16482300001	8652.85881299997	8712.93842099996	9740.40795799998	9693.65103799997	9207.59565499996	8831.18421999998	15886.2836459798	20336.7047185524	28306.1703837751	31852.3575450731	32156.5527176611	33006.2683318859	33900.8469061045	33861.1796152254	32718.4290496854	652.868916	665.597012	1205.852372	1706.351444	1775.392524	1793.038064	1848.928872	1867.55098	1851.08272	112.545074147299
50799311	0	-0.9901	0.980298010000001	81.6776	53.046997	0	0	52	23	29	0	15	3	5	0	0	0	0	0	0	0	4061.855823	3930.29505	5664.86091500001	6922.598146	7424.48534500002	7613.78358900001	6253.59298900001	5868.29996400002	5445.96590900002	9066.07851922378	11306.2352467425	16514.8208995888	20663.1403936126	21660.8209881612	21566.2990764922	20939.5748713204	19439.9342359553	17524.1590679676	405.306684	400.748272	704.362836000001	992.203503999999	1310.72494	1158.586428	1208.482244	1211.816024	1120.456948	61.573294240621
50801754	1	-2.3567	5.55403488999999	72.5829	73.7597899999999	12	13	65	35	30	0	24	2	8	1	0	0	0	0	0	0	6960.80053000001	7516.948101	9985.96252	11113.087423	11447.458803	10738.228271	9466.33684599999	9293.00093699999	8689.26706799998	13911.4497738367	17463.0577801961	25199.4772852652	29787.0983043227	30282.7427421813	28415.5554706985	25835.140329064	24396.1204693407	22672.0521127346	518.487153	532.41622	948.337238	1212.216908	1408.297998	1433.411218	1230.74743	1168.31865	1078.219214	96.2476191454698
51469162	0	-0.9901	0.980298010000001	81.6776	53.046997	0	0	52	23	29	0	15	3	5	0	0	0	0	0	0	0	4061.855823	3930.29505	5664.86091500001	6922.598146	7424.48534500002	7613.78358900001	6253.59298900001	5868.29996400002	5445.96590900001	9066.07851922378	11306.2352467425	16514.8208995888	20663.1403936126	21660.8209881612	21566.2990764922	20939.5748713204	19439.9342359553	17524.1590679676	405.306684	400.748272	704.362836000001	992.203503999999	1310.72494	1158.586428	1208.482244	1211.816024	1120.456948	61.573294240621
50791723	0	-1.0326	1.06626276	62.7722	49.98586	6	6	43	23	20	0	14	2	5	2	0	0	0	0	0	0	4884.35879800001	5288.904356	7325.840916	8852.93408	9528.322843	8311.58421499999	5661.73698900002	4006.422096	2633.680184	9139.78788289036	11443.1438436003	17193.7144152859	21306.1552346814	22519.5800004092	20923.3086671336	16668.8537122675	12908.5858082005	9131.33365647888	343.382721	351.153136	621.698432000001	801.858626	1024.8915	1058.143592	952.080110000001	654.312624000001	576.38848	64.77177809698
50801385	0	-1.0326	1.06626276	62.7722	49.98586	6	6	43	23	20	0	14	2	5	2	0	0	0	0	0	0	4884.35879800001	5288.904356	7325.840916	8852.93408	9528.322843	8311.58421499999	5661.73698900002	4006.422096	2633.680184	9139.78788289036	11443.1438436003	17193.7144152859	21306.1552346814	22519.5800004092	20923.3086671336	16668.8537122675	12908.5858082005	9131.33365647888	343.382721	351.153136	621.698432000001	801.858626	1024.8915	1058.143592	952.080110000001	654.312624000001	576.38848	64.77177809698
51510218	0	0.291099999999998	0.0847392099999987	126.5002	80.2285129999999	0	0	75	34	41	0	23	5	5	1	0	0	0	0	0	0	6648.39725700002	6195.611369	9622.331449	11763.755585	10894.838765	10958.230074	11561.677681	10712.930629	9894.92755999998	13910.6242495996	17287.1322392041	26031.0129974999	32845.776546478	33138.9463134917	31521.0879519998	31635.5914353877	31230.6074708585	31057.9003513136	575.399501	580.039758	1064.440024	1470.691614	1938.41412	1673.699896	1632.51651	1717.802344	1638.397932	100.049849098809
51567615	1	-1.7979	3.23244441	153.9625	132.695822	17	18	118	64	54	0	42	8	9	1	0	3	1	0	0	4	13354.6050114493	12874.6763635056	19285.8625179549	20631.6841970112	23722.848855608	24346.3527465584	23290.8484329249	19538.2930567824	21490.734311288	24992.1426634209	31409.1070514431	46881.1818217486	55282.5599612221	57819.9062931946	58014.2461173899	59212.7751181616	59208.0752735707	59705.8381048748	950.096734000003	957.569698	1729.07931	2370.542234	2845.575348	2689.696589	2758.23257	2875.880716	3015.305522	170.704879861846
51469173	0	-1.7221	2.96562841	23.2097	40.516309	12	13	33	20	13	0	14	1	4	1	0	0	0	0	0	0	4280.81817900001	4563.622969	5759.139962	6313.400413	5563.853664	4239.29770800001	3484.37783	3171.380412	2571.913331	8038.97981993846	9937.70551682139	14173.1664717186	15502.3368085518	13961.6727466168	11796.4783740739	9289.43543660823	7539.55352053691	6432.54045723886	265.259605	269.936276	435.812998	578.539696000001	575.810568000001	529.088378	423.7619	334.340572	290.899214	57.017383763037
50123135	0	-3.2457	10.53456849	96.3656	90.6257199999999	12	12	81	41	40	0	29	4	7	1	0	0	0	0	0	0	7828.70587200002	8423.859935	11086.788889	12386.548606	12910.588374	14204.508744	14592.595638	15302.014549	13201.766722	16610.1092963717	21227.0276977868	31069.0614215833	37286.2055258328	39778.4875446265	42207.9199103616	44981.6969310934	47794.5631809506	42531.0085698222	630.425929000001	648.867596	1150.96268	1639.075996	1904.76445	2031.009138	2183.656746	2358.98011	2336.147466	116.41504419396
42593	0	0.1091	0.0119028100000001	75.8532	56.599446	6	6	48	26	22	0	17	2	5	2	0	0	0	0	0	0	5319.18328900001	5745.910895	7851.957659	9382.05466300001	10189.600459	9085.35005199999	6453.66799400002	4913.04151900001	3772.163068	10472.5060770002	12943.1677815893	18866.2309165184	22914.865005738	24437.0700568445	23411.2690454803	19412.6904303754	15693.0417824517	11837.4596559791	379.441197	388.009948	679.648804000001	855.444069999999	1078.899828	1151.133532	1019.051554	748.565870000001	690.918066000001	74.0277039066779
50791801	0	-2.9518	8.71312324000001	77.2693	63.964204	6	6	57	29	28	0	18	2	7	2	0	0	0	0	0	0	6865.05927500001	7470.290502	10172.831925	12676.632772	13983.064082	13532.742509	9663.01171899998	6724.32233100001	5202.46874000002	11688.5673342812	14932.2590686425	22546.9546893541	29309.3907038977	31415.8363731258	29672.8374955725	25235.6452157031	20082.8273313219	15423.2216634697	455.199262	461.024824	849.654996	1208.562784	1540.379505	1467.408728	1424.166674	1003.633602	917.606804000002	86.3917893357718
50125488	0	-0.857100000000002	0.734620410000003	80.9655	80.8857549999999	15	16	71	36	35	0	29	3	4	0	0	0	0	0	0	0	5831.68190000002	6281.20573	8848.659068	10221.811225	11141.851069	12405.824986	12045.230932	11723.75402	11813.481229	14965.4268333356	18849.699679226	27631.6915686712	32738.5428212106	34808.0159856157	36445.7054643762	38094.8123670295	39090.4444681386	39887.8696154851	537.832976	559.324408	959.399896000001	1326.65842	1573.671388	1619.143352	1788.351552	1823.259728	1802.73946	102.642367669715
50239786	0	-1.8835	3.54757225	73.3938	60.086997	6	6	56	27	29	0	19	3	5	0	0	0	0	0	0	0	4638.91230700001	4695.49561900001	6318.535479	7073.509373	7077.73196100001	8048.96440100001	7654.83885500001	6958.04697900001	6617.88524400001	10760.1461262211	13335.7553415607	18707.5272555954	21941.7838336591	22634.6330840745	23121.1846574901	23010.5491575646	22292.5056001612	20919.2034226872	435.468748	438.590684	755.063908000001	1001.899492	1161.707364	1148.356252	1223.565588	1143.020812	1155.456624	72.7288942406209
50791850	0	-1.8966	3.59709156	71.507	59.266618	6	6	52	26	26	0	17	2	5	2	0	0	0	0	0	0	6206.82702400001	6275.956325	8910.61946699999	10844.298535	13680.947163	12634.938242	9023.72265999998	6244.43458200003	3953.03848000001	10770.1013897413	13560.5559457108	20294.1632063526	25906.2409348769	30579.5728125044	30852.2112682024	26234.3245713601	20052.3208766683	14304.6873675677	407.518386	417.639288	753.298404	1021.120036	1334.223265	1500.824452	1502.314758	1154.797148	863.186242000002	81.4272555260739
50786818	0	-1.9967	3.98681088999999	73.1658	70.479411	12	12	61	34	27	0	21	3	8	2	0	0	0	0	0	0	7748.99962400001	8531.507548	11747.266083	14411.132209	16648.981309	17584.896664	15156.631018	12341.782782	9270.94539199998	13387.7392452843	16790.3551697052	25267.6832466691	31693.8116004195	34296.5231127174	36033.2836635503	35762.1297033256	32832.7360850852	27834.0899718363	494.655698	507.922176	905.446388	1169.954544	1622.668125	1464.49998	1728.837036	1423.859216	1560.753764	96.1670804309228
50791717	0	-1.3206	1.74398436	65.6838	53.079446	6	6	46	24	22	0	15	2	5	2	0	0	0	0	0	0	5030.65504700001	5457.382653	7519.549453	9506.457128	10463.23985	9412.528524	6315.94331600003	4413.98606600001	2856.683217	9625.47227350155	12096.1339780906	18107.2615269482	23480.9977642673	25394.2920988448	24287.4286330925	19201.8459336787	14784.9706764056	10429.7727230369	364.360165	372.928916	664.427940000001	888.595281999999	1148.887946	1218.734084	1152.554194	751.596344000002	666.945572000001	68.449903906678
50529873	0	-2.3131	5.35043161	61.9732	80.062204	18	24	67	39	28	0	28	4	6	1	0	0	0	0	0	0	7416.28098200001	8040.405226	11060.463377	12707.796589	12684.199876	11709.904588	9659.79563099998	8872.09288399999	8137.71674800001	15597.1966844868	19565.7188139773	28761.8992662901	33677.5434620271	33366.2700103516	31402.7886892853	27842.6774618953	25748.9061234867	24354.6007515845	528.912129	549.811	932.051778000001	1273.273732	1453.55347	1428.49724	1295.00728	1037.32946	1081.546956	107.647585335772
50800955	0	-1.9967	3.98681088999999	73.1658	70.479411	12	12	61	34	27	0	21	3	8	2	0	0	0	0	0	0	7748.99962400001	8531.507548	11747.266083	14411.132209	16648.981309	17584.896664	15156.631018	12341.782782	9270.94539199998	13387.7392452843	16790.3551697052	25267.6832466691	31693.8116004195	34296.5231127174	36033.2836635503	35762.1297033256	32832.7360850852	27834.0899718363	494.655698	507.922176	905.446388	1169.954544	1622.668125	1464.49998	1728.837036	1423.859216	1560.753764	96.1670804309228
50801248	0	-1.3206	1.74398436	65.6838	53.079446	6	6	46	24	22	0	15	2	5	2	0	0	0	0	0	0	5030.65504700001	5457.382653	7519.549453	9506.457128	10463.23985	9412.528524	6315.94331600003	4413.98606600001	2856.683217	9625.47227350155	12096.1339780906	18107.2615269482	23480.9977642673	25394.2920988448	24287.4286330925	19201.8459336787	14784.9706764056	10429.7727230369	364.360165	372.928916	664.427940000001	888.595281999999	1148.887946	1218.734084	1152.554194	751.596344000002	666.945572000001	68.449903906678
51469163	0	-1.2413	1.54082569	80.163	64.138583	6	6	59	28	31	0	21	3	4	0	0	0	0	0	0	0	4673.50467600001	4768.17418	6425.550552	7523.84494400001	8279.82535199998	9674.61670599999	9053.31443799999	7900.06658000001	7114.42694300001	11452.9566416173	14230.3202753981	20097.0401232882	24033.0874931669	25835.788017826	27730.8986923343	28471.5316628823	27359.2304075591	24964.0988254081	450.634992	455.379728	779.825944000001	1090.535832	1287.173584	1331.448592	1466.204296	1475.011592	1385.465444	78.5527160503188
51567623	1	-2.4332	5.92046224000001	134.8293	105.767513	11	11	95	54	41	0	31	9	9	1	0	3	1	0	0	4	11950.6868974493	11182.3108165056	16768.2072139549	17730.3354800112	20888.588542608	21838.0312035584	21140.1579399248	17022.4496847824	18551.641773288	20172.6822397979	25078.6423908561	37297.6535104343	43859.0133090215	46469.8425295811	47078.1974463104	48840.7299767416	47979.8913900208	46627.5426460491	790.012662000002	784.755926	1414.592654	1934.063094	2313.065168	2236.578609	2328.830182	2469.582996	2528.053818	135.457012098809
50393616	0	-2.2521	5.07195441	69.378	61.478204	9	10	56	28	28	0	20	4	4	0	0	0	0	0	0	0	4722.38841200001	4926.076917	6870.725247	7490.535244	7521.67145600001	8387.66054699999	8339.54238299998	7764.20060800001	7050.728483	11179.5026797968	14076.8438453314	20427.5339989309	23360.9694116548	23858.9752253115	23883.6644250648	24229.5617665303	23960.7132904415	22623.5928081626	433.14072	445.18898	764.992708	1040.233632	1184.63292	1153.357868	1246.30794	1197.45856	1186.36662	75.6399773357718
50477807	0	0.641799999999999	0.411907239999998	81.4003	65.036204	9	10	57	29	28	0	20	4	3	0	0	0	2	0	0	2	6979.82541100001	5583.48086	8372.55316999999	10036.544949	9122.58147499997	9907.891014	8780.01735299999	8976.95084899999	8632.98417	11971.0538196586	14725.8766004441	21756.4910937691	24985.8051470155	24567.6447713729	25036.1859172492	25949.3247751226	26697.8780556508	26129.2930259932	443.940254	453.07858	795.394664000001	1101.606253	1258.815676	1140.841584	1265.346168	1295.898804	1280.738568	84.5015733357718
50791744	0	-1.2834	1.64711556	79.3389	60.870618	6	6	54	28	26	0	17	2	7	2	0	0	0	0	0	0	5835.18354700001	6274.466961	8556.22362599999	10726.649602	12314.552593	12179.45732	9636.97268199999	8005.43434900001	5824.43905500002	11029.6226086527	13765.998451876	20296.0321571183	26385.5876914063	29261.5563164009	29527.1536738436	26255.8470894318	22969.0296344059	18489.1077925833	433.018485	441.53498	794.617928000001	998.004233999999	1350.353748	1451.79551	1421.838176	1180.743694	1094.144132	77.0925635260738
50125421	0	-0.8865	0.785882250000001	82.8187	65.465376	6	6	60	28	32	0	22	2	4	0	0	0	0	0	0	0	4622.58881200001	4730.321388	6388.836928	7501.18332000001	8253.08374399998	9598.023202	9003.83096599999	7845.58746000001	7028.07389900001	11664.2431145758	14577.840374473	20616.6865146212	24531.0621434532	26356.8989191724	28434.4142893541	29391.0925494981	28460.3063961526	26148.0331178207	454.692336	458.875728	794.428824000001	1123.457688	1303.344464	1360.511632	1488.62388	1512.9106	1436.1249	80.5762289551678
50149053	0	-2.9299	8.58431401	69.8476	57.601825	6	6	52	27	25	0	17	3	6	1	0	0	0	0	0	0	5630.13141000001	6078.203976	7992.418742	9087.15922399999	9269.32220199999	8794.828489	7815.29840600001	6505.25545600001	5496.64138000001	10601.9453587297	13293.5416433518	18860.8032294148	21210.1032663331	21590.1345742332	20987.6629763076	19991.6778957336	17538.9781750226	14697.8856600631	415.609425	424.757296	749.551408	957.554602000001	1004.902124	952.309798000001	964.1117	916.123116000001	807.135874000001	74.4258466212248
50125499	0	-0.6492	0.42146064	93.0913	88.7753059999999	12	12	80	38	42	0	31	2	5	0	0	0	0	0	0	0	6187.09454200002	6678.361456	9626.684616	11373.055998	12213.697402	13599.18162	14017.345259	15081.389693	12853.124097	16003.1234515935	20565.8345598231	30712.588452042	38066.2071718073	41026.9100172815	43326.7325384947	45677.4646290833	48767.6350731624	44494.2327412556	603.093336	625.524976	1118.33768	1609.289424	1999.9074	2044.68136	2186.7331	2244.204076	2275.903548	110.765662003658
51567625	1	-2.2281	4.96442961	146.5357	113.714685	11	11	102	57	45	0	34	9	9	1	0	3	1	0	0	4	12387.5435164493	11807.7956525056	17478.2216059549	18757.4519500112	21852.070811608	22410.0223185584	21837.0491799248	18228.8714037824	20188.968442288	21567.5679227696	27231.6564633354	40011.7820744807	46809.1283713874	49303.9648315459	49336.1182723663	51409.0381799866	51486.0153801564	51119.4050719879	839.508066000002	843.388518	1522.319326	2065.683214	2447.668292	2353.103133	2422.720758	2622.650568	2716.83287	145.602163718205
50791734	0	-2.3364	5.45876496	66.5319	54.683446	6	6	48	26	22	0	15	2	7	2	0	0	0	0	0	0	6426.17052800001	6964.855611	9547.82635	12052.604957	13255.157666	12686.334144	8770.15975399998	5736.93186800001	3971.074464	10231.5141624476	12973.2886651714	19894.3777682955	26642.5347840751	28794.0083783891	26496.4574190026	21449.5805889073	16361.2817034001	12090.8901619627	392.26693	395.697484	721.32664	1013.50598	1386.008937	1331.712996	1273.380318	812.926852000001	746.639010000001	75.3574119066779
50801379	0	-2.3364	5.45876496	66.5319	54.683446	6	6	48	26	22	0	15	2	7	2	0	0	0	0	0	0	6426.17052800001	6964.855611	9547.82635	12052.604957	13255.157666	12686.334144	8770.15975399998	5736.93186800001	3971.074464	10231.5141624476	12973.2886651714	19894.3777682955	26642.5347840751	28794.0083783891	26496.4574190026	21449.5805889073	16361.2817034001	12090.8901619627	392.26693	395.697484	721.32664	1013.50598	1386.008937	1331.712996	1273.380318	812.926852000001	746.639010000001	75.3574119066779
50125439	0	-0.962700000000003	0.926791290000006	77.7952	62.37179	6	6	57	27	30	0	21	2	4	0	0	0	0	0	0	0	4476.29256300001	4561.843091	6195.128391	7150.57164200001	7871.01442600001	9218.70943999999	8349.535766	7126.34148800002	6289.56101500002	11178.5587239646	13924.8502399827	19703.1394029589	23470.8536709269	25140.1708146346	26867.5354956715	27275.8624238099	25695.5561996075	22838.054520283	433.714892	437.099948	751.699316	1060.808408	1252.264136	1292.123528	1383.620544	1417.549368	1286.559764	76.8981031454698
50477793	0	-0.846800000000001	0.717070240000002	70.1691	53.636204	5	5	51	23	28	0	16	4	3	0	0	0	0	0	0	0	3889.363927	4010.580355	5471.356426	5576.6534	6216.23897300002	7105.865424	6593.82658900001	5189.385461	4650.46478200001	9269.04429583514	11684.3002759788	16669.844406632	18699.8599355271	19724.0114113536	20780.3149872596	20979.0326022865	19333.8564438354	16833.4332658215	389.62694	396.2913	696.763152000001	952.645384	1106.78654	1038.052672	1142.080092	1090.491164	1026.614896	63.841173335772
50149064	0	-1.7569	3.08669761	44.5943	52.792274	12	12	44	26	18	0	18	2	5	1	0	0	0	0	0	0	5315.11903300001	5841.746664	8014.830176	8898.750752	8638.059288	7795.006296	6091.583137	4705.86428	4215.53267700001	10348.1710992765	12907.7382178566	18839.9160738355	21151.5783775702	20498.1052797613	19405.8520895627	17573.1160217157	13797.1060946285	10335.0608234373	352.567341	367.079936	617.391808	815.411314	918.284084	790.97958	785.654526	675.231028000001	520.287608	72.2492522872819
50825472	0	-1.1349	1.28799801	57.0755	58.792653	12	12	49	28	21	0	18	3	5	2	0	0	0	0	0	0	5658.62739500001	6214.544082	8673.153004	10081.402107	10652.291674	9678.29935600001	7019.15788500001	5462.059876	4659.226075	11108.2534075403	13893.9688292322	20658.3217115541	24671.029175988	25516.3340939597	24967.0657500186	21281.3844089825	16564.4884077422	12357.9158536697	390.464885	405.97428	700.164304	931.149038	1114.184736	1128.835116	1093.956942	821.663044	650.408384000001	77.5819910018289
50996497	0	-1.3826	1.91158276	64.3695	66.306618	12	12	56	30	26	0	21	2	5	2	0	0	0	0	0	0	5900.30402900001	6515.659852	9092.100379	11665.597911	13709.626185	14172.712768	11736.086057	9014.723683	5850.71239600002	12290.9086617213	15519.698755818	23269.2402681979	29969.6898656225	34015.4022376715	36780.6921580641	34816.2461020846	30104.9885535342	22023.0939207644	436.477117	454.183056	797.242316	1087.540528	1403.100282	1598.404896	1664.015136	1363.994348	1280.963552	86.9617555260739
51469161	0	-1.1349	1.28799801	57.0755	60.119446	12	12	50	28	22	0	19	2	5	2	0	0	0	0	0	0	5607.71153100001	6178.703258	8645.395332	10079.650519	10634.496886	9670.45239200001	6983.31706100001	5434.302204	4657.474487	11319.5398804989	14213.7184868373	21148.3488684695	25120.717301148	25766.5097683262	25151.5859012614	21601.1340665875	17054.5155646576	12807.6039788297	394.522229	410.631496	709.61672	955.26859	1133.102304	1137.076076	1098.614158	831.11546	674.527936000001	79.6055039066779
51461718	1	-1.398	1.954404	115.1557	86.0047549999999	6	6	78	43	35	0	25	5	8	1	0	3	1	0	0	4	10038.2535904493	8938.62725550561	13278.9204939549	14516.5278870112	16738.728332608	16778.4893395584	15441.6211139248	11736.2855027824	12936.884271288	16255.4308928653	19980.7349503241	28904.4264953003	34329.6781942503	35867.8052915227	34612.7529781069	33475.1249581779	32336.8540440343	32593.9524518214	650.300522000001	628.82657	1127.701582	1540.055402	1823.982824	1723.962537	1751.573406	1605.695972	1713.920882	110.572730669715
50149146	0	-2.6672	7.11395584	49.1197	55.361067	12	12	47	28	19	0	18	3	6	1	0	0	0	0	0	0	5768.29914700001	6294.08969	8449.37908199999	9481.251467	9473.075628	9006.65297100001	7840.74383500001	6358.869664	5338.335466	10838.9597938935	13452.1557486273	19337.378063806	21691.2218482837	21645.5575373328	21077.7897139964	19572.0379456661	16226.276733957	12990.7953552283	382.839157	397.132536	666.272	846.691598	933.482932	873.347886	914.642168	774.130764000001	667.202708000001	74.5470691921309
50125438	0	-1.393	1.940449	75.6708	76.465376	15	16	67	35	32	0	27	4	4	0	0	0	0	0	0	0	5736.30151500001	6126.606269	8636.567294	9711.926025	10317.398224	11624.255966	11730.550018	11114.761928	10902.983083	14268.4559697659	17951.695966278	25970.5561582684	29846.4519329304	31088.7329538042	32796.9082818034	34912.4599858468	35661.715765248	35701.5260897679	512.798188	532.82242	904.517456	1263.077604	1450.074672	1465.211312	1610.510832	1684.778504	1656.171252	96.9407289551678
50477803	0	-0.835600000000001	0.698227360000002	82.1575	73.320962	11	12	67	33	34	0	24	4	5	0	0	0	0	0	0	0	5561.50928100001	5813.827818	8155.08165	9004.49223999999	9962.02174199997	11083.170575	10985.649209	9991.50579599998	10088.155975	13276.4635303441	16669.043694424	23875.6535755868	27504.2395196567	29173.420724991	31107.8470930694	32885.8671465278	33113.1112669168	33109.0504785262	516.965284	529.422872	919.622016	1220.64344	1451.885488	1367.749452	1584.980668	1595.471016	1668.94746	90.1064587648658
51469170	0	-2.5507	6.50607049	48.0312	63.741446	17	19	54	32	22	0	21	4	6	1	0	0	0	0	0	0	6400.33575100001	7059.669651	10027.325966	12018.696064	11749.180533	9381.94104499999	7362.476238	6740.475147	5842.307533	12446.0759056559	15748.4970710455	23773.3718283405	28354.3889790987	28765.5112151678	24997.3529086174	20094.4826741082	17441.895798262	15409.1692808699	435.817733	458.548524	788.956826	1028.637208	1235.42633	1229.368982	942.071132000001	789.591752000001	685.723654000001	85.4576079066779
50195888	0	-1.1349	1.28799801	57.0755	58.792653	12	12	49	28	21	0	18	3	5	2	0	0	0	0	0	0	5658.62739500001	6214.544082	8673.153004	10081.402107	10652.291674	9678.29935600001	7019.15788500001	5462.059876	4659.226075	11108.2534075403	13893.9688292322	20658.3217115541	24671.029175988	25516.3340939597	24967.0657500186	21281.3844089825	16564.4884077422	12357.9158536697	390.464885	405.97428	700.164304	931.149038	1114.184736	1128.835116	1093.956942	821.663044	650.408384000001	77.5819910018289
50791783	0	-1.3958	1.94825764	67.8152	53.171067	6	6	44	25	19	0	14	2	6	2	0	0	0	1	0	1	12407.53943	7503.933313	10887.258971	13391.713841	13766.168155	14487.911235	11282.618971	6622.542283	6039.36468700001	10201.7637131705	12569.4268957752	19617.7239049594	26069.1524873388	27403.865418009	25257.0915184428	20947.8777483985	15512.3715443858	11417.6680838202	361.581267	363.116194	662.828208	972.427992	1310.537299	1225.634345	1199.028346	758.705708000001	642.928336000001	79.8939691921309
51567608	1	-2.6836	7.20170896	134.9961	114.601478	12	12	102	56	46	0	36	6	9	1	0	3	1	0	0	4	12088.4996754493	11355.5887745056	16974.9988639549	18333.7187640112	21022.710699608	21721.0301955584	21324.3470379248	17719.2809457824	19016.080252288	21715.7429510341	27167.2842951144	40229.4608401799	47612.3787671625	49442.5729663289	49774.877627304	52034.9082529821	52345.816001598	51584.7886295424	830.702654000002	826.412254	1492.881238	2076.29831	2462.258164	2377.178425	2460.180534	2644.233848	2716.514454	147.994576623054
50149044	0	-2.5649	6.57871201	54.8164	45.227481	6	6	40	23	17	0	13	3	6	1	0	0	0	0	0	0	5044.94641400001	5404.290788	7129.824666	8254.535028	8366.901585	7647.78479400001	6519.16376300001	4930.989556	3314.541163	8659.20779628495	10681.5811053903	15382.7436106224	17876.6597818172	18398.6277694159	16849.5124798686	14639.7575913461	12080.3469774999	9314.5250328775	331.699649	337.654176	578.353712	693.281634	825.272128	794.415402	768.108120000001	597.327928000001	569.063252	59.713343382433
50735218	0	-2.8057	7.87195249	57.9136	61.548239	12	12	53	30	23	0	20	3	6	1	0	0	0	0	0	0	6060.89164500001	6599.160324	8973.14228499999	10950.9879	11143.311605	11367.478544	9971.443042	8071.54125700001	7096.58561600001	11810.3285751158	14747.1819451811	21524.4232535398	26845.0866174892	27768.3223151802	26766.9888444227	25160.2029933361	22675.6303635947	19015.2868231533	424.794045	439.014152	763.06002	1026.877722	1248.307858	1287.766012	1132.532636	1111.016896	949.616684	81.9033208115269
50149033	0	-3.1803	10.11430809	65.5538	54.508239	6	6	49	26	23	0	16	3	6	1	0	0	0	0	0	0	5483.83516100001	5909.725679	7754.830241	8878.56284299999	9094.80800099999	8494.193159	7412.01572800001	5918.38001900001	4545.93543900001	10116.2609681185	12640.5515088614	18035.3205316809	20543.5157016397	21020.4557641525	20025.8925564385	18425.8222181418	15801.8926054217	12646.8565343845	394.631981	402.981516	706.682068	888.338438000001	979.642696000001	930.111134	918.894476000001	788.034678000001	740.031046000001	70.7477208115269
50791854	0	-1.1349	1.28799801	57.0755	58.792653	12	12	49	28	21	0	18	3	5	2	0	0	0	0	0	0	5658.62739500001	6214.544082	8673.153004	10081.402107	10652.291674	9678.29935600001	7019.15788500001	5462.059876	4659.226075	11108.2534075403	13893.9688292322	20658.3217115541	24671.029175988	25516.3340939597	24967.0657500186	21281.3844089825	16564.4884077422	12357.9158536697	390.464885	405.97428	700.164304	931.149038	1114.184736	1128.835116	1093.956942	821.663044	650.408384000001	77.5819910018289
50825482	0	-1.656	2.742336	50.7663	57.226239	12	12	50	27	23	0	18	3	5	1	0	0	0	0	0	0	5516.39540200001	5950.230016	7894.338679	9399.049895	10509.585903	10931.39927	9774.53611399999	7972.013589	5285.32188900002	10746.9039946528	13276.4082584746	18975.7837665222	22768.8149493438	24768.4851930435	26627.6151409768	26628.8669026701	24054.3753918146	18424.6486551346	396.361297	405.128512	692.207788	883.116013999999	1126.262038	1152.467216	1295.664516	1082.091476	1095.68582	75.6823168115269
50847119	0	-1.656	2.742336	50.7663	57.226239	12	12	50	27	23	0	18	3	5	1	0	0	0	0	0	0	5516.39540200001	5950.230016	7894.338679	9399.049895	10509.585903	10931.39927	9774.53611399999	7972.013589	5285.32188900002	10746.9039946528	13276.4082584746	18975.7837665222	22768.8149493438	24768.4851930435	26627.6151409768	26628.8669026701	24054.3753918146	18424.6486551346	396.361297	405.128512	692.207788	883.116013999999	1126.262038	1152.467216	1295.664516	1082.091476	1095.68582	75.6823168115269
51567624	1	-1.8603	3.46071609	149.0971	115.048271	11	11	104	57	47	0	34	9	9	1	0	3	1	0	0	4	12389.5756444493	11687.7457075056	17602.3358069549	18852.2765260112	21913.667675608	22468.5306705584	21861.2633559248	18257.1498357824	20243.452858288	21629.7354116314	27037.6127943272	40330.1607212127	47664.8538134896	49987.1241139666	49746.1504608306	51638.5114127276	51839.823590621	51584.978143392	852.944994000002	850.083266	1542.498434	2109.187342	2538.927428	2399.655453	2436.956022	2663.759688	2761.062758	146.491389527903
50791793	0	-1.4229	2.02464441	59.9871	61.886239	12	12	52	29	23	0	19	3	5	2	0	0	0	0	0	0	5804.92364400001	6383.022379	8866.861541	10734.925155	11587.208681	10779.243665	7673.36421200002	5869.623846	4882.229108	11593.9377981515	14546.9589637226	21571.8688232164	26845.8717055739	28391.0461923953	28331.1857159776	23814.3766303937	18440.8732759473	13656.3549202277	411.442329	427.75006	742.893812	1017.885694	1238.181182	1289.425608	1294.431026	918.946764	740.965476000001	81.2601168115269
50735240	0	-1.656	2.742336	50.7663	57.226239	12	12	50	27	23	0	18	3	5	1	0	0	0	0	0	0	5516.39540200001	5950.230016	7894.338679	9399.049895	10509.585903	10931.39927	9774.53611399999	7972.013589	5285.32188900002	10746.9039946528	13276.4082584746	18975.7837665222	22768.8149493438	24768.4851930435	26627.6151409768	26628.8669026701	24054.3753918146	18424.6486551346	396.361297	405.128512	692.207788	883.116013999999	1126.262038	1152.467216	1295.664516	1082.091476	1095.68582	75.6823168115269
50789545	0	-1.656	2.742336	50.7663	57.226239	12	12	50	27	23	0	18	3	5	1	0	0	0	0	0	0	5516.39540200001	5950.230016	7894.338679	9399.049895	10509.585903	10931.39927	9774.53611399999	7972.013589	5285.32188900002	10746.9039946528	13276.4082584746	18975.7837665222	22768.8149493438	24768.4851930435	26627.6151409768	26628.8669026701	24054.3753918146	18424.6486551346	396.361297	405.128512	692.207788	883.116013999999	1126.262038	1152.467216	1295.664516	1082.091476	1095.68582	75.6823168115269
50786804	0	-1.656	2.742336	50.7663	57.226239	12	12	50	27	23	0	18	3	5	1	0	0	0	0	0	0	5516.39540200001	5950.230016	7894.338679	9399.049895	10509.585903	10931.39927	9774.53611399999	7972.013589	5285.32188900002	10746.9039946528	13276.4082584746	18975.7837665222	22768.8149493438	24768.4851930435	26627.6151409768	26628.8669026701	24054.3753918146	18424.6486551346	396.361297	405.128512	692.207788	883.116013999999	1126.262038	1152.467216	1295.664516	1082.091476	1095.68582	75.6823168115269
50791742	0	-1.656	2.742336	50.7663	57.226239	12	12	50	27	23	0	18	3	5	1	0	0	0	0	0	0	5516.39540200001	5950.230016	7894.338679	9399.049895	10509.585903	10931.39927	9774.53611399999	7972.013589	5285.32188900002	10746.9039946528	13276.4082584746	18975.7837665222	22768.8149493438	24768.4851930435	26627.6151409768	26628.8669026701	24054.3753918146	18424.6486551346	396.361297	405.128512	692.207788	883.116013999999	1126.262038	1152.467216	1295.664516	1082.091476	1095.68582	75.6823168115269
50123128	1	-1.9068	3.63588624	81.8815	69.360962	6	6	64	30	34	0	23	2	5	0	0	0	0	0	0	0	5024.85306200001	5275.167615	7400.379645	8593.89453399999	9600.55558299999	11164.93891	10937.105889	10903.18366	9831.92165899999	12366.3182821514	15807.0545616319	22947.893417636	28023.9270800576	30948.1053942729	33911.2294100142	36248.6423752047	37295.8340280544	33280.10467895	489.021496	500.312492	903.748028	1293.965008	1527.177332	1630.978088	1810.066932	1907.235416	1884.7687	84.8975587648658
50431222	0	-3.6357	13.21831449	85.9822	91.918548	20	22	80	44	36	0	30	6	7	1	0	0	0	0	0	0	8361.29783499998	9048.475807	12614.928496	13505.972734	13578.202345	13747.058338	13200.396212	14618.554016	14755.435783	17395.9195668406	21930.7494907506	32188.6894398838	36646.7203632694	37493.0847333154	36662.6368002556	35650.1823088254	36474.6169815477	37282.132980545	631.495861000001	657.594468	1122.503174	1520.284254	1719.76135	1704.208596	1749.8574	1666.69313	1757.480994	119.845492574564
50996498	0	-1.3826	1.91158276	64.3695	66.306618	12	12	56	30	26	0	21	2	5	2	0	0	0	0	0	0	5900.30402900001	6515.659852	9092.100379	11665.597911	13709.626185	14172.712768	11736.086057	9014.723683	5850.71239600002	12290.9086617213	15519.698755818	23269.2402681979	29969.6898656225	34015.4022376715	36780.6921580641	34816.2461020846	30104.9885535342	22023.0939207644	436.477117	454.183056	797.242316	1087.540528	1403.100282	1598.404896	1664.015136	1363.994348	1280.963552	86.9617555260739
51461721	1	-2.3205	5.38472025	108.1477	92.851169	12	12	80	47	33	0	28	5	8	2	0	3	1	0	0	4	11496.8574254493	10117.3507625056	14371.3054139549	15455.7122430112	17701.651293608	18728.8213805584	17796.2680989248	14096.4751477824	14908.762386288	18060.591346018	22027.2879249691	31335.1656384641	36144.5151189988	37450.2397659888	37082.3603562414	37031.7778018985	36230.7091870769	36280.9160704904	668.228991000001	653.452698	1143.041776	1524.417004	1744.838808	1727.212023	1762.58753	1685.83598	1719.126322	126.460204860017
51461722	1	-1.5544	2.41615936	122.0019	88.9047549999999	6	6	79	44	35	0	25	5	8	2	0	3	1	0	0	4	11066.0971904493	9564.5084545056	13643.9741049549	14750.5629820112	17224.560354608	18021.0448955584	16584.3226629248	12686.9329787824	13526.738349288	16852.2081296319	20562.6935507128	29289.3469799325	34266.0022043464	36013.4079594513	35426.0764166859	34807.8211964622	33457.3021456263	33122.4335344362	659.044371000001	637.525898	1138.532348	1520.705912	1781.848812	1716.960707	1764.218042	1666.990048	1726.867254	118.982730669715
50786806	0	-1.9745	3.89865024999999	89.7647	78.039411	12	12	64	37	27	0	22	3	8	4	0	0	0	0	0	0	9948.95094499999	10071.798188	14947.449305	17203.902194	20811.461673	23567.199214	21388.293325	18289.160303	13133.818052	15004.8106205669	18801.3061739813	28714.8697688834	34874.8522911573	37627.229072623	40292.713119056	41175.6281712492	40846.3001222227	35564.4899417246	519.683912	540.401864	972.566785	1244.197568	1541.080493	1636.327304	1680.805724	1634.707936	1656.66554	115.775980430923
50796775	0	-0.727	0.528529	47.3374	53.947067	12	13	44	25	19	0	17	2	4	1	0	0	0	1	0	1	11300.552191	6263.026609	8763.708052	9815.273261	9102.975846	8105.19177900001	7305.10737500001	6761.986524	4778.28520400001	10442.7556277231	12614.0420913405	18375.898532077	21218.2729027246	20487.3549289707	18900.4755509848	16581.9874710729	14253.2275719081	11494.9070968369	348.755534	355.359666	596.847130000001	803.864736	917.571932	879.771058000001	794.351732	610.760528000001	577.971464	78.5642611921309
50139869	2	-0.2133	0.0454968899999998	45.4615	56.229446	12	13	47	25	22	0	17	1	5	1	1	0	0	0	0	0	5938.09705143265	6615.802316096	8272.46135800399	9307.27408967601	9791.474960434	7790.05623376401	5827.46792095601	5390.700180574	3970.260662382	10402.4522387958	13135.1017298914	19119.6230349624	22164.2055294859	22008.5681769599	19687.0118383477	16261.7140965044	14634.7188963373	11991.7517272257	368.02427	373.065644	651.604354000001	871.781645	1028.077474	1007.617122	770.704536000001	618.302550000001	663.653668000001	83.2057039066779
50364475	2	-0.2133	0.0454968899999998	45.4615	56.229446	12	13	47	25	22	0	17	1	5	1	1	0	0	0	0	0	5938.09705143265	6615.802316096	8272.46135800399	9307.27408967601	9791.474960434	7790.05623376401	5827.46792095601	5390.700180574	3970.260662382	10402.4522387958	13135.1017298914	19119.6230349624	22164.2055294859	22008.5681769599	19687.0118383477	16261.7140965044	14634.7188963373	11991.7517272257	368.02427	373.065644	651.604354000001	871.781645	1028.077474	1007.617122	770.704536000001	618.302550000001	663.653668000001	83.2057039066779
50791848	0	-0.678200000000001	0.459955240000002	66.1615	59.130653	11	12	48	27	21	0	17	3	4	3	0	0	0	0	0	0	7169.81835200001	6937.714381	10729.11696	12466.178468	13478.06953	12704.298801	10018.036994	6530.12618000001	4275.51250400001	11238.3833006106	14028.9101241087	21365.8115635187	25926.8695647928	27721.6535060744	27273.6789688747	22275.1755808193	16952.1633896689	13103.7827407112	379.519835	395.764652	695.211365	939.28465	1141.502041	1212.43473	1181.387645	768.407564	620.948602000001	88.1809870018289
50123085	0	-3.5607	12.67858449	83.942	85.1569269999999	12	12	77	38	39	0	29	3	6	0	0	0	0	0	0	0	6347.68215800002	6787.799808	9131.594155	10592.648641	11190.670363	12631.24917	13165.133729	13844.014807	11731.3307	15522.5433649881	19747.2664286601	28288.4609132122	33500.6637253196	35890.799931481	39026.3916000889	42238.9356076077	44519.7804672481	38573.9359138153	591.410264	612.780448000001	1083.227276	1512.687692	1729.319492	1891.454392	2074.076884	2230.644308	2200.352416	105.707227289111
50796644	0	-1.7699	3.13254601	40.3574	52.36586	12	12	45	25	20	0	17	2	5	1	0	0	0	0	0	0	5172.88704000001	5555.47061	7204.331933	7968.658301	8059.752654	7525.48274100001	5817.576435	4674.09442800001	4116.24984000001	9986.82168638902	12364.9137262463	17454.1249001393	19508.5244613768	18991.3052889844	18557.0532011878	16866.8213649827	14055.7547350643	11140.0052015395	358.463753	366.165176	610.917634000001	816.5585	898.530174	842.824456000001	816.965246	657.745532000001	589.361564	70.3495780969799
51111315	0	-1.7945	3.22023025000001	73.1637	77.8757899999999	16	17	67	37	30	0	26	4	6	1	0	0	0	0	0	0	7129.78486800001	7885.97082	11033.041642	13252.398141	12842.604333	11686.472592	11010.984587	10553.503913	8808.11624399999	14812.33036985	18733.4604325349	27456.9120378008	33173.0415944612	34061.2642202091	31972.6256426979	29617.9338669658	28391.7996955038	25877.0878249347	527.268025	551.622120000001	954.253056	1227.951054	1528.029	1509.699134	1417.670822	1245.617066	1235.895684	102.95901114547
50791837	0	-2.1793	4.74934848999999	74.6638	58.579032	6	6	52	28	24	0	16	2	8	2	0	0	0	0	0	0	6828.43477800001	7373.397765	9997.67836	12589.356363	15438.348417	15599.748154	11181.314852	7095.89476600002	4759.38326400002	10933.5893300231	13808.2209020641	20858.97503938	27582.689405037	32473.0189347406	32253.6458930731	27034.3457141056	19831.2726548235	14815.2273481456	426.59609	430.000516	785.997544	1072.056792	1496.854437	1587.777984	1614.267782	1084.648068	863.036778000001	79.6787417163759
50149126	0	-3.6152	13.06967104	82.5294	64.222204	6	6	58	30	28	0	19	4	6	1	0	0	0	0	0	0	6117.90389300001	6761.539528	9077.9347	10041.944633	9993.58876599999	9602.27433399999	9042.29722699999	8461.91403999998	7751.56740100001	11785.5445687429	14992.1044573627	21816.8966229757	24657.863555692	24700.1371357562	24068.6282391576	23483.68665146	21965.8185811294	19828.8375972527	461.047485	480.918016	866.407496	1125.905542	1179.9449	1119.351774	1101.579362	1091.582494	1044.02806	82.5474853357718
50333200	0	-5.229	27.342441	87.7707	67.181341	0	0	65	28	37	0	20	3	5	0	0	0	0	0	0	0	4791.30494000001	4892.73648	6600.845723	7943.02912400001	8677.02056399996	9581.35784799999	9282.87362599999	7503.09331400001	6361.04058200003	11432.3329834179	14765.2295882026	21284.6101969514	25607.8678828663	27612.661320499	29471.3291681066	31043.9070872362	26848.8492764807	21584.0268750093	496.756975999999	502.932424	920.45066	1367.738376	1544.145168	1573.133064	1730.795792	1705.421024	1418.875104	79.0746974794128
50234075	0	-0.908	0.824464	53.1622	57.76786	12	12	48	28	20	0	19	1	6	1	0	0	1	0	0	1	6777.88973400001	6419.874975	8818.931626	10076.989502	9815.35832200001	9460.100775	7429.854135	6076.685671	5559.753811	11310.9030520434	14107.843354575	21054.3923743189	24475.7359042313	23717.3857695251	21942.3399812542	19312.0702796603	16452.1603437845	13280.061190718	388.77049	399.59965	696.278946000001	964.346038	1064.496732	1084.317968	884.592284	742.705204000001	649.337804000001	80.1129820969799
50372836	0	-0.908	0.824464	53.1622	57.76786	12	12	48	28	20	0	19	1	6	1	0	0	1	0	0	1	6777.88973400001	6419.874975	8818.931626	10076.989502	9815.35832200001	9460.100775	7429.854135	6076.685671	5559.753811	11310.9030520434	14107.843354575	21054.3923743189	24475.7359042313	23717.3857695251	21942.3399812542	19312.0702796603	16452.1603437845	13280.061190718	388.77049	399.59965	696.278946000001	964.346038	1064.496732	1084.317968	884.592284	742.705204000001	649.337804000001	80.1129820969799
50700684	0	-0.908	0.824464	53.1622	57.76786	12	12	48	28	20	0	19	1	6	1	0	0	1	0	0	1	6777.88973400001	6419.874975	8818.931626	10076.989502	9815.35832200001	9460.100775	7429.854135	6076.685671	5559.753811	11310.9030520434	14107.843354575	21054.3923743189	24475.7359042313	23717.3857695251	21942.3399812542	19312.0702796603	16452.1603437845	13280.061190718	388.77049	399.59965	696.278946000001	964.346038	1064.496732	1084.317968	884.592284	742.705204000001	649.337804000001	80.1129820969799
51111299	0	-1.9211	3.69062521	76.8941	80.9693759999999	16	17	70	38	32	0	27	4	6	1	0	0	0	0	0	0	7276.08111700002	8054.449117	11226.750179	13273.337933	13232.699455	12147.413355	11174.521815	10329.336422	9666.970602	15298.0147604612	19386.4505670252	28370.4591494632	34201.1658909925	34907.709019631	32889.8141460094	31021.5175357934	29176.6904011176	26782.1789187878	548.245469	573.397900000001	996.982564	1291.002582	1599.369728	1573.165418	1404.232294	1403.27322	1230.835992	106.637136955168
50125468	0	-0.382000000000001	0.145924000000001	80.1643	69.224997	11	11	60	31	29	0	23	3	4	1	0	0	0	0	0	0	5104.26491100001	5319.00452	7287.96997	8134.61820800001	9189.52066599999	10546.291896	10250.143002	9605.03651999998	8841.826519	12661.3398580034	15722.6850911242	22353.9530949602	25466.6112197796	27634.331876426	30105.553329642	31611.021644885	31414.1899553371	29910.5839169458	459.819612	470.145312	796.297008	1100.489248	1285.983448	1347.798824	1478.884576	1517.198184	1407.276628	86.0301902406208
50150653	0	-2.2781	5.18973961000001	59.4279	62.350239	12	12	54	31	23	0	20	3	7	1	0	0	0	0	0	0	6316.85964600001	6839.224181	9293.01001	10771.845266	10679.062232	10235.135496	9785.84724599999	8472.291708	6707.957024	12026.7193520802	14929.1240475835	21583.8156108237	25583.65943675	25602.5755233264	23853.2993350756	22545.3353878773	21191.0922752478	18878.0100291844	438.145761	451.541404	784.01896	999.206193999999	1204.588132	1154.84379	1046.896566	1014.254354	928.324354	82.5465248115269
50796759	0	-1.5811	2.49987721	44.9369	53.757067	12	13	45	26	19	0	18	3	4	1	0	0	0	0	0	0	5256.36314500001	5615.801863	7301.020483	8383.95148099999	8515.355001	7486.205145	5842.41980600001	5330.664744	4190.66435900001	10406.1782399647	12812.7622903549	18452.3285489737	21549.453079952	21114.757638117	19273.1280998004	16658.4174879696	14584.4077491355	12122.3098059832	356.135725	362.831532	603.020138000001	816.356436	947.920186	903.800620000001	800.52474	623.252228000001	608.319718000001	73.2606611921309
50149091	0	-1.6336	2.66864896	68.6202	54.508239	6	6	49	26	23	0	16	3	6	1	0	0	0	0	0	0	5483.83516100001	5909.725679	8205.78819599999	9079.962603	8917.87791599998	8549.690784	7729.011797	6691.61586700001	6166.658986	10116.2609681185	12640.5515088614	18534.5739441417	21382.17417081	20946.925299293	19734.8237394761	19337.3246241212	17291.6036863029	15467.6124099134	394.631981	402.981516	707.03288	908.11515	1082.44894	861.011394	903.759792	981.593242000002	770.377736	70.7477208115269
50795152	0	-3.839	14.737921	59.1842	46.757825	0	0	44	19	25	0	13	1	4	1	0	0	0	0	0	0	4148.74682600001	4420.379783	5712.531745	6432.93211500001	6451.28168200002	6196.25096500002	4783.19325400002	3406.066107	2077.961628	7988.46785136029	10467.511109769	15539.1830793031	18217.8905694593	17984.3049493718	17068.0067892272	15829.0767386094	13038.2690240108	9038.53280774782	338.340657	340.266828	643.83898	950.13714	1011.841836	936.362076000001	924.386848000001	889.166892	707.998592000001	59.563838621225
50149125	0	-2.249	5.05800100000001	79.3576	63.788997	6	6	58	29	29	0	19	3	6	1	0	0	0	0	0	0	5922.72390800001	6415.16057	8830.793771	9703.990418	9645.78433199998	9396.099149	8621.863762	7679.00633000002	7398.05326200002	11573.3141399521	14599.5219123325	21187.1508652002	24049.0300906326	23568.7532940296	22911.203816046	23123.389250917	21013.1493142246	18799.9439114203	457.564313	468.308856	835.361236	1103.171954	1236.819508	996.707126000001	1054.546148	1172.299992	941.345530000001	81.7820982406208
50149074	0	-3.981	15.848361	61.7281	51.414653	6	6	46	25	21	0	15	3	6	1	0	0	0	0	0	0	5337.53891200001	5699.379386	7550.273924	8658.62916999999	8747.80366299999	8080.87382500001	6856.35805100001	4993.87603000001	3881.807368	9630.57657750733	12047.8553468296	17425.9479115742	19781.7558153184	19784.874010937	18312.5191027211	16731.7422350291	13885.4462378772	10622.4070062026	373.654537	382.22712	652.095152	853.854082	930.191744000001	867.690806000001	790.754198	724.081722000001	631.71293	67.069595001829
51035504	0	-3.6553	13.36121809	55.3152	64.543446	12	17	55	33	22	0	21	4	7	1	0	0	0	0	0	0	6656.30375200001	7287.95136	10422.334569	11697.278479	11676.984471	11216.76876	10959.161869	10707.243211	8407.70982599999	12662.4666826203	15865.4829885376	23778.9142755896	27474.3910653349	27780.0521359314	27077.5551415687	26068.2712184124	23526.6410867404	19515.887688921	449.169449	470.596112	806.951348	1075.498646	1227.126408	1191.426224	1148.775038	1135.689106	902.521156	86.1008119066778
50171403	0	-3.6553	13.36121809	55.3152	64.543446	12	17	55	33	22	0	21	4	7	1	0	0	0	0	0	0	6656.30375200001	7287.95136	10422.334569	11697.278479	11676.984471	11216.76876	10959.161869	10707.243211	8407.70982599999	12662.4666826203	15865.4829885376	23778.9142755896	27474.3910653349	27780.0521359314	27077.5551415687	26068.2712184124	23526.6410867404	19515.887688921	449.169449	470.596112	806.951348	1075.498646	1227.126408	1191.426224	1148.775038	1135.689106	902.521156	86.1008119066778
50791709	0	-3.0929	9.56603041	45.2333	43.992274	6	6	39	21	18	0	13	2	5	1	0	0	0	0	0	0	4593.79842800001	4976.161938	6624.670231	7832.515138	7667.12860500001	6589.41661500001	4852.71752900001	3332.508908	2220.016806	8230.58659052983	10366.6368073606	15181.2681615566	18077.9972630843	18149.8250127475	16197.3971994537	13325.9768829906	10296.625270239	7012.5987115513	314.864761	321.83684	571.357260000001	752.485866	854.671232	826.54092	699.970270000001	567.209504	463.257272	58.304752287282
50791735	0	-2.0191	4.07676480999999	77.8669	64.65179	6	6	57	27	30	0	19	2	4	2	0	0	0	0	0	0	5359.87204200001	5891.231984	8042.260032	10047.412507	11160.037954	10175.578761	7096.05668500003	5398.32287300002	3980.74652900001	11351.819058982	14526.1524136498	21677.6768284304	27453.8625020374	29325.6764895792	28412.9753446754	23711.0402170154	19250.0779759774	14681.5818462816	434.918225	447.504784	815.758112000001	1136.337486	1385.311138	1426.902492	1349.444606	991.758726000002	851.843182000002	82.5192031454698
50149111	0	-3.8815	15.06604225	84.2103	65.186997	6	6	59	30	29	0	19	5	5	1	0	0	0	0	0	0	6059.14800500001	6727.80676	9046.265308	10034.289377	9983.87013399999	9590.459542	9007.56855499998	8428.27655199998	7691.04436900001	11843.5517094311	15115.6323903758	22102.7417909299	25045.3381835373	24925.2945286605	24178.8278373896	23666.0687703739	22242.2865660321	20168.7254495152	464.615869	486.670544	873.34716	1160.776142	1213.628364	1125.175142	1112.889138	1099.508398	1075.764232	83.5588942406208
50791772	0	0.262	0.068644	72.4692	54.660653	6	6	45	24	21	0	15	2	4	2	0	0	0	1	0	1	11158.320198	6164.938652	9162.66559599999	11546.36981	12675.515283	11909.628977	9333.83742399998	6298.671047	5442.949237	10081.4062148356	12345.2623431848	18885.629316774	24663.7877137493	26660.2654708398	25383.3177464026	20659.1134966411	17105.6307276805	12800.4236434111	354.651946	362.123406	648.283564000001	891.923399999999	1162.20621	1262.103153	1143.529562	825.444528000001	746.362542000002	76.6645870018289
50786808	0	-3.4216	11.70734656	65.5036	65.094239	12	12	56	33	23	0	19	3	9	2	0	0	0	0	0	0	7712.37512700001	8390.734847	11383.9828	13993.632175	15944.265928	16492.421869	14099.883788	11463.793537	8718.89714199999	12632.7612410262	15754.3814170553	23306.8590570024	28772.41274334	31076.0243658692	31464.316824899	29894.467131911	27085.9001048501	22911.1812219975	466.052526	476.758036	835.619064	1075.42492	1351.573829	1371.452664	1412.502204	1213.565388	1216.996492	89.4540328115269
50735205	0	-2.7651	7.64577801	68.3967	54.508239	6	6	49	26	23	0	16	3	6	1	0	0	0	0	0	0	5483.83516100001	5877.839719	8074.064427	10123.180791	10532.932997	10078.166983	8479.66139499998	6679.36928100001	4580.03044500001	10116.2609681185	12629.5974364345	18490.3214041985	24139.6402917965	25986.1872412568	23949.2087414206	20507.5586593638	18075.692460383	14443.0224678643	394.631981	401.311572	715.890076	964.413158	1192.54905	1288.812552	1079.61413	895.091132	866.435236000001	70.7477208115269
50711750	0	-1.656	2.742336	50.7663	57.226239	12	12	50	27	23	0	18	3	5	1	0	0	0	0	0	0	5516.39540200001	5950.230016	7894.338679	9399.049895	10509.585903	10931.39927	9774.53611399999	7972.013589	5285.32188900002	10746.9039946528	13276.4082584746	18975.7837665222	22768.8149493438	24768.4851930435	26627.6151409768	26628.8669026701	24054.3753918146	18424.6486551346	396.361297	405.128512	692.207788	883.116013999999	1126.262038	1152.467216	1295.664516	1082.091476	1095.68582	75.6823168115269
51567606	1	-2.458	6.041764	127.2191	108.414306	12	12	96	54	42	0	34	6	9	1	0	3	1	0	0	4	11795.9071774493	11018.6321805056	16587.5817899549	18070.1303110112	21075.163240608	21815.7717005584	20910.0794919248	17122.3197157824	18508.345882288	20744.3741698117	25861.3040261337	38402.3666168553	45693.2909810744	47868.4611858272	48455.9520827335	50324.8710737345	50252.7073598162	49622.4646583002	788.747766000002	782.860694	1407.422222	1949.060834	2327.765328	2255.279373	2329.576046	2481.537088	2513.226838	140.638325003658
50149096	0	-2.8923	8.36539929000001	62.6422	51.414653	6	6	46	25	21	0	15	3	6	1	0	0	0	0	0	0	5337.53891200001	5741.247382	7561.121704	8681.80611399999	8854.17130799999	8307.558766	7111.38039800001	5559.24137700001	4312.85744600001	9630.57657750733	11987.5613743711	17121.7734200186	19536.7173566846	20101.7218331258	19284.5689125977	17464.0517982727	14328.6065925617	11295.8483403178	373.654537	381.205736	663.952560000001	825.453538000001	916.617964000001	860.963962	896.695812000001	743.684782000001	655.79325	67.069595001829
50150672	0	-1.9227	3.69677529	68.5686	65.413032	12	12	55	31	24	0	20	4	5	2	0	0	0	0	0	0	6146.39987800001	6757.591545	9117.790618	10572.807374	10451.920292	9992.247552	9352.25863799999	8115.054944	6615.761848	12291.8526175534	15173.4393802701	22051.5031038093	26397.752048499	26723.0608841752	25126.0125913575	23699.0630635606	22188.5492941558	19618.406355087	435.902945	454.800564	785.65604	1022.62449	1199.25078	1196.227078	1078.70363	1016.888538	957.161506	85.7036297163759
50150702	0	-2.8218	7.96255524000001	60.5777	63.315032	12	12	55	31	24	0	20	4	6	1	0	0	0	0	0	0	6258.10375800001	6805.491413	9229.51045	10720.526882	10619.73932	10203.866784	9703.61738999999	8414.32642799999	6719.601392	12084.7264927685	15052.6519805965	21868.3982074286	26002.6668637334	26164.3607706843	24573.9289869115	23070.7698625733	21589.7893622392	19311.3855842499	441.714145	457.293932	791.456344	1032.45813	1220.8521	1213.667942	1097.300378	1038.889378	966.855314	83.5579337163759
50149077	0	-2.6981	7.27974361000001	78.8371	63.788997	6	6	58	29	29	0	19	3	6	1	0	0	0	0	0	0	5922.72390800001	6415.16057	8500.901825	9634.978754	9695.65953999998	9143.856891	8416.56906599999	7311.82081200001	6670.39225400002	11573.3141399521	14599.5219123325	20913.0248661787	23549.488360024	23203.0634034983	22127.020596469	21915.2187354719	20670.6895302061	18172.0567992651	457.564313	468.308856	835.03414	1085.999074	1203.800628	1002.828654	1008.509028	1006.557564	1063.31275	81.7820982406208
50123092	0	-2.4741	6.12117081	81.7567	68.034169	6	6	63	30	33	0	22	3	5	0	0	0	0	0	0	0	5075.76892600001	5320.980455	7373.285225	8808.53318699999	9754.68635999999	11502.629844	11648.765128	11605.748055	8980.90869699996	12155.0318091928	15488.7694140401	22537.4036486092	27723.5836773317	30895.2302010851	34402.5127718053	37063.5366286107	38105.0148483595	30735.905054032	484.964152	497.223276	885.85842	1264.583164	1503.053728	1637.116392	1861.983264	1972.129148	1879.368036	82.8740458600168
51461725	1	-1.4584	2.12693056	126.6614	91.998341	6	6	82	45	37	0	26	5	8	2	0	3	1	0	0	4	11212.3934394493	9732.9867515056	13980.7106389549	15305.6936810112	17806.110041608	18574.8607625584	17341.2652109248	13578.5266437824	14781.397581288	17337.8925202431	21215.6836852032	30353.2854258867	35811.5550464528	37879.7377725815	37631.0877120334	37527.136579873	36745.7901571642	37134.6795499357	680.021815000001	659.301678	1181.354564	1588.927388	1878.4148	1810.701551	1892.239938	1846.948372	1903.20148	122.660856479413
51035460	0	-3.3398	11.15426404	82.1975	66.784204	6	6	60	32	28	0	20	4	7	1	0	0	0	0	0	0	6518.13601500001	7046.083754	10227.740499	11742.49385	11735.047834	11036.182198	10933.71644	10853.629003	8566.01574	12425.4522474565	15814.3279481544	23976.2006393914	28497.1922763743	28757.8278133646	27120.3719206999	26487.9111684798	24839.342527806	21222.9779937558	481.939717	495.798344	902.189172	1227.590642	1416.852508	1282.612008	1198.24457	1277.681458	1042.454322	85.9795893357718
50171477	0	-3.3398	11.15426404	82.1975	66.784204	6	6	60	32	28	0	20	4	7	1	0	0	0	0	0	0	6518.13601500001	7046.083754	10227.740499	11742.49385	11735.047834	11036.182198	10933.71644	10853.629003	8566.01574	12425.4522474565	15814.3279481544	23976.2006393914	28497.1922763743	28757.8278133646	27120.3719206999	26487.9111684798	24839.342527806	21222.9779937558	481.939717	495.798344	902.189172	1227.590642	1416.852508	1282.612008	1198.24457	1277.681458	1042.454322	85.9795893357718
50364529	2	-0.6567	0.43125489	51.569	60.125032	12	13	51	27	24	0	18	1	6	1	1	0	0	0	0	0	6340.36130143265	7024.344470096	8762.17342800399	9849.955004676	10454.696000434	8401.89430476399	6306.70615495602	5921.321383574	4633.48170238201	11104.5274063714	13970.033966784	20028.8788778635	23101.3323568766	23674.1097953196	22036.710435136	17981.1668595589	15670.0146809632	13657.2933455854	402.35343	407.368676	714.061554	944.350761	1046.48209	1097.589062	907.780368000002	683.811058000001	682.058284000001	87.5270337163759
50320045	1	-1.0608	1.12529664	63.4293	81.7577899999999	21	23	69	39	30	0	29	2	7	1	0	0	0	0	0	0	7426.15313400001	8076.627018	11417.023195	13128.655552	13561.18002	11156.116835	9538.41521099998	8583.25411799999	7633.60147500001	15812.643505619	19985.0175813656	29460.71863163	34503.6494818077	35228.8444093345	32080.7509087427	28183.1634861431	25879.3339170794	23599.5145615505	542.838017	564.92324	958.766482	1267.346056	1491.20769	1480.499726	1272.198552	1079.10174	1087.78299	109.54891514547
50364518	2	-0.907099999999999	0.822830409999999	47.2752	57.031446	12	13	48	26	22	0	17	1	6	1	1	0	0	0	0	0	6194.06505243265	6855.866173096	8524.58492700399	9663.320611676	10154.060670434	8042.75566276402	6073.62816195601	5746.746702574	4332.84637238202	10618.8430157602	13317.0438322937	19203.3961801296	22360.0087130359	22712.3393754504	20563.4244222761	16630.1586654923	14830.5220798872	12695.5229257162	381.375986	385.592896	671.192214	875.203589	1024.283426	1053.239166	823.542572000001	621.724494000001	659.859620000001	83.8489079066779
50786812	0	-3.1989	10.23296121	62.4527	64.292239	12	12	55	32	23	0	19	3	8	2	0	0	0	0	0	0	7456.40712600001	8194.550954	10996.650982	13488.000349	14770.683739	14901.036154	12827.990942	10349.495884	8213.593036	12416.3704640619	15484.3749007245	22765.2067830268	28023.1527053077	30143.4484557396	29924.7657883205	28162.2785686655	25316.9757137092	21584.167201352	452.70081	464.370616	819.916224	1036.67632	1298.945357	1321.982292	1327.608588	1138.035768	1125.866452	88.8108288115269
50801383	0	-3.1989	10.23296121	62.4527	64.292239	12	12	55	32	23	0	19	3	8	2	0	0	0	0	0	0	7456.40712600001	8194.550954	10996.650982	13488.000349	14770.683739	14901.036154	12827.990942	10349.495884	8213.593036	12416.3704640619	15484.3749007245	22765.2067830268	28023.1527053077	30143.4484557396	29924.7657883205	28162.2785686655	25316.9757137092	21584.167201352	452.70081	464.370616	819.916224	1036.67632	1298.945357	1321.982292	1327.608588	1138.035768	1125.866452	88.8108288115269
50431223	0	-1.8395	3.38376024999999	86.5541	95.784548	21	23	80	44	36	0	32	5	5	1	0	0	0	1	0	1	14326.343242	9688.177218	13774.440893	14799.278051	13782.618217	14069.968112	14866.700352	15848.101373	14791.381057	18270.2661059182	22667.5800055572	33278.9449545422	37956.4070833139	37554.3267622536	36598.49372577	36848.4723551523	37820.2974793307	37661.7988381309	620.033786000001	645.508894	1113.62735	1509.652222	1691.081572	1656.715578	1713.24138	1672.853038	1751.100826	132.229384574564
50150594	0	-3.0399	9.24099201	62.7612	50.263067	6	6	44	25	19	0	13	3	7	2	0	0	0	0	0	0	6330.79014300001	6896.209898	8758.09459299999	9929.64066399999	9970.821203	9938.86012899999	9555.12771499998	7009.42280400001	4316.35802400001	9534.54329887781	11878.8680205948	17484.2418454047	21468.0689946961	22441.0859415747	20280.7576741203	17648.2268906546	15086.439845057	11061.4421059254	367.232142	370.589224	668.194376	860.190534	1030.680572	1073.235609	872.526888000001	794.113164000001	651.059796	69.6557731921309
50150690	0	-2.3559	5.55026481	78.6613	62.299411	6	6	57	30	27	0	18	3	8	1	0	0	0	0	0	0	6288.36366100001	6694.924027	8894.46470199999	10365.245783	10582.956239	10027.578194	9557.74997499999	8149.51994500001	6571.14601800001	11520.4113032696	14299.4619102199	20277.4668099373	24280.1486592255	25377.5345573901	24095.4590779423	22333.2399306113	20136.9570898805	17378.7170073748	463.290301	469.917636	844.15672	1053.126406	1216.814416	1224.669894	1142.305098	1090.709142	962.050274000001	79.3903804309228
51511988	0	-2.3559	5.55026481	78.6613	62.299411	6	6	57	30	27	0	18	3	8	1	0	0	0	0	0	0	6288.36366100001	6694.924027	8894.46470199999	10365.245783	10582.956239	10027.578194	9557.74997499999	8149.51994500001	6571.14601800001	11520.4113032696	14299.4619102199	20277.4668099373	24280.1486592255	25377.5345573901	24095.4590779423	22333.2399306113	20136.9570898805	17378.7170073748	463.290301	469.917636	844.15672	1053.126406	1216.814416	1224.669894	1142.305098	1090.709142	962.050274000001	79.3903804309228
50149121	0	-3.271	10.699441	64.5693	67.735411	12	12	59	32	27	0	22	3	6	1	0	0	0	0	0	0	6353.48414300001	6968.002878	9228.233134	10336.108111	10265.593751	9678.585354	8847.09008899998	7944.32754500001	7574.71580400001	12781.6973563382	16064.1162865888	22958.8435247103	25460.7242604215	24675.0327144704	23303.909121784	22712.9566911681	21860.7827466353	20413.5510987914	466.748933	484.235656	839.543568	1087.35663	1176.199312	1070.776978	1029.120784	967.562864	1012.963494	89.2595724309228
50150595	0	-3.9225	15.38600625	78.1228	65.55579	6	6	60	30	30	0	19	4	6	1	0	0	0	0	0	0	6119.93602100001	6589.605699	8768.53020599999	10322.394915	10500.015275	9972.62076599998	9354.13651899998	8063.34636900001	6522.38757800001	11847.7120576047	14894.037875321	21424.5463587825	25682.7990450312	26560.565171835	25110.5017520558	23289.2722346815	21275.8665808981	18736.7570035424	474.484413	484.918692	872.382216	1153.214054	1314.05584	1319.699238	1198.27071	1156.116598	1034.806274	83.4367111454698
50484597	0	-2.3943	5.73267249	89.0263	64.619341	0	0	63	26	37	0	19	3	4	0	0	0	0	0	0	0	4391.07281800001	4408.024345	5931.29723600001	6792.80400200001	7110.77474800002	7511.41561700001	6610.05211200002	6132.42386200002	6457.36025100003	10792.4253047042	13648.1892683732	19402.2296588232	23224.0750026384	24001.5678769583	23937.151574737	23849.6116785835	23044.928999668	21514.0295973869	475.864743999999	475.463972	859.554312000001	1204.536584	1440.743416	1336.396572	1341.782464	1408.170808	1341.444292	75.6425934794129
50484616	0	-4.6223	21.36565729	107.874	83.9828569999999	0	0	82	33	49	0	25	3	5	0	0	0	0	0	0	0	5524.81831300002	5615.07802	7315.934303	8197.762349	8515.73309499995	8916.37396399997	8015.01045900001	7537.38220900002	7862.31859800002	13922.9224253357	17836.1365916462	25288.1016032622	29731.6218356959	30509.1147100158	30444.6984077945	30357.158511641	29552.4758327255	28021.5764304444	615.081124	618.506072	1131.470652	1610.822204	1847.029036	1742.682192	1748.068084	1814.456428	1747.729912	98.3545523376007
50150617	0	-2.2781	5.18973961000001	59.4279	61.023446	12	12	53	31	22	0	19	4	7	1	0	0	0	0	0	0	6367.77551000001	6875.065005	9320.767682	10795.558842	10691.8019	10239.934268	9833.63213399999	8489.993572	6739.738632	11815.4328791216	14609.3743899784	21093.7884539083	25059.2352324427	25185.4356526106	23575.5279505401	22279.6309944623	20817.0994284871	18332.4419893292	434.088417	446.884188	774.566544	975.155633999999	1188.755044	1126.447438	1042.846838	998.964754	921.194370000001	80.5230119066779
50791802	0	-1.4515	2.10685225	76.7273	60.068618	6	6	53	27	26	0	17	2	6	2	0	0	0	0	0	0	5579.21554600001	6034.403104	8163.11	10167.953947	11202.727894	10330.522449	7264.20647300003	5404.82359700002	4187.65434100002	10813.2318316883	13584.0563494737	19985.405909695	25455.7583104379	27606.9704549332	26992.7606775743	22221.9433241553	17737.0014899579	13264.9147572308	419.666769	429.007728	771.828352	1010.257086	1259.93569	1345.181288	1284.56383	894.159150000001	799.489202000002	76.4493595260738
50171535	0	-3.2992	10.88472064	65.343	53.356653	6	6	47	26	21	0	14	3	7	2	0	0	0	0	0	0	6477.08639200001	7064.688195	9072.86913899999	10146.547313	10314.017045	10052.45347	10217.026813	8702.171342	5524.83332900001	10020.227689489	12531.8581550852	18622.9163705062	22580.0055946685	23904.3220989898	21901.4635940842	19749.8046282219	17970.6891771308	14080.6829810183	388.209586	392.365004	710.9476	910.436842	1108.777348	1181.833281	958.286994000001	910.719514000001	793.859936	73.3338990018289
50320018	1	-0.3172	0.10061584	63.3321	81.7577899999999	21	23	69	39	30	0	29	2	7	1	0	0	0	0	0	0	7426.15313400001	8120.506982	11406.900859	13122.559168	13638.366065	11507.706273	9365.38390099999	8675.47055899999	7491.965818	15812.643505619	19896.9531674371	29195.2439305157	34317.1470152221	35542.0362367022	33126.6803825049	28765.0320246458	25557.1092857467	23420.1635087755	542.838017	565.063072	965.028754	1227.035272	1491.091574	1476.420558	1362.886808	1109.391112	1058.981426	109.54891514547
50150629	0	-2.8334	8.02815556000001	55.8655	46.994274	6	6	42	24	18	0	13	4	6	1	0	0	0	0	0	0	5242.15852700001	5556.773929	7589.372116	8952.178928	8971.503807	8259.54533699999	7433.43339700001	5590.62675800001	3382.322944	8933.60571393756	11050.8331475262	16184.9639643052	19998.2864356661	20758.3509200891	18674.494088526	16004.8551772836	13217.3505326362	9547.95897832569	348.619749	354.19502	612.851696	793.073202	962.704072	986.084138000001	802.100886000001	714.735080000001	580.640256	61.367956287282
50111234	0	-2.1118	4.45969923999999	84.9788	61.481376	0	0	56	24	32	0	19	2	2	1	0	0	0	0	0	0	3822.124568	4355.975446	6304.961007	7076.101721	6619.52913400001	6912.47152100001	7005.129585	6181.43754700001	4403.58068100002	10384.4277571485	13901.1333254359	21456.2133884906	25272.3597355697	23941.3729969071	23221.0034938326	24617.3679272817	24189.423327238	20485.3230215415	412.907872	436.116632	854.643212	1293.95142	1354.270728	1199.8727	1185.101812	1302.731884	1238.350436	73.7120209551679
50171325	0	-3.4972	12.23040784	58.1685	66.933411	12	12	58	31	27	0	22	3	5	1	0	0	0	0	0	0	6097.51614200001	6888.21705	9533.21191200001	10602.032829	10470.992837	10286.277508	9640.80723900001	8550.19464499999	7282.173536	12565.3065793739	16173.9496138354	24212.9769195161	27805.9409524512	27720.4357378205	27164.762951465	26258.3731329515	23592.9139675893	19997.966708189	453.397217	480.072344	864.786976	1202.810678	1293.741208	1277.557952	1213.87313	1180.568074	999.30014	88.6163684309228
50149040	0	-2.6958	7.26733764	65.8599	52.216653	6	6	47	26	21	0	15	3	7	1	0	0	0	0	0	0	5593.50691300001	5981.311239	7773.385213	8916.031847	9106.38962899999	8565.778719	7467.42692000001	5921.82708700001	4645.51228700001	9846.96735447169	12169.5034767734	17260.8879933692	19851.4203279878	20611.3061255043	19554.8445243504	17659.8549818226	15032.3777910522	12149.6670670714	387.006253	393.732988	685.754124	814.943438	936.319872000001	920.862606	900.117756000001	739.890734000001	701.606882	67.712799001829
50171491	0	-3.7223	13.85551729	71.691	62.986997	6	6	57	28	29	0	19	3	5	1	0	0	0	0	0	0	5666.75590700001	6335.374742	8644.954534	9802.587476	9852.088517	9587.183303	8911.44380199998	7750.56635800002	6256.69551600002	11356.9233629877	14709.3552395791	21997.3722757287	25651.4364608521	26176.6000336134	25371.5421500663	24150.3869855581	21695.2438261941	18303.0196932785	444.212597	464.145544	862.467536	1181.572618	1276.87624	1265.174028	1195.926774	1150.122092	987.890682000001	81.1388942406208
50791761	0	-1.4431	2.08253761	72.0437	58.464618	6	6	51	25	26	0	17	2	4	2	0	0	0	0	0	0	5067.27954400001	5554.27539	7654.842958	9653.899049	10766.524496	9672.090318	6430.18632900003	4806.10623800002	3352.494708	10380.4502777596	13220.1721446691	19850.5826051057	25440.2658121271	27312.0797996689	26257.9041132655	21089.4813177007	16425.7837690509	12433.3222312198	392.963337	403.953224	730.299096000001	1010.567686	1259.541338	1301.508144	1242.585262	863.171034000001	705.486328000001	75.1629515260739
50150704	0	-2.9946	8.96762916000001	54.9835	54.403067	11	11	47	28	19	0	17	3	7	1	0	0	0	0	0	0	5880.00302700001	6358.003466	8734.460783	10067.556774	10316.216311	9592.575937	8815.087381	7865.66055000001	6530.47362000001	10631.8336691085	13199.6268768534	19333.3275898805	22581.8400944265	23745.0086184853	22731.3859669586	20979.2764304765	18068.8128474145	14625.4192125949	388.650357	400.449328	694.153108	881.98841	1038.590024	1079.12249	971.069670000001	912.453944000001	747.206788	72.4013731921309
50171464	0	-4.384	19.219456	77.023	64.397411	6	6	57	30	27	0	18	3	7	2	0	0	0	0	0	0	7060.23926000001	7858.651328	10442.822548	11213.534434	11293.111351	11245.587649	11636.173415	10549.388482	7282.27681200001	11900.7977630719	15337.8623620549	23124.2352025149	26504.3378826224	26942.0426935456	25936.0829273163	24620.879286629	23179.2259175862	18782.6874798203	458.682434	472.773376	884.54939	1197.663078	1274.620884	1280.527997	1152.621116	1125.529812	1010.445366	87.1571764309228
50150598	0	-2.2499	5.06205001000001	61.1579	56.501067	11	11	47	28	19	0	17	3	6	2	0	0	0	0	0	0	5768.29914700001	6262.20373	8586.741275	9939.853038	10220.416575	9480.696585	8699.267885	7618.14134200001	6287.141812	10838.9597938935	13441.2016762004	19728.4127746461	22825.1772392184	23986.5834178323	23103.8527092858	21289.7852355755	18390.0852775647	15037.9457733478	382.839157	395.462592	684.319468	871.063354	1033.603288	1064.72161	958.615542	903.551004000001	732.406388	74.5470691921309
50171528	0	-2.7641	7.64024881	60.4772	64.641825	12	12	56	31	25	0	21	3	6	1	0	0	0	0	0	0	6207.18789400001	6959.80261	9595.646848	10617.415497	10482.526081	10361.882972	9710.186159	8669.388897	7486.466092	12296.012965727	15702.9015817473	23350.4799672759	26875.8801403512	27177.0460328983	26660.9919336319	25394.0273877635	22643.9467873327	18962.5726718459	445.771489	470.823816	843.998864	1132.906734	1225.929168	1270.66296	1186.773338	1103.559262	971.645875999999	85.5814466212249
50786811	0	-3.2275	10.41675625	94.6406	89.0409269999999	12	12	79	40	39	0	27	3	8	2	0	0	0	0	0	0	8626.77711799998	9542.37733000001	12997.277233	15659.187839	18104.794141	19277.713394	16942.334948	14316.563708	11733.733944	16301.8455889514	20708.2959766474	30572.8370887862	37027.5234400646	39540.1791021906	42386.04381669	43334.2589569171	40275.8273409286	34498.7529748502	620.520362	638.576856	1162.1031	1560.068152	1931.409261	1735.891444	2030.409748	1805.272716	1902.689352	118.235835289111
50735169	0	-2.5661	6.58486920999999	62.3395	65.443825	12	12	57	32	25	0	21	3	7	1	0	0	0	0	0	0	6463.15589500001	7007.702478	9486.718547	11427.380282	11350.048257	11111.55236	10058.276876	9267.828012	7395.039535	12512.4037426914	15582.1141820738	22497.362722486	27730.731524866	28162.4602262114	26393.6571119485	24719.0854727664	23564.7152875847	20965.7415201451	459.123205	473.317184	826.748468	1087.104066	1334.978298	1320.899086	1163.00095	1124.598354	1043.179638	86.2246506212249
50735221	0	-4.3254	18.70908516	65.9668	59.361825	6	6	53	28	25	0	18	3	6	1	0	0	0	0	0	0	5774.39553100001	6334.846258	8774.14367899999	10470.586324	10801.963071	10947.763331	9807.017246	7923.07665400001	6367.24444700001	11025.462260479	14129.6213744235	21294.3979987461	25938.9857645743	26552.2982866388	25565.5763590081	24130.5635044341	22234.3659915159	19297.0988283803	423.149941	438.168384	803.992236	1105.701578	1275.156682	1257.695906	1171.893374	1081.553954	1013.706092	77.2147466212249
51461715	1	-0.681200000000001	0.464033440000002	139.4823	101.279099	6	6	91	48	43	0	29	5	8	2	0	3	1	0	0	4	11651.2821864493	10238.4216425056	14682.9022589549	16105.5380090112	19049.954768608	20266.6718475584	19058.1804519248	15443.1009257824	17186.876342288	18794.9456920766	23174.6540886743	33319.0541743129	39484.2586472475	42019.4236730602	42588.5232093764	43464.8075014809	43875.12813127	45861.7983282952	742.954147000002	724.629018	1309.566804	1780.069804	2133.057668	2043.710491	2179.112758	2162.451956	2339.203596	133.695233908507
50149045	0	-2.7695	7.67013025	43.423	64.16786	18	18	53	33	20	0	22	4	6	1	0	0	0	0	0	0	6542.56774400001	7219.729416	9796.69117000001	10751.631502	10396.809329	10046.291618	9315.65674800001	8464.70175999999	8513.74655199999	12807.4253185434	15902.9807342593	22801.9853600742	24934.3940727655	23878.9337523219	23614.5483581882	23574.0928596738	21451.9150157699	19234.3508294602	429.921321	451.95368	744.737872	974.958778	1033.83088	930.11601	961.4247	970.505968	836.594112	87.3572820969799
50149054	0	-1.7359	3.01334881	62.9235	63.315032	12	12	55	31	24	0	20	4	6	1	0	0	0	0	0	0	6258.10375800001	6835.365405	9553.100284	10308.43063	10041.846747	9916.40592500001	9086.432693	8147.25364700001	8192.204877	12084.7264927685	15091.3764944934	21999.1812404099	24747.0481121166	23943.6793928435	23778.5808223612	23949.8553208362	20947.5062858446	18694.1946071041	441.714145	457.80266	785.498752	1037.405562	1171.742176	931.702918	1045.636624	1148.943662	844.39764	83.5579337163759
50150621	0	-3.6184	13.09281856	72.5471	60.695411	6	6	55	28	27	0	18	3	6	1	0	0	0	0	0	0	5776.42765900001	6214.796313	8318.45350399999	9897.32091699999	10060.861533	9535.55923199998	8852.15498499998	7442.893878	5809.35414200002	11087.6297493409	13935.5777054152	20167.0242932313	24378.1467106711	25427.4880305694	24049.1788343371	22178.2297076503	20199.0813929927	17344.6805915026	436.586869	444.863132	801.256384	1059.735774	1212.417944	1245.89571	1120.662062	1065.696498	976.775546000001	78.1039724309228
50171401	0	-3.2092	10.29896464	55.2569	63.839825	12	12	55	30	25	0	21	3	5	1	0	0	0	0	0	0	5951.21989300001	6719.738753	9339.50337500001	10092.773902	10197.569644	9953.29949000001	9229.416209	7948.169976	6302.300107	12079.6221887627	15520.959479345	23299.4298078538	26054.6153246147	26080.758577582	25724.8493434074	24533.7854302441	21899.8471604108	17781.2129059353	432.419773	458.296564	822.057468	1123.614538	1185.828084	1187.376312	1127.183906	1073.249332	909.885968	84.9382426212249
50150568	0	-2.8306	8.01229636000001	58.7888	48.321067	6	6	43	24	19	0	14	3	6	1	0	0	0	0	0	0	5191.24266300001	5540.883125	7543.619356	8934.477064	8939.722199	8229.85593699999	7338.82399700001	5531.40135000001	3393.867192	9144.89218689614	11323.6171674538	16512.835846582	20372.2792824268	21303.9189599443	19291.8163519281	16572.4578313732	13872.6206534228	10172.603713708	352.677093	357.760012	630.338352	808.362802	969.834056	1021.04849	833.260118000001	732.847240000001	619.268224	63.391469192131
50150626	0	-2.5662	6.58538243999999	65.0295	66.408618	12	12	58	32	26	0	21	4	6	1	0	0	0	0	0	0	6404.40000700001	6973.96971	9423.218987	10897.333591	10822.547073	10266.919492	9782.13926599999	8631.54595699998	7065.069246	12570.4108833797	15705.6421150869	22781.945319091	27056.430846366	27279.2691260879	25553.7899519811	23759.4978144923	21989.4264745976	19890.5139334894	462.691589	479.069712	834.185852	1096.435254	1275.095272	1288.582062	1155.124314	1118.100158	983.548434	87.2360595260738
51469168	0	-2.2811	5.20341720999999	55.0068	67.799825	17	19	58	33	25	0	22	5	5	1	0	0	0	0	0	0	6487.87611200001	7216.377168	10307.383936	12364.320402	12115.768271	9605.23234199998	7497.330151	7031.486785	6245.643295	12989.7674369554	16450.2790594016	25025.9747807718	30280.5191765948	30838.3776171155	26543.5460869727	21080.8490108909	18563.29795509	16789.3159123742	460.363561	486.145824	842.926514	1102.865968	1364.266794	1332.898178	1008.542928	823.125088000001	755.309014	90.1471426212248
50171500	0	-4.096	16.777216	74.1114	61.303825	6	6	54	29	25	0	17	3	7	2	0	0	0	0	0	0	6913.94301100001	7690.173031	10249.114011	11016.777705	11052.474658	11058.953256	11335.538085	10190.24984	7049.19881900001	11415.1133724607	14684.8722275645	22210.6880908526	25497.5395376673	26023.308762519	25194.7592834755	23659.1088667598	21705.9399047263	17431.6792857537	437.70499	450.997596	841.819882	1134.778178	1211.596152	1211.380825	1130.422452	1081.179916	926.207570000001	83.4790506212249
50184019	1	-2.4198	5.85543204	67.5051	85.3829619999999	18	19	73	39	34	0	30	2	6	1	0	0	0	0	0	0	7318.51351000002	8095.097586	11026.382212	12295.859747	12806.377224	12618.141643	11138.07998	10475.574228	9447.07013799999	16144.1046081277	20522.7383531188	30162.9490958804	35793.4511509871	37164.1897946654	37010.7781048426	34515.9744820058	31566.0542507081	28372.1269489757	563.900673	588.615856	1038.39111	1424.949124	1650.528626	1775.080314	1651.712734	1491.011894	1381.005446	113.473062764866
50171319	0	-3.5778	12.80065284	79.5428	66.590618	6	11	58	32	26	0	19	4	7	2	0	0	0	0	0	0	6516.10388700001	7025.889482	9887.975933	11370.770789	11775.151975	11087.158482	10840.080612	10612.503636	8111.30597200001	12363.2847585947	15552.1317296684	22908.9488904762	26727.0023524607	28061.3045108492	27137.1378902615	25692.4057202294	24109.2883310998	20344.9964245333	468.502789	483.916616	851.487276	1112.10383	1258.5792	1317.474272	1162.131226	1130.424964	1060.436652	85.0903635260738
50171397	0	-2.7295	7.45017025	56.1294	63.730032	12	12	55	31	24	0	21	3	5	1	0	1	0	0	0	1	6311.14315314978	6935.8214858352	9771.6688406704	10561.2080205216	10449.9210296864	10241.1279507968	9445.4989418352	8380.33544167039	6770.7342255216	12225.5824500139	15680.0496855464	23617.6102202564	26458.9952340473	26326.0482808133	25838.5668803216	24692.8756364454	22218.0275728134	18185.5928153679	441.701309	462.162932	829.790204	1138.646346	1196.993524	1192.521144	1131.050274	1080.982068	924.917776	84.8038787163759
51035715	0	-3.5778	12.80065284	79.5428	66.590618	6	11	58	32	26	0	19	4	7	2	0	0	0	0	0	0	6516.10388700001	7025.889482	9887.975933	11370.770789	11775.151975	11087.158482	10840.080612	10612.503636	8111.30597200001	12363.2847585947	15552.1317296684	22908.9488904762	26727.0023524607	28061.3045108492	27137.1378902615	25692.4057202294	24109.2883310998	20344.9964245333	468.502789	483.916616	851.487276	1112.10383	1258.5792	1317.474272	1162.131226	1130.424964	1060.436652	85.0903635260738
50320063	1	-0.0704000000000009	0.00495616000000012	66.4291	81.0474109999999	21	23	66	39	27	0	28	2	7	1	0	0	0	1	0	1	13663.490037	8899.648541	12998.457049	15835.498537	16029.118982	14318.148474	10255.987076	10667.202077	8285.12664099998	15999.2838333063	19675.0335004432	29002.3632123467	33993.8507042917	34914.3250700636	32432.1832099716	27772.4982479877	25113.2501519442	23068.6443847156	525.50407	545.009034	926.118182	1189.881554	1404.939476	1400.210584	1236.278242	1030.811144	1008.256252	114.728676430923
50789553	0	-1.1231	1.26135361	46.6493	61.439411	12	12	53	26	27	0	20	2	3	0	1	0	0	0	0	0	5032.38618143266	5524.104052336	7381.444286816	8578.63116038999	9484.45776948399	10671.120550246	9846.58314924599	7809.88179609602	5290.10193000002	11042.1770487248	13901.8069196373	20041.0889803519	23814.8558322884	25765.6019165465	29126.6540485171	31462.580108318	28986.1570951082	21888.9188909021	398.992493	410.472136	708.593548000001	975.019418	1168.247652	1275.378722	1416.236458	1524.222968	1269.957688	85.3090604309228
50791721	0	-3.3809	11.43048481	48.1449	47.08586	6	6	42	22	20	0	14	2	5	1	0	0	0	0	0	0	4740.09467700001	5144.640235	6818.378768	8486.03818599998	8361.94572199999	7577.41855600002	5494.73108800001	3740.072878	2443.019839	8716.27098114103	11019.6269418509	16094.8152732189	20252.8397926702	20636.4497731665	18662.8209571549	15485.9641712306	12173.0101384441	8311.03777810932	335.842205	343.61262	614.086768000001	839.222522	992.057174	969.702804000001	819.822786000001	664.493224000001	553.814364	61.98287809698
50123115	1	-1.3308	1.77102864	76.0583	63.17379	6	6	58	28	30	0	21	2	5	0	0	0	0	0	0	0	4732.26056400001	4938.211021	7012.962571	8200.381076	9207.04212499999	10815.305416	10692.898371	9234.54807799997	7522.91092700001	11394.949500929	14501.0742926511	21120.7991943113	26010.3303901473	28934.5087043627	31809.5683061755	33806.998077264	31188.2087212081	24162.8215928869	447.066608	456.760932	818.289012	1168.195208	1401.407532	1505.34812	1690.274292	1678.84384	1449.046964	77.5413071454698
50735249	0	-3.482	12.124324	67.2919	67.385825	12	12	58	33	25	0	20	3	8	2	0	0	0	0	0	0	7602.70337500001	8363.029251	11164.413515	13659.079613	13474.277785	13108.863858	12737.025392	11576.744674	9338.983006	12902.0548546731	16137.3650352148	23728.6796611296	30204.3133816916	31910.9387202494	30001.3039554982	27503.6706866839	25811.1371100177	22334.3686820639	473.678254	486.146396	862.376036	1124.114334	1427.548048	1480.813301	1281.432952	1231.55951	1111.235688	92.4889546212248
51512004	0	-3.482	12.124324	67.2919	67.385825	12	12	58	33	25	0	20	3	8	2	0	0	0	0	0	0	7602.70337500001	8363.029251	11164.413515	13659.079613	13474.277785	13108.863858	12737.025392	11576.744674	9338.983006	12902.0548546731	16137.3650352148	23728.6796611296	30204.3133816916	31910.9387202494	30001.3039554982	27503.6706866839	25811.1371100177	22334.3686820639	473.678254	486.146396	862.376036	1124.114334	1427.548048	1480.813301	1281.432952	1231.55951	1111.235688	92.4889546212248
50150585	0	-3.1964	10.21697296	59.5455	62.350239	12	12	54	31	23	0	20	3	7	1	0	0	0	0	0	0	6316.85964600001	6839.224181	9269.145818	10815.81301	10598.954748	10211.618268	9678.36574199999	8545.08762	6849.35239200001	12026.7193520802	14929.1240475835	21520.1319847785	25460.9102368752	25850.9067426863	24422.9949714544	22762.7543484748	21364.9627481787	18913.1468562851	438.145761	451.541404	782.787712	1012.174018	1158.77726	1219.926614	1064.651914	1001.519198	969.454562	82.5465248115269
50735175	0	-1.8014	3.24504196000001	67.5114	54.508239	6	6	49	26	23	0	16	3	6	1	0	0	0	0	0	0	5483.83516100001	5877.839719	8342.14244899999	9967.47752100001	10479.692745	10195.240488	8804.82312499998	6606.89697300002	4807.49749	10116.2609681185	12629.5974364345	18890.6504646365	23998.1843882223	25223.0513004927	23334.4644833867	21408.0545477159	19195.2422729384	15545.2798246105	394.631981	401.311572	716.207204	944.938781999999	1245.29593	1213.970184	1033.298638	979.0205	850.178304	70.7477208115269
50171511	0	-3.6266	13.15222756	73.1688	59.543825	6	6	53	28	25	0	16	3	7	2	0	0	0	0	0	0	6769.67889000001	7401.644789	9482.24820099999	10898.632795	11740.290631	11518.047449	11385.733984	10248.897296	7150.802717	10991.5964707114	13837.8384240659	20375.2745146835	24634.7882424406	27231.2737383553	26852.0520110531	24513.0010572689	22038.5575722887	18396.8724702871	430.164474	435.916564	796.475608	1039.416324	1221.942718	1373.723085	1291.591632	1166.378956	994.202368	80.6901506212249
50149038	0	-2.6672	7.11395584	49.1197	54.034274	12	12	46	28	18	0	17	4	6	1	0	0	0	0	0	0	5819.21501100001	6329.930514	8477.13675399999	9483.003055	9490.870416	9014.49993500001	7876.58465900001	6386.627336	5340.087054	10627.6733209349	13132.4060910223	18847.3509068906	21241.5337231238	21395.3818629663	20893.2695627536	19252.288288061	15736.2495770416	12541.1072300683	378.781813	392.47532	656.819584	822.572046	914.565364	865.106926	909.984952	764.678348000001	643.083156000001	72.5235562872819
50812386	0	-1.743	3.038049	51.0432	71.959825	18	18	59	34	25	0	25	2	5	1	0	0	1	0	0	1	7588.78282800001	7466.381394	10795.956334	12879.165943	11803.252849	10540.396826	9081.49905099999	8651.74874799998	8970.48306599999	14034.3465809514	17580.199986168	26450.7697270119	31510.2680399832	30818.6801368253	29138.5016770885	27329.1777269918	23797.2744721824	20819.8216422737	464.455826	486.67531	839.182454	1182.239176	1394.08122	1322.69613	1222.148974	1180.884868	905.446132000001	99.6362426212248
50150687	0	-2.8405	8.06844025000001	53.3644	71.681825	18	19	60	35	25	0	25	3	6	1	0	0	0	0	0	0	6784.24437800001	7488.959226	10318.931662	12169.435484	12096.897122	11377.638924	10419.689095	9529.45009699999	8576.45462099999	13990.0805727244	17517.7565884182	25763.9380903349	30829.2713197315	31379.1368085366	29967.9103747249	27510.4511278775	24460.4792438215	21847.2428498065	475.933553	498.492512	852.676728	1124.504178	1317.361572	1340.373582	1232.247958	1155.218072	984.638296	96.7370466212248
50432556	0	-1.5582	2.42798724	56.7285	46.554274	6	6	41	23	18	0	14	2	6	1	0	0	0	0	0	0	4994.03055000001	5150.383843	6483.451532	7340.441365	7805.814539	7056.55502500001	5264.73875200001	4206.21280700001	3234.385489	8870.49426924353	10711.3794028387	14574.9846970623	16438.3264207788	16655.7946236179	15731.6853931978	13620.3574383228	11866.1462276774	9400.34606431951	335.756993	334.155268	553.899334	689.634188	771.043502	807.416264000001	660.243714	542.982294	557.60775	61.736856287282
50171332	0	-3.5516	12.61386256	80.912	68.544204	6	11	61	33	28	0	21	4	7	1	0	0	0	0	0	0	6662.40013600001	7216.329767	10097.795334	11593.753662	12117.165705	11621.073805	11268.330466	10992.850598	8555.027594	12848.9691492059	16130.3857850113	23791.7538052375	27935.503488687	29376.9179615159	28490.8941739772	27259.5187890011	25741.3411894082	22043.7140912577	489.480233	505.761388	891.381136	1190.38521	1347.910664	1342.694468	1252.006874	1242.27054	1119.023412	88.7684893357718
50484614	0	-3.8881	15.11732161	74.7649	68.565755	6	6	64	29	35	0	22	3	4	0	0	0	0	0	0	0	4821.83305300001	4960.866653	6416.496527	7078.80498100001	7138.88458900001	8166.35412600001	8119.59720600001	7633.54182300001	7257.13038800001	12000.8085210903	15112.7836426295	20997.7934904764	23797.9707854321	24102.1659580202	24951.8815722449	25846.4601464636	25806.7928555844	24664.0422900445	485.049363999999	491.390772	864.016308000001	1203.272244	1272.313324	1289.958864	1345.849672	1364.47178	1348.00352	83.1200676697148
50529854	1	-2.0185	4.07434225	55.5467	76.968618	18	24	64	38	26	0	27	4	6	1	0	0	0	0	0	0	7269.98473300001	7882.022697	10958.21358	12309.478975	12361.52979	10851.00739	8862.13885999999	8575.23320599999	7754.61187400001	15111.5122938756	18939.0554752872	27653.0371790493	31940.9968662786	31128.685831993	28780.9451279231	25889.3867769086	24445.2508617089	22719.7197571173	507.934685	527.653972	890.284422000001	1198.066676	1348.912018	1276.796922	1115.95174	1004.51038	1011.382476	103.969459526074
51035191	0	-3.5516	12.61386256	80.912	68.544204	6	11	61	33	28	0	21	4	7	1	0	0	0	0	0	0	6662.40013600001	7216.329767	10097.795334	11593.753662	12117.165705	11621.073805	11268.330466	10992.850598	8555.027594	12848.9691492059	16130.3857850113	23791.7538052375	27935.503488687	29376.9179615159	28490.8941739772	27259.5187890011	25741.3411894082	22043.7140912577	489.480233	505.761388	891.381136	1190.38521	1347.910664	1342.694468	1252.006874	1242.27054	1119.023412	88.7684893357718
50150667	0	-2.4173	5.84333929	70.1486	61.205446	11	11	53	31	22	0	17	4	8	2	0	0	0	0	0	0	7363.05886900001	8094.087705	11020.979754	13440.102314	13462.336972	12176.679405	11835.082775	10051.43644	9126.51985599998	11781.567089354	14770.3432928532	22004.5626966173	26980.0491532633	29100.2100380685	26967.221269233	25132.7917037549	22327.6346924435	18460.4560214018	441.10295	452.579668	803.337144	1002.534826	1297.215144	1310.815545	1182.789704	1187.628704	948.135528000001	83.9984159066779
50801861	1	-1.612	2.59854399999999	78.7573	75.8577899999999	12	13	65	35	30	0	24	2	7	2	0	0	0	0	0	0	7732.67612900001	7902.765443	10420.348326	11531.283741	11672.74645	10931.136942	9852.15418799999	9711.19725499999	8914.55471499999	14291.836233639	17863.0742781824	25762.0488286881	30295.4848326001	30591.1210214655	28615.5637196917	26235.1568270504	24904.5069976181	22980.4303920188	513.879286	528.588296	939.089442	1204.775736	1402.770788	1431.497256	1226.919506	1160.877478	1072.692004	104.01441514547
50149041	0	-1.2562	1.57803844	63.796	64.532032	12	12	56	32	24	0	21	3	6	1	0	1	0	0	0	1	6567.11115414978	7015.6073138352	9957.5080776704	10775.1131605216	10276.4033446864	10196.3874217968	9266.6746018352	8551.66144067036	8658.88740752161	12441.9732269783	15570.2163582998	22807.3888097279	25601.1161467091	24439.1447704412	24076.8185105181	24428.6951846426	21755.7138551626	19548.2626416967	455.053025	466.326244	802.683904	1076.556922	1201.825184	945.08871	1054.160208	1166.128814	883.549	85.4470827163758
50149098	0	-2.3145	5.35691025	59.1102	48.321067	6	6	43	24	19	0	14	3	6	1	0	0	0	0	0	0	5191.24266300001	5572.769085	7367.413167	8441.16942099999	8667.536915	8006.92343600001	6752.24175600001	5326.16338400001	3917.683618	9144.89218689614	11334.5712398807	16208.2263083563	18617.9834256579	19360.398189285	18322.7984927285	15990.7657854128	12977.5983984951	10398.5969193226	352.677093	359.429956	621.223052000001	762.428806	847.470792	838.765298	852.345916000001	659.446986000001	593.674192	63.391469192131
50149132	0	-2.27	5.15290000000001	61.0284	51.939446	6	6	46	24	22	0	16	2	5	1	0	0	0	0	0	0	5030.65504700001	5457.382653	7320.281335	8296.06212799999	8259.79166099999	7282.54648400001	5662.85503000001	4265.37463500001	3423.13265	9625.47227350155	12096.1339780906	17537.8585417104	20003.8722309262	19873.0035065809	18353.9549320048	16426.9002941915	13372.7219660931	9991.12200259351	364.360165	372.928916	657.801876	857.058154	964.443848000001	847.742828000001	789.906834000001	689.134942000001	593.115946	68.449903906678
50150547	0	-2.8852	8.32437904	63.1813	64.117032	12	12	56	32	24	0	20	4	7	1	0	0	0	0	0	0	6514.07175900001	7045.55527	9611.559024	11232.904293	11347.218324	10738.971863	10186.422728	8831.79208999999	7518.37857400001	12301.1172697328	15234.5940829989	22046.6802564179	26556.8477047398	27330.8410700185	25909.2397571474	24299.3513961915	22541.0989833153	19799.6257905797	455.065861	469.821184	809.576528	1025.986798	1227.021052	1270.711114	1113.482786	1108.49705	1008.610996	84.2011377163759
50364498	2	-0.2133	0.0454968899999998	45.4615	56.229446	12	13	47	25	22	0	17	1	5	1	1	0	0	0	0	0	5938.09705143265	6615.802316096	8272.46135800399	9307.27408967601	9912.540969434	7966.57736276401	5889.01942495601	5264.639531574	4132.35649738201	10402.4522387958	13135.1017298914	19119.6230349624	22164.2055294859	22233.6955903991	20330.4036114849	16866.4809227879	14512.441077544	11537.9949541542	368.02427	373.065644	651.604354000001	871.781645	1028.10119	1009.636678	813.01116	658.190450000001	641.534930000001	83.2057039066779
50432393	1	0.421900000000001	0.177999610000001	65.3189	80.614204	21	23	66	38	28	0	28	1	7	1	0	0	0	1	0	1	13468.310052	8765.431496	12687.242851	15331.100254	15234.609053	13603.215966	9576.35116399999	9371.308859	7820.99532700001	15787.0534045155	19478.2492980954	28610.4441458423	33290.9362884754	33976.6241500156	31449.1131994763	26912.2232000973	24187.1789308581	22234.2220111476	522.020898	543.457886	933.863702	1180.90583	1389.122664	1402.303888	1232.787794	1012.291754	985.929116000001	113.963289335772
50795145	0	-2.3486	5.51592196	41.2283	42.757067	6	6	38	19	19	0	13	1	4	1	0	0	0	0	0	0	4142.65044200001	4347.737255	5529.849889	6162.39600300001	6183.79678600001	5988.34491700001	4587.42957400001	3204.226203	1894.283868	7801.96538477471	9779.09141154584	13870.7263149313	15792.5500929548	15708.063316297	15250.6882679572	13975.698574956	11088.3263241036	7288.61883746483	298.029873	297.561036	517.170532	715.841076	773.237868	739.813308	735.896608	672.641580000001	489.91808	56.896161192131
50791827	0	-1.9031	3.62178961	56.628	46.892274	6	6	40	22	18	0	13	2	5	2	0	0	0	0	0	0	4738.06254900001	5120.426059	6768.934352	8429.48132199999	8279.18287399999	7448.22924400001	5371.72283200001	3689.612398	2390.527231	8654.10349227917	10790.1537091099	15604.7850633059	19545.2233717406	19817.0684912976	17928.129076837	14702.2416658749	11651.8961841002	7727.75633490353	322.405277	329.377356	578.897776000001	757.004282	906.718166	891.999828	735.323586000001	622.585768000001	498.46998	61.093652287282
50800983	0	-1.9031	3.62178961	56.628	46.892274	6	6	40	22	18	0	13	2	5	2	0	0	0	0	0	0	4738.06254900001	5120.426059	6768.934352	8429.48132199999	8279.18287399999	7448.22924400001	5371.72283200001	3689.612398	2390.527231	8654.10349227917	10790.1537091099	15604.7850633059	19545.2233717406	19817.0684912976	17928.129076837	14702.2416658749	11651.8961841002	7727.75633490353	322.405277	329.377356	578.897776000001	757.004282	906.718166	891.999828	735.323586000001	622.585768000001	498.46998	61.093652287282
50150592	0	-1.95	3.80249999999999	90.6292	65.647411	6	6	58	31	27	0	18	4	7	1	0	0	0	1	0	1	12613.240925	7630.773103	10670.462722	12612.420848	12384.939943	13612.864518	13765.116449	10943.715855	10653.331172	12250.7431622563	14779.3242315821	21409.54878009	26324.2898428939	27824.7292331074	27749.0490220314	27845.8025797534	25484.365538171	22471.2438223887	470.502182	477.460898	860.6641	1075.554398	1326.834078	1393.666135	1325.272238	1469.938812	1197.405094	89.2596764309228
51048227	1	-6.6556	44.29701136	108.3979	112.243685	19	21	100	55	45	0	37	9	9	0	0	0	0	0	0	0	9452.97180699998	9744.99753800001	13975.636395	15568.001968	15899.425576	17825.514429	19104.257628	20362.7178	22206.1438530001	21206.2384157914	26728.0347698929	38912.6816681913	45421.0690006874	47091.6286954624	48398.7607492875	51508.0277483572	55699.4093059809	59809.8360059857	793.310140000002	818.777568	1365.6705	1942.167616	2172.6298	2266.648636	2382.206552	2555.759856	2706.26498	139.875716718205
50150609	0	-2.8796	8.29209615999999	85.1028	67.136997	6	6	59	30	29	0	19	4	5	1	0	0	0	1	0	1	12247.601172	7319.123686	10417.682253	12218.641426	11562.834703	12352.275276	12467.736887	9916.44871899998	9525.41515299998	12303.6459989388	15068.4301612678	22119.6028241986	26728.6825534578	27301.7205437459	26518.5259531903	25649.5754779512	23139.9160235105	20815.3219824764	464.776194	474.182174	859.721488	1157.11767	1355.564918	1321.653719	1312.243262	1272.94594	1072.710664	91.6513942406208
50171536	0	-4.4958	20.21221764	79.5751	69.87779	6	11	63	33	30	0	21	4	7	1	0	0	0	0	0	0	6664.43226400001	7240.543943	10137.16479	11626.07619	12157.531065	11688.657181	11339.933746	11047.330982	8611.56429799999	12911.1366380677	16359.8590177524	24229.2148876418	28323.7087465437	29755.5248580194	29035.1675730458	27771.0692023247	26229.7321580071	22661.3925818555	502.917161	519.996652	932.889424	1246.092474	1383.861704	1388.515844	1300.181786	1286.531532	1188.96594	89.6577151454698
50996777	0	-2.3486	5.51592196	41.2283	42.757067	6	6	38	19	19	0	13	1	4	1	0	0	0	0	0	0	4142.65044200001	4347.737255	5529.849889	6162.39600300001	6183.79678600001	5988.34491700001	4587.42957400001	3204.226203	1894.283868	7801.96538477471	9779.09141154584	13870.7263149313	15792.5500929548	15708.063316297	15250.6882679572	13975.698574956	11088.3263241036	7288.61883746483	298.029873	297.561036	517.170532	715.841076	773.237868000001	739.813308	735.896608	672.641580000001	489.91808	56.896161192131
51035411	0	-4.4958	20.21221764	79.5751	69.87779	6	11	63	33	30	0	21	4	7	1	0	0	0	0	0	0	6664.43226400001	7240.543943	10137.16479	11626.07619	12157.531065	11688.657181	11339.933746	11047.330982	8611.56429799999	12911.1366380677	16359.8590177524	24229.2148876418	28323.7087465437	29755.5248580194	29035.1675730458	27771.0692023247	26229.7321580071	22661.3925818555	502.917161	519.996652	932.889424	1246.092474	1383.861704	1388.515844	1300.181786	1286.531532	1188.96594	89.6577151454698
50320024	1	-0.652299999999999	0.425495289999998	68.1805	84.8513759999999	21	23	72	40	32	0	30	2	7	1	0	0	0	0	0	0	7572.44938300002	8288.985279	11600.609396	13429.290882	14162.45068	12039.340092	9951.02002	8971.06874399998	7867.58767600001	16298.3278962302	20549.9433019275	30108.791042178	35465.4199016769	37152.3852490729	35164.3859339732	30980.1478633	27331.0624769222	24498.8871354472	563.815461	586.838852	1007.758262	1289.54472	1535.605018	1569.363066	1449.706876	1242.596972	1141.85509	113.227040955168
50150688	0	-2.862	8.191044	74.8126	61.976653	11	11	52	31	21	0	16	5	7	3	0	0	0	0	0	0	7302.27085300001	8006.218725	10939.046818	12870.99851	13060.082121	12356.186118	11739.778343	9943.33891599998	8509.05107199998	11777.4067411804	14709.8991207895	21907.3115412605	26452.1283796532	28259.9320407595	26385.3613464936	24561.6148801527	21936.813661504	18303.2282435684	431.234406	443.621156	779.193808	971.493348	1221.74255	1254.322717	1133.959896	1093.310448	931.679586000001	84.1205990018289
51461724	1	-2.3977	5.74896529	135.665	99.42072	6	6	89	49	40	0	28	6	9	2	0	3	1	0	0	4	11956.1339234493	10422.2622595056	14938.4885559549	16277.1798100112	19107.780412608	20469.0351125584	19692.0157309248	16083.0679367824	17566.484232288	18737.8825072205	22975.1263380815	32856.6733601285	38800.0307432098	41367.2756829625	41963.9107655259	42830.9907655756	43134.3136270332	44893.3999794682	738.811591000002	716.862646	1276.734504	1740.608456	2043.363964	2008.680439	2115.46805	2120.990472	2257.1705	131.42569919396
50171329	0	-3.7686	14.20234596	66.2856	55.116653	6	6	48	27	21	0	15	3	7	2	0	0	0	0	0	0	6621.35051300001	7353.216437	9817.816973	10589.506619	10565.204935	10399.179284	10743.32145	9561.998019	6050.88253600001	10443.7445912383	13378.8919585838	20471.6582814564	23837.4819627998	24320.214698809	22759.7028507464	20834.8146598332	19457.6802896645	15450.3559783134	395.750102	407.446036	756.221034	1002.606274	1120.250316	1144.832265	1001.83476	934.823062	839.477572	76.1227990018289
50171529	0	-2.7205	7.40112025	55.272	62.079825	12	12	54	29	25	0	20	3	5	1	0	0	0	0	0	0	5806.95577200001	6409.248523	8615.403775	9654.740376	9514.873559	8867.935813	7940.62892800001	7053.56491800001	6374.733408	11656.1052870133	14748.6617549937	21593.6893418448	24738.5348502685	24583.2151984112	22982.1510675335	21660.2455422142	20591.3683847406	18813.720990391	424.879257	443.14654	775.782204	1028.566994	1159.148424	1160.33445	1060.886612	980.29721	973.016388	82.1493426212249
50364481	2	-0.3756	0.14107536	40.8319	53.026067	12	13	44	25	19	0	16	1	5	1	1	1	0	0	0	1	6151.72406258242	6663.4067519312	8400.9433016744	9416.5695661976	9810.7483531204	7831.56428559921	5958.99805662641	5499.9956570956	3989.5340550684	10062.7281094359	12641.2018016023	18382.7817942031	21095.2994260585	20902.8496861245	19006.6094434731	15618.1240890379	13565.8127929099	10886.0332363903	356.328362	355.156232	616.983034000001	842.463557	955.005118	949.396926000001	756.238608000001	588.984462000001	590.581312	79.3932141921309
50150686	0	-1.2561	1.57778721	74.2162	58.403825	6	6	53	28	25	0	17	3	7	1	0	0	0	0	0	0	5886.09941100001	6286.381873	8895.570647	10095.803597	10485.090983	9735.59588899999	9076.141025	7633.49657400002	6541.93082600001	10818.3361356941	13464.5296733272	19812.1229513137	24321.4374252559	24833.176619486	23287.7828446463	22438.2603611357	20121.5216632171	16203.1833188358	428.961141	435.614604	779.836628	1014.883534	1258.481216	1158.720058	1031.943634	1181.302978	945.359934000001	75.0690506212249
50795148	0	-2.3486	5.51592196	41.2283	51.130653	10	11	44	23	21	0	17	1	4	1	0	0	0	0	0	0	4721.73905400001	5093.272036	6732.391209	7557.62979600001	7560.54590000001	7657.40070600001	6410.11000200001	4764.82181200001	3448.149037	9558.20048063391	12126.1491530335	17717.807994408	20522.0951396629	20138.3635893387	19156.1944877332	17978.5436989014	15717.8252737037	12593.0737342007	341.628865	349.49888	605.965188000001	840.646776	918.184022	877.45114	864.033874	813.592575999999	669.463100000001	68.940987001829
50150567	0	-2.8405	8.06844025000001	53.3644	58.454653	12	12	50	29	21	0	19	3	6	1	0	0	0	0	0	0	5914.59539600001	6430.682027	8779.433748	10435.212969	10458.510376	9879.45204300001	9046.32060699999	8008.58644800001	6726.80623400001	11324.6441845047	14094.1918106908	20610.8761418775	24731.5785151808	25246.0144402531	24133.9699304671	22659.607055065	20220.4928038504	16785.6695671026	403.816601	417.238372	720.330512	942.70999	1114.637372	1118.316042	1032.55571	996.889700000001	836.594204	78.2251950018289
51035575	0	-4.1684	17.37555856	71.7493	63.690618	6	11	57	31	26	0	19	4	7	1	0	0	0	0	0	0	6371.83976600001	6903.587349	9727.78572799999	11094.589855	11298.716844	10704.308948	10530.433762	10266.753566	7615.30979900001	11939.7678568453	15053.8787487716	22476.8567434646	26326.6849186909	27154.9503627511	26025.6579840107	24922.0554908881	23102.256958205	19171.9488680772	460.962273	476.445092	847.361416	1117.145486	1273.286172	1248.189472	1153.027346	1149.59302	975.349494000001	82.3014635260738
50171512	0	-4.1684	17.37555856	71.7493	63.690618	6	11	57	31	26	0	19	4	7	1	0	0	0	0	0	0	6371.83976600001	6903.587349	9727.78572799999	11094.589855	11298.716844	10704.308948	10530.433762	10266.753566	7615.30979900001	11939.7678568453	15053.8787487716	22476.8567434646	26326.6849186909	27154.9503627511	26025.6579840107	24922.0554908881	23102.256958205	19171.9488680772	460.962273	476.445092	847.361416	1117.145486	1273.286172	1248.189472	1153.027346	1149.59302	975.349494000001	82.3014635260738
50320066	1	-0.265000000000001	0.0702250000000005	72.9442	86.3645829999999	21	23	72	41	31	0	30	2	7	1	0	0	1	0	0	1	8828.13581899999	8702.668141	12526.826072	14451.410301	14992.913604	14122.965998	11187.14861	10007.143531	8463.72011499997	16771.2151102123	20897.2025934163	30710.8336692383	35728.1791053305	36843.4804689428	36039.7265625865	32898.2152118991	29020.4430718343	25306.0773159224	569.172622	589.26357	1013.28653	1333.575834	1512.57546	1493.561804	1425.593522	1261.858512	1215.680892	117.534828050319
50150693	0	-2.885	8.32322500000001	73.5196	58.403825	6	6	53	28	25	0	17	3	7	1	0	0	0	0	0	0	5886.09941100001	6242.501909	8633.142794	10617.385248	10555.321975	9772.14912099999	8969.49685299999	8070.61114200002	6771.63762000001	10818.3361356941	13552.5940872556	20020.2568689839	24837.6071365106	25790.2193051923	24177.0890988543	22545.9315964693	20084.1781651346	16502.2750148255	428.961141	435.474772	774.253432	1036.057394	1270.885064	1245.777722	1104.671718	1137.856856	957.078436000001	75.0690506212249
50171409	0	-3.862	14.915044	81.1421	67.684583	6	6	62	31	31	0	20	3	7	1	0	0	0	0	0	0	6324.98815800001	6725.974812	9263.203489	10802.078064	10795.896677	10095.474215	9465.61693299999	9113.14881799999	8415.35585799998	12275.3893075276	15586.3005698741	22839.7979863917	26697.2703585561	26991.3147473023	25702.6982371246	25162.8092859911	23852.6017360814	20930.9276281904	491.893473	500.73312	899.497308	1236.424178	1386.281712	1281.264234	1197.244158	1213.86533	1188.551838	86.1034280503188
50364549	2	-0.111	0.0123209999999999	45.575	54.649067	12	13	44	25	19	0	16	1	5	1	1	0	1	0	0	1	7047.48723843265	6861.006881096	8796.14356000399	9844.936243676	10041.514901434	8029.16441476401	6354.19831495601	5928.362334574	4220.30060338201	10389.6550621668	12829.3708868898	18759.119964778	21573.5928388552	21192.9740136336	19194.7785287606	15994.4622596128	14044.1062057066	11176.1575638994	352.403987	353.714582	614.099734000001	836.858657	950.841868	947.955276000001	753.355308000001	583.379562000001	586.418062	83.8353651921309
50373752	0	-1.4482	2.09728324	48.7557	65.417825	16	17	56	31	25	0	24	3	4	0	0	0	0	0	0	0	5100.20065500001	5607.004278	7983.748547	8878.04292999999	8536.66031	7890.912539	7330.36646800001	6301.80002200001	5125.76733500001	12537.0048802797	15989.9850294673	23598.9752664339	27289.4589609936	26457.6993849645	25286.5438132203	23778.6848344702	21290.7621073594	17017.7053187518	432.945756	459.249184	787.739172	1059.623112	1168.978408	1115.718532	1041.412848	958.391576000001	859.283532000002	84.2517386212248
51461720	1	-1.8236	3.32551696	111.4461	82.911169	6	6	75	42	33	0	24	5	8	1	0	3	1	0	0	4	9891.9573414493	8770.1489585056	13107.1739449549	14325.5429900112	16200.872045608	16411.3378505584	15422.2322579248	11869.2516437824	12860.771055288	15769.7465022541	19327.7448158337	27916.1433044906	33058.9344462253	34363.2757205618	33535.3594740725	33387.9791993419	32491.584468207	32208.4324720652	629.323078000001	607.05079	1085.041066	1479.926654	1723.639684	1624.618837	1696.813078	1648.878088	1679.4501	106.894604860017
50801809	1	-2.2759	5.17972081	71.038	72.95779	12	13	64	34	30	0	24	2	7	1	0	0	0	0	0	0	6704.83252900001	7276.884244	9938.644984	10891.405534	11384.227947	10444.719054	9090.820404	8754.53346199998	8230.92942199998	13695.0589968724	17281.1156777938	25197.4257114254	29796.9022774711	30110.5584326337	28407.1262934431	26131.7965820731	24167.2583376064	21395.5876546484	505.135437	519.888968	926.699222	1231.244456	1402.322582	1403.969654	1229.905654	1208.491166	1080.83131	95.6044151454698
50149151	0	-3.1418	9.87090724	47.7271	56.694653	12	12	49	28	21	0	18	3	6	1	0	0	0	0	0	0	5770.33127500001	6320.315834	8515.94639399999	9565.006187	9563.96094	9129.747915	7956.70818700001	6427.489264	5379.73705000001	10901.1272827553	13653.8585398985	19850.5677184436	22474.5668414466	22461.6021625634	21900.8036370091	20362.3522366111	16891.5718077882	13490.4239264945	396.276085	412.529016	705.374912	926.504462	1024.526932	958.813902	988.877048	838.946316000001	722.147924000001	75.4362950018289
50171422	0	-3.553	12.623809	61.0119	54.40986	11	11	48	28	20	0	16	4	7	1	0	0	0	0	0	0	5932.95101900001	6398.152458	9102.78015299999	10470.56204	10570.810428	9857.900583	9637.58179699999	9279.36310299999	6383.91552300001	10482.7146850118	13094.9083453005	19824.279822406	23659.8289988683	24533.1223680144	22849.2779074409	21135.9908640924	19380.7113302833	15839.6173665703	398.029941	411.117752	719.03306	922.088682	1118.915604	1112.49374	1002.24099	958.88627	804.3817	71.2670860969799
51035607	0	-3.553	12.623809	61.0119	54.40986	11	11	48	28	20	0	16	4	7	1	0	0	0	0	0	0	5932.95101900001	6398.152458	9102.78015299999	10470.56204	10570.810428	9857.900583	9637.58179699999	9279.36310299999	6383.91552300001	10482.7146850118	13094.9083453005	19824.279822406	23659.8289988683	24533.1223680144	22849.2779074409	21135.9908640924	19380.7113302833	15839.6173665703	398.029941	411.117752	719.03306	922.088682	1118.915604	1112.49374	1002.24099	958.88627	804.3817	71.2670860969799
50789549	0	-1.9003	3.61114009	33.8284	52.158653	12	12	44	23	21	0	17	2	3	0	1	0	0	0	0	0	4593.49743443265	5018.669161336	6679.252666816	7778.78683239	7910.899763198	7898.89036438601	7053.63614267	5503.68664809601	3363.00584	9585.12387689124	11942.8365161662	17075.3202319257	20142.1522314936	21343.0297827093	22591.2994797287	22331.4296123611	18918.1848157383	12547.7485849868	336.060161	345.144796	580.381308000001	783.877002	913.616642	1041.208314	1036.094034	985.621448000001	762.839376000002	74.2746830018289
50150655	0	-3.194	10.201636	64.3803	64.292239	12	12	55	32	23	0	19	3	8	2	0	0	0	0	0	0	7456.40712600001	8194.550954	10970.704978	13003.544597	12783.082368	12560.912269	12395.90258	10496.237199	8497.50194199999	12416.3704640619	15484.3749007245	22815.1325494672	28057.2412935756	29329.5919879639	27362.2001931353	25262.085862457	23145.3630894919	19854.2273874621	452.70081	464.370616	819.646528	1036.216462	1296.61097	1307.958983	1162.230374	1115.820252	981.97368	88.8108288115269
50364525	2	-0.9572	0.91623184	56.7738	63.218618	12	13	54	28	26	0	19	1	6	1	1	0	0	0	0	0	6486.65755043266	7192.822767096	9120.82793800399	10103.135541676	10764.475906434	8761.03294676399	6539.78414795602	6095.896064574	4934.117032382	11590.2117969826	14623.0241012744	21079.4889890366	24344.573232355	24915.6339150671	23509.9964479959	19332.1750536256	16509.5072820391	14619.0637654546	423.330874	429.144456	756.95461	1015.892941	1129.14693	1141.938958	992.018164000002	745.897622000001	704.256948000001	91.2051595260738
50484587	0	-3.3121	10.97000641	68.9417	62.378583	6	6	58	27	31	0	20	3	4	0	0	0	0	0	0	0	4529.24055500001	4623.910059	6029.079453	6685.29152300001	6745.37113100001	7772.84066800001	7726.08374800001	7240.02836500001	6742.55092100001	11029.4397398679	13806.8033736487	19170.6992671517	21784.3740955219	22088.5692681099	22938.2848823347	23832.8634565533	23793.1961656742	22425.318186695	443.094476	447.839212	778.557292	1077.502444	1146.543524	1164.189064	1220.079872	1238.70198	1222.210004	75.7638160503189
50484599	0	-4.4641	19.92818881	80.5881	74.7529269999999	6	6	70	31	39	0	24	3	4	0	0	0	0	0	0	0	5114.42555100002	5297.823247	6803.913601	7472.31843900001	7532.39804700002	8559.86758399998	8513.11066399998	8027.05528100002	7650.64384600002	12972.1773023127	16418.7639116102	22824.887713801	25811.5674753423	26115.7626479304	26965.4782621551	27860.0568363738	27820.3895454947	26677.6389799547	527.004252	534.942332	949.475324000001	1329.042044	1398.083124	1415.728664	1471.619472	1490.24158	1473.77332	90.4763192891108
50484601	0	-3.8343	14.70185649	103.5843	80.0872709999999	0	0	78	31	47	0	24	3	4	0	0	0	0	0	0	0	5122.55406300002	5250.41583	6899.83992100001	7776.58764700001	8094.55839300003	8495.19926199997	7593.83575700002	7116.20750700002	7441.14389600003	13220.8472577601	16913.139940825	23969.9652171349	28258.066727414	29035.5596017339	28971.1432995126	28883.6034033591	28078.9207244436	26548.0213221625	580.751964	584.342872	1073.201852	1518.961084	1755.167916	1650.821072	1656.206964	1722.595308	1655.868792	94.0332225279028
50484615	0	-3.6001	12.96072001	71.8533	65.472169	6	6	61	28	33	0	21	3	4	0	0	0	0	0	0	0	4675.53680400001	4792.388356	6222.78799	6882.04825200001	6942.12786000001	7969.59739700001	7922.84047700001	7436.78509400001	7060.37365900001	11515.1241304791	14459.7935081391	20084.2463788141	22791.172440477	23095.367613065	23945.0832272898	24839.6618015084	24799.9945106293	23657.2439450893	464.071919999999	469.614992	821.286800000001	1140.387344	1209.428424	1227.073964	1282.964772	1301.58688	1285.11862	79.4419418600168
50529856	0	-4.718	22.259524	71.4678	77.350997	16	17	67	38	29	0	25	5	7	1	0	0	0	0	0	0	7436.66873300001	8094.025613	11001.961886	12382.919789	12239.567697	11112.136918	8792.01273599998	8216.36139799999	7985.70904600001	14817.4346738558	18763.4059146831	27384.8635635352	31446.0323569532	30524.7255669937	28173.530903186	25104.8262395256	22946.8453023021	21735.1728531391	536.562397	558.091012	979.566654	1343.452124	1408.845068	1392.338088	1262.540348	1176.130132	1034.770876	101.578702240621
50800965	0	-1.6151	2.60854801	53.7164	43.798688	6	6	37	21	16	0	12	2	5	2	0	0	0	0	0	0	4591.76630000001	4951.947762	6575.225815	7775.958274	7608.57993300001	6464.29155900001	4729.70927300001	3282.048428	2167.524198	8168.41910166796	10137.1635746195	14691.2379516436	17370.3808421548	17559.9169636197	15587.0402968596	12542.2543776349	9775.51131589508	6429.31726834551	301.427833	307.601576	536.168268	670.267626	783.567488	775.7118	615.471070000001	525.302048	407.912888	57.415526477584
50791757	0	-1.6151	2.60854801	53.7164	43.798688	6	6	37	21	16	0	12	2	5	2	0	0	0	0	0	0	4591.76630000001	4951.947762	6575.225815	7775.958274	7608.57993300001	6464.29155900001	4729.70927300001	3282.048428	2167.524198	8168.41910166796	10137.1635746195	14691.2379516436	17370.3808421548	17559.9169636197	15587.0402968596	12542.2543776349	9775.51131589508	6429.31726834551	301.427833	307.601576	536.168268	670.267626	783.567488	775.7118	615.471070000001	525.302048	407.912888	57.415526477584
50149089	0	-3.6549	13.35829401	64.1612	55.841825	6	6	51	26	25	0	16	3	6	1	0	0	0	0	0	0	5485.86728900001	5935.951823	7821.397553	8962.31756299999	9185.69331299999	8617.288103	7527.98008000001	5986.99961900001	4587.33702300001	10178.4284569804	12842.2543001326	18548.5101863186	21326.8606948025	21836.5003893831	20848.9064794512	19216.1365090868	16467.1876792529	13146.4851056507	408.068909	418.377996	745.78498	968.151302000001	1070.686696	1015.57715	993.129356000001	852.850230000001	794.976262000001	71.6369466212249
50150649	0	-2.8418	8.07582724	85.8066	67.31579	6	6	61	31	30	0	20	4	6	1	0	0	0	0	0	0	6264.20014200001	6900.095929	9097.16342799999	11011.188975	11589.962534	11440.110962	10459.578477	9168.64731599997	7810.67579000002	12271.228959354	15666.3355996723	22228.2693750946	26856.9476985246	29197.1261501361	29664.9531580768	28753.2076302035	26292.2046808066	22131.5254715018	482.024929	500.068716	898.13352	1160.332718	1375.849108	1414.373878	1478.052054	1433.999092	1329.201388	86.2256111454698
51504656	1	-7.0675	49.94955625	183.5405	148.861131	12	12	136	69	67	0	46	9	13	1	0	0	0	0	0	0	12825.417908	13341.347247	18718.461263	20802.992558	22871.797979	25215.9424200001	24724.3607390001	24229.160191	25269.431116	27164.0732536398	34190.7767465782	49374.928328516	58787.9590359548	63314.3770982145	67943.632747326	72379.0387527908	74034.3225880612	71586.6129080884	1071.131705	1084.908684	1932.73677	2729.881958	3085.60404	3232.424928	3529.143414	3852.233266	3986.844032	185.740116624884
50795094	0	-2.3486	5.51592196	41.2283	42.757067	6	6	38	19	19	0	13	1	4	1	0	0	0	0	0	0	4142.65044200001	4347.737255	5529.849889	6162.39600300001	6183.79678600001	5988.34491700001	4587.42957400001	3204.226203	1894.283868	7801.96538477471	9779.09141154584	13870.7263149313	15792.5500929548	15708.063316297	15250.6882679572	13975.698574956	11088.3263241036	7288.61883746483	298.029873	297.561036	517.170532	715.841076	773.237868000001	739.813308	735.896608	672.641580000001	489.91808	56.896161192131
50796706	1	0.608	0.369664	45.4231	52.070481	12	13	42	25	17	0	17	1	4	1	0	1	0	1	0	2	11463.2633381498	6264.8182048352	9029.2594006704	10074.2364359312	10861.971710224	7734.72165794721	6745.8858576864	6955.841112592	5193.079349216	10314.3179713217	12438.4273106433	18191.0216018441	21036.6129663906	20333.6341142322	17912.1954569452	15135.2832090604	13324.8841622655	10815.781284931	341.11697	340.53947	579.739966000001	785.8164	895.859376	838.301236000001	679.142432000001	533.396424	543.160712	76.7752843824329
50150709	0	-3.338	11.142244	74.6244	62.455411	6	6	56	29	27	0	19	3	6	1	0	0	0	0	0	0	5920.69178000001	6503.324555	8941.906212	10651.215273	10656.330376	10036.886523	9210.82620699999	8210.468688	7000.26252200001	11511.1466510902	14782.6115089139	22257.8708768489	27004.2108607891	27228.6801259054	25648.090789284	24290.1037715666	22052.6689579459	18731.6039819672	444.127385	459.944164	846.452048	1167.602278	1328.809148	1284.261066	1196.546366	1189.861508	1041.885788	80.8928724309228
50171432	0	-3.2128	10.32208384	59.6305	51.946239	6	6	47	24	23	0	15	3	5	1	0	0	0	0	0	0	5083.60303900001	5519.449621	7379.589383	8489.53151299999	8580.109586	7966.46003200001	6837.16642900001	5572.07518100001	4281.50370400001	9476.35328940484	11978.0871117567	17495.6490465493	20344.5080140683	20918.8522884403	19760.1681082395	18124.5728295187	15738.8514974308	12890.0677019994	373.739749	383.66818	685.790044	896.691094	1009.3853	999.643454000001	935.36988	867.193782	739.915744	67.315616811527
51517490	1	-3.4222	11.71145284	64.6553	86.0029619999999	18	18	74	40	34	0	32	2	6	0	0	0	0	0	0	0	6579.19815200002	7076.198923	9934.70235300001	10290.857489	9677.52726799999	9327.25813899999	8866.95270899999	8591.46740699999	7518.63031300001	16394.3611748597	20693.7339038029	29647.0259341164	32521.5756938972	30432.7669707711	28982.0786788258	28379.3033170764	27106.4459185008	25194.6471232647	570.237856	593.361044	1026.435372	1384.441804	1424.340192	1305.736948	1269.47622	1153.963084	1131.099972	110.640862764866
51035111	0	-3.0708	9.42981264	74.2952	63.690618	6	11	57	31	26	0	19	4	7	1	0	0	0	0	0	0	6371.83976600001	6903.587349	9848.85173699999	11205.015963	11253.85912	10818.309885	10588.937074	10140.692917	7777.40563400001	11939.7678568453	15053.8787487716	22701.9841569038	26740.5377364	27257.2937754435	26246.1047600391	25433.5710838789	22979.9791394118	18718.1920950057	460.962273	476.445092	847.385132	1119.680326	1339.874788	1201.240964	1175.178578	1189.48092	953.230756000001	82.3014635260738
50171428	0	-3.0708	9.42981264	74.2952	63.690618	6	11	57	31	26	0	19	4	7	1	0	0	0	0	0	0	6371.83976600001	6903.587349	9848.85173699999	11205.015963	11253.85912	10818.309885	10588.937074	10140.692917	7777.40563400001	11939.7678568453	15053.8787487716	22701.9841569038	26740.5377364	27257.2937754435	26246.1047600391	25433.5710838789	22979.9791394118	18718.1920950057	460.962273	476.445092	847.385132	1119.680326	1339.874788	1201.240964	1175.178578	1189.48092	953.230756000001	82.3014635260738
50150637	0	-2.6261	6.89640121000001	49.2229	42.665481	6	6	38	21	17	0	12	3	5	1	0	0	0	0	0	0	4644.71429200001	5014.01473	6655.435775	7862.204538	7761.73800500001	6648.64202300001	4841.17328100001	3359.250516	2221.768394	8019.30011757125	10019.1167082856	14604.6163772705	17460.6749996822	17582.2223586579	15542.1270786671	12701.3321476083	9775.51436889271	6562.91058639134	310.807417	318.34084	557.508812	717.521514	823.512	808.428760000001	661.342302000001	551.038624	439.13772	56.281239382433
50791703	0	-2.6261	6.89640121000001	49.2229	42.665481	6	6	38	21	17	0	12	3	5	1	0	0	0	0	0	0	4644.71429200001	5014.01473	6655.435775	7862.204538	7761.73800500001	6648.64202300001	4841.17328100001	3359.250516	2221.768394	8019.30011757125	10019.1167082856	14604.6163772705	17460.6749996822	17582.2223586579	15542.1270786671	12701.3321476083	9775.51436889271	6562.91058639134	310.807417	318.34084	557.508812	717.521514	823.512	808.428760000001	661.342302000001	551.038624	439.13772	56.281239382433
51035086	0	-2.1158	4.47660964	47.2816	68.155032	18	18	57	33	24	0	24	2	6	1	0	0	0	0	0	0	6442.76814400001	7164.301896	9805.961055	11475.083628	11655.443558	11487.975891	9984.18818	8362.06690599998	7106.25803500001	13292.1657533224	16742.7183307273	24569.5536780478	29053.8581153342	29573.2083183216	28664.3129704806	26913.8546445221	24379.4508007441	20982.0072184068	451.472937	475.096592	813.047876	1047.84349	1226.453246	1250.082524	1159.00162	1074.516726	978.076382	92.2935337163758
50171441	0	-3.6064	13.00612096	85.5939	70.778169	6	6	65	32	33	0	21	3	7	1	0	0	0	0	0	0	6471.28440700001	6894.453109	9456.912026	10833.88882	11090.304607	10716.43477	9624.91117299999	9336.36703999998	8641.142161	12761.0736981388	16239.2907043645	23753.345098054	27567.0057040004	28057.1225123319	27153.9042777394	26009.3823752685	24470.8438754	22512.0558803584	512.870917	522.5089	942.226816	1299.14553	1441.003056	1349.787846	1302.945918	1233.999162	1191.208632	89.7815538600168
50251608	0	-2.1158	4.47660964	47.2816	68.155032	18	18	57	33	24	0	24	2	6	1	0	0	0	0	0	0	6442.76814400001	7164.301896	9805.961055	11475.083628	11655.443558	11487.975891	9984.18818	8362.06690599998	7106.25803500001	13292.1657533224	16742.7183307273	24569.5536780478	29053.8581153342	29573.2083183216	28664.3129704806	26913.8546445221	24379.4508007441	20982.0072184068	451.472937	475.096592	813.047876	1047.84349	1226.453246	1250.082524	1159.00162	1074.516726	978.076382	92.2935337163758
50149062	0	-1.982	3.92832400000001	58.1168	48.84586	6	6	43	23	20	0	15	2	5	1	0	0	0	0	0	0	4884.35879800001	5288.904356	7126.572798	8099.305399	8019.15496800001	7095.91209100001	5362.21970000001	3906.235993	3190.054657	9139.78788289036	11443.1438436003	16624.311430048	18997.0738859711	18954.2695755543	17612.631288164	15465.1298743223	11899.4359532332	8640.11380852682	343.382721	351.153136	615.072368	794.173254	901.419116000001	778.595656	767.708170000001	644.785046000001	508.87815	64.77177809698
51035469	0	-3.8804	15.05750416	68.8377	60.597032	11	11	54	30	24	0	18	4	7	1	0	0	0	0	0	0	6225.54351700001	6735.109052	9534.07719099999	10897.833126	11058.080151	10517.674555	10229.798432	9907.61492399998	7382.23180600001	11454.0834662342	14400.8886142813	21563.3096318022	25319.8865737358	26236.2164317244	25284.33434017	23960.2850710189	21628.9709453451	17820.9406740105	439.984829	454.669312	804.631908000001	1054.260586	1210.26144	1179.0423	1130.828682	1105.243124	891.111698000001	78.6233377163759
51035479	0	-3.2636	10.65108496	78.0004	65.450618	6	11	58	32	26	0	20	4	7	1	0	0	0	0	0	0	6516.10388700001	7047.85147	9904.086797	11396.996933	11876.529012	11434.439412	10967.695136	10633.711956	8321.949601	12363.2847585947	15477.395650521	22878.2066935752	26928.7051437319	28458.1840304892	27749.5705301365	26297.748369132	24268.0551765483	20692.7058971911	468.502789	483.985608	848.651628	1127.50031	1284.885932	1273.547296	1229.80821	1197.920644	1034.785616	85.0903635260738
50801867	1	-1.2945	1.67573025	75.3432	76.0513759999999	12	13	67	35	32	0	25	2	7	1	0	0	0	0	0	0	6851.12877800001	7445.362541	10418.365503	11211.132215	11768.994381	10799.771264	9472.141094	9015.88988699998	8422.69151099997	14180.7433874835	17934.1058122841	26473.1632360377	31542.060384587	31469.0357591837	29531.626280779	27772.3883388122	25872.0747421379	22505.2355942495	526.112881	541.664748	969.615994	1305.181644	1545.662422	1458.06547	1275.053886	1333.838082	1183.627826	99.2825409551678
50171398	0	-3.2636	10.65108496	78.0004	65.450618	6	11	58	32	26	0	20	4	7	1	0	0	0	0	0	0	6516.10388700001	7047.85147	9904.086797	11396.996933	11876.529012	11434.439412	10967.695136	10633.711956	8321.949601	12363.2847585947	15477.395650521	22878.2066935752	26928.7051437319	28458.1840304892	27749.5705301365	26297.748369132	24268.0551765483	20692.7058971911	468.502789	483.985608	848.651628	1127.50031	1284.885932	1273.547296	1229.80821	1197.920644	1034.785616	85.0903635260738
50171522	0	-3.8804	15.05750416	68.8377	60.597032	11	11	54	30	24	0	18	4	7	1	0	0	0	0	0	0	6225.54351700001	6735.109052	9534.07719099999	10897.833126	11058.080151	10517.674555	10229.798432	9907.61492399998	7382.23180600001	11454.0834662342	14400.8886142813	21563.3096318022	25319.8865737358	26236.2164317244	25284.33434017	23960.2850710189	21628.9709453451	17820.9406740105	439.984829	454.669312	804.631908000001	1054.260586	1210.26144	1179.0423	1130.828682	1105.243124	891.111698000001	78.6233377163759
50801740	1	-2.3853	5.68965609000001	89.3231	83.8425479999999	12	13	75	39	36	0	27	2	9	1	0	0	0	0	0	0	7655.65727800002	8284.408837	11137.923664	12984.361363	14336.470972	14302.909839	13014.660627	12181.996771	11127.182012	15584.8937226346	19529.2342069221	28120.4191514645	34355.6014577203	37357.4889840435	37833.9059301124	36507.5515742799	34393.3431044947	31297.1007649402	594.771201	610.339804	1101.537008	1377.40839	1690.421256	1844.61846	1743.768506	1795.417794	1556.067742	107.925200574564
50150581	0	-2.6715	7.13691224999999	83.309	62.895411	6	6	57	30	27	0	18	5	6	1	0	0	0	0	0	0	6168.81975700001	6791.432412	9361.95767799999	11061.708635	10965.073633	10299.035652	9689.61475299999	8656.52791399997	7399.728364	11574.2580957843	14591.0892869596	21841.6569880449	27160.8270895512	27704.7722611586	25645.5803868569	24147.4781975098	21976.33078464	19130.2287399219	456.990141	474.865928	867.261592000001	1127.193518	1381.50352	1337.691054	1172.505022	1218.71518	1013.4417	80.5239724309229
50150596	0	-3.9622	15.69902884	76.9363	64.222204	6	6	58	30	28	0	19	4	6	1	0	0	0	0	0	0	6117.90389300001	6731.617632	9215.181245	11326.183581	10997.816121	10461.352805	9654.45594499998	8655.07904199998	7394.09860000001	11785.5445687429	15013.3454651819	22360.145555241	28237.6640466527	28487.1232347367	26194.8190861402	24907.4945320279	23162.3255716221	19903.3127995073	461.047485	478.292936	878.001844	1203.815286	1426.39376	1349.521226	1215.968198	1243.771436	1123.140196	82.5474853357718
50171308	0	-3.3899	11.49142201	64.3585	65.257032	12	12	56	32	24	0	19	4	7	2	0	0	0	0	0	0	7397.65123800001	8158.806218	10552.111728	11910.748525	12791.375227	13532.034553	14032.885537	12469.88495	9518.19015	12474.3776047501	15635.6732752075	23069.7405414013	27450.6268917008	29536.935115449	29986.9809360702	29508.7688840479	27597.9956448833	23208.4000648939	456.269194	468.961928	834.285844	1083.26454	1300.533632	1407.154145	1345.759254	1338.391798	1156.34104	89.8222377163759
50171359	0	-3.4015	11.57020225	59.6463	50.263067	6	6	44	25	19	0	13	3	7	2	0	0	0	0	0	0	6330.79014300001	6874.24791	8542.550566	9253.640492	9741.329887	9456.433457	9266.32087199998	8026.90789500001	5103.17449500001	9534.54329887781	11953.6040997422	17593.4472218347	20375.7743372673	21157.9649394221	19884.6243246048	17698.7755025433	15705.5288135406	12184.4519710496	367.232142	370.520232	665.077402	863.297062	964.027324	993.278667	891.182166000001	777.48191	700.541976	69.6557731921309
50735223	0	-3.3147	10.98723609	68.5708	62.170239	11	11	54	31	23	0	17	5	7	2	0	0	0	0	0	0	7304.30298100001	8074.356877	10895.540881	12969.267432	12960.889638	12476.992501	11776.103185	10706.932381	8709.31658599998	11839.5742300422	14789.9001952358	22088.9238776683	27604.4497320317	29164.3913836102	27458.8890931883	25370.3006967748	23335.9441930573	19602.2336487857	444.671334	457.994404	820.1907	1056.919898	1350.140556	1342.882019	1214.005474	1130.008098	1027.383304	85.0098248115269
50364486	2	-0.111	0.0123209999999999	45.575	54.649067	12	13	44	25	19	0	16	1	5	1	1	0	1	0	0	1	7047.48723843265	6861.006881096	8796.14356000399	9844.936243676	10420.480227434	8477.56481276398	6423.633386956	5514.679472574	4841.39318938201	10389.6550621668	12829.3708868898	18759.119964778	21573.5928388552	21446.1559354966	19636.1151898752	16182.6169988644	13696.8469142178	11052.959325539	352.403987	353.714582	614.099734000001	836.858657	950.97785	952.668730000001	757.93278	580.954844000001	582.026903	83.8353651921309
50171327	0	-3.5556	12.64229136	61.2654	64.292239	12	12	55	32	23	0	19	3	8	2	0	0	0	0	0	0	7456.40712600001	8172.588966	10755.160951	12327.544425	12322.550058	11728.491531	11895.183728	10964.820923	8948.56511599999	12416.3704640619	15559.1109798719	22924.3379258973	26964.9466361468	27679.8690308725	25772.5345306383	24097.8482797272	23203.1701964287	20626.9287990521	452.70081	464.301624	816.529554	1039.32299	1230.309458	1244.118321	1090.727728	1068.083634	1005.678304	88.8108288115269
50484536	0	-4.1761	17.43981121	77.6765	71.6593409999999	6	6	67	30	37	0	23	3	4	0	0	0	0	0	0	0	4968.12930200001	5129.34495	6610.205064	7275.56171000001	7335.64131800001	8363.11085499998	8316.35393499997	7830.29855200002	7453.88711700001	12486.4929117015	15765.7737771198	21911.3406021387	24804.7691303872	25108.9643029753	25958.6799172	26853.2584914187	26813.5912005396	25670.8406349996	506.026807999999	513.166552	906.745816	1266.157144	1335.198224	1352.843764	1408.734572	1427.35668	1410.88842	86.7981934794128
50320078	1	0.460899999999999	0.212428809999999	71.7762	83.347411	21	23	66	39	27	0	28	2	7	1	0	0	0	0	1	1	23383.5853269809	9464.17118617001	14127.50233934	17763.88082063	17770.06339127	16341.28370515	10962.63914245	12077.49817982	8897.02575992999	16353.1026489204	19798.3703632491	29249.0369379584	34362.0991797286	35317.7493292312	32867.2590269084	27996.0761230435	25294.8960793771	23225.3949182714	522.859393	543.798048	923.69621	1184.705096	1400.163446	1392.747982	1231.63804	1027.791176	1005.902194	134.048676430923
50796645	1	0.383899999999999	0.147379209999999	49.0024	55.27386	12	13	45	25	20	0	18	1	4	1	0	0	0	1	0	1	11249.636327	6217.213769	8790.802472	9461.58264299999	8640.00563799999	8151.367222	7477.25226800001	6820.821092	4850.630141	10654.0421006817	12932.3272389323	18786.3883011038	21372.6496099349	20332.6323965512	18816.8885989091	16998.4777780697	14756.9562378563	12063.3254627399	352.812878	358.448882	614.736738000001	833.359952	933.708790000001	854.345996	772.642960000001	683.245200000001	532.835892	80.5877740969799
51035514	0	-2.4854	6.17721316	50.8307	55.72986	12	12	48	28	20	0	18	2	7	1	0	0	0	0	0	0	5829.08716300001	6302.20859	8704.779052	10678.780263	10997.08755	10712.719033	9597.31164899999	8025.88459100001	5711.71583900001	10843.1201420671	13589.1600693307	20136.7530727996	24852.6795140901	26362.3171924982	25208.8936013553	22490.4869334697	19411.2771813854	15544.2108598398	392.707701	406.229872	693.136512000001	875.59531	1073.860518	1146.626868	1064.12287	937.914332	829.452844000001	74.4248860969799
50251690	0	-2.4854	6.17721316	50.8307	55.72986	12	12	48	28	20	0	18	2	7	1	0	0	0	0	0	0	5829.08716300001	6302.20859	8704.779052	10678.780263	10997.08755	10712.719033	9597.31164899999	8025.88459100001	5711.71583900001	10843.1201420671	13589.1600693307	20136.7530727996	24852.6795140901	26362.3171924982	25208.8936013553	22490.4869334697	19411.2771813854	15544.2108598398	392.707701	406.229872	693.136512000001	875.59531	1073.860518	1146.626868	1064.12287	937.914332	829.452844000001	74.4248860969799
50150720	0	-3.8202	14.59392804	83.8195	68.649376	6	6	63	31	32	0	20	4	6	1	0	0	0	0	0	0	6266.23227000001	6780.045984	9078.24963199999	10879.532542	11051.824214	10550.698185	9955.27766999997	9030.83830399997	7457.12493000001	12333.3964482159	15472.291930664	22396.2566875348	27302.0648501941	28691.863504126	27757.89185375	26151.2783184599	23988.8261825248	21488.544060619	495.461857	506.763464	918.21992	1198.195658	1431.036556	1427.73237	1386.595234	1327.167084	1176.421338	87.1148369551678
50150698	0	-1.6019	2.56608361	56.6144	65.839446	17	18	54	32	22	0	21	4	5	2	0	0	0	0	0	0	6288.63187100001	7019.893643	9665.352706	10954.899037	11082.415057	10441.125579	9509.340171	8612.321597	7212.45128	12653.2020304409	15818.7703924976	23208.5748632162	26815.2090460448	27940.9245420744	26377.3665738991	23768.0901862841	22176.6409344518	20253.0720590889	430.006533	454.485116	779.536888	990.333526	1159.094864	1179.336178	1025.846962	968.188488	927.139514	87.6033039066779
50184033	1	-2.411	5.812921	69.294	72.588997	12	13	63	34	29	0	24	3	6	1	0	0	0	0	0	0	6644.04451300001	7363.201421	10161.90561	11006.296803	11266.318315	10493.214226	8689.38279399998	8538.75998599998	8281.14855599999	13690.8986486987	17598.6872798151	26447.5087013273	30967.5316225317	31413.3612200609	29609.268215533	25256.2439308566	22644.2469256872	21842.9605903118	495.266893	518.946748	936.508206	1284.411228	1429.523574	1495.351094	1307.880374	1039.94991	990.530414000001	95.7265982406208
50149099	0	-3.0395	9.23856025	53.4238	46.561067	6	6	42	23	19	0	13	3	6	1	0	0	0	0	0	0	5046.97854200001	5430.516932	7196.391978	8338.28974799999	8457.786897	7770.87973800001	6635.12811500001	4999.609156	3355.942747	8721.37528514681	10883.2838966615	15895.93326526	18660.00477498	19214.6723946465	17672.5264028813	15430.0718822911	12745.6420513311	9814.15360414371	345.136577	353.050656	617.456624	773.094498	916.316128	879.881418	842.343000000001	662.143480000001	624.008468	60.602569192131
50171392	0	-3.5483	12.59043289	83.9338	67.490997	6	6	60	31	29	0	19	3	7	2	0	0	0	0	0	0	7206.53550900001	7987.111821	10376.297258	11202.123144	10874.379047	10635.757968	10565.001042	9914.452971	9325.258822	12386.4821536831	16010.0268284092	24092.487778987	27963.5400732424	27866.9774195983	26668.7552933575	26191.1042050149	24431.6605805209	20887.3374712543	479.659878	494.454628	926.841764	1281.00574	1369.286066	1341.859428	1238.736842	1230.860425	1093.31338	90.8353022406208
50735185	0	-2.7828	7.74397584000001	63.2062	51.414653	6	6	46	25	21	0	15	3	6	1	0	0	0	0	0	0	5337.53891200001	5709.361422	7884.339906	9521.617615	9904.265966	9554.98943499999	8037.97695300001	5839.97421700001	4170.49268300001	9630.57657750733	11976.6073019441	17601.5846052431	21929.3883629022	23044.2780955731	21454.1876165552	19326.1011091079	16849.1689092303	13260.6856517824	373.654537	379.535792	673.361272	874.15567	1079.381974	1097.379858	946.270958000001	857.431948	751.616476000001	67.069595001829
50171395	0	-4.0956	16.77393936	69.8614	58.403825	6	6	53	28	25	0	17	3	7	1	0	0	0	0	0	0	5886.09941100001	6220.539921	8561.011869	9815.36978699999	9688.12045999999	9434.771036	8535.43251099999	7941.34843600002	7008.52699100002	10818.3361356941	13627.330166403	19874.0292379655	22900.8320930317	23348.997268593	22976.1269789049	21923.6898159189	19061.1019014525	16105.7482949217	428.961141	435.40578	771.285068	1045.047374	1120.0397	1063.662078	1089.539046	1038.770202	848.137166	75.0690506212249
50801747	1	-2.3451	5.49949400999999	77.2951	88.7537549999999	18	19	77	42	35	0	30	3	8	1	0	0	0	0	0	0	8027.66162500002	8801.506409	12017.48567	13769.124352	15076.307719	15618.613526	15063.186915	14482.211706	13062.537572	16851.284079709	21145.1269556614	30601.0345256844	36719.7969751138	39137.093005305	40556.3002655661	41072.4304669292	40415.9744310411	37488.7728245568	607.524205	630.857916	1117.614672	1435.46957	1721.796498	1837.623458	1802.661356	1840.05907	1699.499022	116.414083669715
50801777	1	-1.2945	1.67573025	75.3432	76.0513759999999	12	13	67	35	32	0	25	2	7	1	0	0	0	0	0	0	6851.12877800001	7445.362541	10418.365503	11211.132215	11768.994381	10799.771264	9472.141094	9015.88988699998	8422.69151099997	14180.7433874835	17934.1058122841	26473.1632360377	31542.060384587	31469.0357591837	29531.626280779	27772.3883388122	25872.0747421379	22505.2355942495	526.112881	541.664748	969.615994	1305.181644	1545.662422	1458.06547	1275.053886	1333.838082	1183.627826	99.2825409551678
50171442	0	-4.0169	16.13548561	70.3837	59.543825	6	6	53	28	25	0	16	3	7	2	0	0	0	0	0	0	6769.67889000001	7379.682801	9167.55614099999	9877.66830699999	10469.236303	10302.841822	10159.172837	9014.29835799999	6334.56877100002	10991.5964707114	13912.5745032133	20246.0241428933	23042.6302570899	23779.7929341587	23061.0044011747	21484.8401293391	19427.0744414623	15516.7834725566	430.164474	435.847572	793.405758	1058.353866	1118.397892	1128.974399	1041.968522	968.188660000001	871.509770000001	80.6901506212249
50801780	1	-2.2544	5.08231935999999	78.2796	76.8533759999999	12	13	68	36	32	0	25	2	8	1	0	0	0	0	0	0	7107.09677900001	7707.388386	10516.281093	12005.994244	12548.025889	11589.588771	9985.78144399999	9654.28258699998	9378.297656	14397.1341644479	18041.311835539	26228.9464339367	31991.3295617239	33660.9110629171	32198.4191292827	28909.4800818076	26178.2968136685	24419.464124616	539.464597	554.260992	994.207436	1259.356688	1552.555222	1600.290914	1460.556526	1336.28621	1122.896206	99.9257449551678
50396458	0	-1.8317	3.35512489	66.078	56.191411	6	6	52	25	27	0	18	3	4	0	0	0	0	0	0	0	4236.64805700001	4286.953465	5762.728388	6358.32420900001	6482.06825800001	7621.69029100001	7257.87832900001	6348.10065200001	5605.87053500001	10058.0709586455	12500.823104668	17568.7324572663	20272.6946372492	20579.8536915173	21405.2794724858	21766.4672820238	20913.8910866184	19013.4355314584	401.139588	404.287652	693.121992000001	954.127652	1081.263616	1040.647644	1145.939732	1090.831152	1057.42254	68.407564430923
50801735	1	-2.3567	5.55403488999999	72.5829	73.7597899999999	12	13	65	35	30	0	24	2	8	1	0	0	0	0	0	0	6960.80053000001	7516.948101	9985.96252	11113.087423	11447.458803	10738.228271	9466.33684599999	9293.00093699999	8689.26706799998	13911.4497738367	17463.0577801961	25199.4772852652	29787.0983043227	30282.7427421813	28415.5554706985	25835.140329064	24396.1204693407	22672.0521127346	518.487153	532.41622	948.337238	1212.216908	1408.297998	1433.411218	1230.74743	1168.31865	1078.219214	96.2476191454698
50171346	0	-4.3836	19.21594896	72.773	61.497411	6	6	56	29	27	0	18	3	7	1	0	0	0	0	0	0	6032.39566000001	6389.018218	8754.720406	10012.126516	9928.75715299999	9621.405429	8836.06784099999	8300.48707799998	7241.60498400002	11304.0205263053	14280.3203008934	20787.5763496278	23907.6304379868	24267.7311996196	23717.4506227457	22885.460235788	20534.3879143124	17456.7564889884	449.938585	457.18156	814.014576	1107.932274	1183.064432	1132.80925	1111.73771	1083.120098	932.374962000001	78.7471764309228
50801832	1	-2.6645	7.09956025	50.3499	60.313032	12	13	52	28	24	0	20	2	5	1	0	0	0	0	0	0	5609.74365900001	6172.995398	8178.230631	8977.533156	9188.6694	8668.42354099998	7336.70221500002	6446.23622500001	4906.12258300001	11381.7073693607	14488.6928472426	21265.6566619945	24681.2979590133	24368.4728326475	22509.7251450937	19510.7614410168	17382.1313767167	15297.3985360211	407.959157	424.390984	747.288178	1007.819624	1110.785914	1112.861506	939.946754000001	776.832888000001	714.394678000001	80.4947297163758
50171419	0	-3.3172	11.00381584	47.0301	42.665481	6	6	38	21	17	0	12	3	5	1	0	0	0	0	0	0	4644.71429200001	4992.052742	6781.556904	7764.336641	7667.30256100001	6658.47917900001	4893.25418100001	3359.230356	2233.875482	8019.30011757125	10093.852787433	14996.707987059	17433.9370745531	17281.2367038484	15225.3011026525	12677.3512233546	9685.57643856095	6677.64720276186	310.807417	318.271848	554.448048	725.014598	835.29008	763.429176	674.803998000001	538.762912	446.255352	56.281239382433
50150732	0	-2.9411	8.65006920999999	76.3334	58.837032	6	6	53	29	24	0	17	4	7	1	0	0	0	0	0	0	6081.27939600001	6634.724895	9083.907644	10688.043201	10687.49782	10159.993547	9340.74324699999	8333.14509599997	7047.98090600001	11030.5665644848	13889.3072986035	20584.1014913385	25132.7607049668	25845.109904094	24561.2366309773	23142.9667070779	20565.98562935	17088.8340205564	432.444313	447.268628	814.484224	1047.174686	1222.198068	1227.842506	1134.873838	1157.6797	933.493708000001	75.8344377163759
50801789	1	-2.2712	5.15834944	73.3084	75.2493759999999	12	13	66	34	32	0	25	2	6	1	0	0	0	0	0	0	6595.16077700001	7205.298684	9768.605832	10882.43895	11332.969715	10437.296434	9071.24331999999	8673.00007799998	8025.93063000001	13964.3526105192	17752.1637098818	26139.6448797323	31093.8885566845	31314.9765736141	29366.4220570263	26763.4501556801	24703.9618928182	22209.9424188688	512.761165	529.137496	948.329958	1289.543992	1497.013798	1474.280382	1293.041726	1228.416302	1113.387042	98.6393369551678
50184037	1	-2.4198	5.85543204	67.5051	85.3829619999999	18	19	73	39	34	0	30	2	6	1	0	0	0	0	0	0	7318.51351000002	8095.097586	11026.382212	12295.859747	12949.405221	13090.738686	12479.999557	12099.900146	11011.480707	16144.1046081277	20522.7383531188	30162.9490958804	35793.4511509871	37314.5811289572	37896.4515348607	36799.6489902058	34916.0476433715	31586.7583029781	563.900673	588.615856	1038.39111	1424.949124	1650.621334	1780.969638	1702.53518	1636.737784	1550.320584	113.473062764866
50796662	1	-0.1185	0.0140422500000001	41.4536	52.890653	12	13	45	24	21	0	18	1	4	1	0	0	0	0	0	0	4866.00317500001	5269.593913	7005.537745	7712.698505	7884.487809	6475.10803800001	4898.93009000001	4683.91338	3491.834651	9981.71738238324	12501.2567714358	18065.7219076105	20893.821712458	20294.6081271914	17873.1379325771	14989.6229907054	13513.614490073	11154.1333929764	349.169381	356.72714	610.917802000001	808.223804	955.34407	879.984714000001	686.732172000001	566.889012000001	607.639582000001	71.7298870018289
50796793	1	-0.9529	0.908018409999999	42.2454	52.359067	12	13	44	25	19	0	18	1	5	1	0	0	0	0	0	0	5119.93904800001	5437.543726	7186.566358	8048.598131	8248.57716299999	6671.24757900001	5066.87990300001	5019.813006	3855.924005	10135.9406704857	12574.5130407706	18127.7405742779	21040.3342511276	20480.8129493882	17986.0864854391	15062.8792600402	13660.1270287426	11340.3382151731	349.084169	352.52576	596.032198000001	799.821044	939.00979	867.851814000001	682.530792000001	558.486252000001	591.305302	71.4838651921309
51461716	1	-1.1704	1.36983616	123.7498	88.904755	6	6	79	44	35	0	25	5	8	2	0	3	1	0	0	4	11066.0971904493	9564.5084545056	13787.0021019549	15108.9369520112	17817.064333608	18972.8422015584	16928.8291879248	13732.0743187824	15127.189457288	16852.2081296319	20562.6935507128	29439.7383142243	34804.7567014976	36858.6931025627	36543.2900560172	36577.6778519789	36199.4913198087	36349.2182111513	659.044371000001	637.525898	1138.625056	1526.042488	1814.878536	1741.576617	1818.465648	1797.04685	1880.609332	118.982730669715
50111238	0	-2.1118	4.45969923999999	84.9788	61.481376	0	0	56	24	32	0	19	2	2	1	0	0	0	0	0	0	3822.124568	4355.975446	6304.961007	7076.101721	6619.52913400001	6912.47152100001	7005.129585	6181.43754700001	4403.58068100002	10384.4277571485	13901.1333254359	21456.2133884906	25272.3597355697	23941.3729969071	23221.0034938326	24617.3679272817	24189.423327238	20485.3230215415	412.907872	436.116632	854.643212	1293.95142	1354.270728	1199.8727	1185.101812	1302.731884	1238.350436	73.7120209551679
50364493	1	-0.2808	0.0788486400000002	36.824	49.687274	12	13	42	24	18	0	17	1	4	1	0	1	0	0	0	1	5079.63018614978	5317.1983488352	7134.0196886704	7821.9939815216	7903.7612016864	6516.61608983521	5030.46022567041	4793.2088565216	3511.1080436864	9641.99325302327	12007.3568431468	17328.8806668512	19824.9156090307	19188.889636356	17192.7355377025	14346.0329832389	12444.7083866457	10048.4149021409	337.473473	338.817728	576.296482000001	778.905716	882.271714	821.764518000001	672.266244000001	537.570924	534.567226	67.9173972872819
50796692	1	-0.2808	0.0788486400000002	36.824	49.687274	12	13	42	24	18	0	17	1	4	1	0	1	0	0	0	1	5079.63018614978	5317.1983488352	7134.0196886704	7821.9939815216	7903.7612016864	6516.61608983521	5030.46022567041	4793.2088565216	3511.1080436864	9641.99325302327	12007.3568431468	17328.8806668512	19824.9156090307	19188.889636356	17192.7355377025	14346.0329832389	12444.7083866457	10048.4149021409	337.473473	338.817728	576.296482000001	778.905716	882.271714	821.764518000001	672.266244000001	537.570924	534.567226	67.9173972872819
50171480	0	-4.0711	16.57385521	72.8647	61.497411	6	6	56	29	27	0	18	3	7	1	0	0	0	0	0	0	6032.39566000001	6432.898182	8579.65209699999	9773.78938699999	10064.296426	9540.617084	8744.51151699998	8119.94251100001	6877.77448000002	11304.0205263053	14192.2558869649	20385.0386490027	23506.0113924542	24260.5797858091	23478.1486715408	22365.0278500051	20456.4092555959	17142.8129329108	449.938585	457.321392	820.1133	1059.130838	1171.555212	1144.128126	1089.118318	1020.404276	993.358572000002	78.7471764309228
50484547	0	-4.6983	22.07402289	112.3191	89.3680289999999	0	0	87	34	53	0	27	3	4	0	0	0	0	0	0	0	5561.44281000002	5755.850721	7480.96553200001	8366.85783399997	8684.82857999995	9085.46944899996	8184.10594400002	7706.47769400003	8031.41408300003	14677.9004295937	18872.1103442961	26710.6065521219	31278.4617622794	32055.9546365993	31991.5383343779	31903.9984382245	31099.315759309	29568.4163570279	643.684296	649.670212	1201.390376	1707.615784	1943.822616	1839.475772	1844.861664	1911.250008	1844.523492	105.067599956997
50905168	0	-4.36910000000001	19.0890348100001	265.8592	188.157335000001	6	6	178	83	95	0	58	9	16	0	0	0	0	0	0	0	14325.097555	14680.05972	21506.711777	25824.6713760001	29578.797465	31840.8039630001	32012.1270290001	34980.7309270004	33362.5758250004	33169.0160128242	41870.4682342213	60956.8912534565	75419.3804007649	83321.6397673432	89215.0711213903	97226.2405493477	105840.440788174	107077.998411327	1381.046188	1394.39212	2543.049412	3561.219304	4343.33941199998	4417.97617999998	4831.62874799996	5359.69017199997	5831.842484	225.175689960656
50184032	1	-0.880200000000003	0.774752040000005	75.9868	75.2493759999999	12	13	66	34	32	0	25	2	6	1	0	0	0	0	0	0	6595.16077700001	7237.184644	9922.291589	10706.562116	10827.825189	10720.059485	10032.568923	9580.63646999998	7985.16601600001	13964.3526105192	17763.1177823087	26109.1613405281	30326.3523165077	29668.3464528681	28830.0448286598	28256.5339265201	26958.3519691175	24206.5231445945	512.761165	530.80744	939.541754	1278.770616	1467.545838	1296.915042	1276.04058	1343.254762	1237.805732	98.6393369551678
50149076	0	-2.1082	4.44450724000001	67.2276	55.841825	6	6	51	26	25	0	16	3	6	1	0	0	0	0	0	0	5485.86728900001	5935.951823	8272.35550799999	9163.717323	9042.03629999998	8715.203376	7854.12072500001	6760.23546700001	6208.06057000001	10178.4284569804	12842.2543001326	19047.7635987793	22165.5191639728	22013.9285403423	21088.549978186	20407.3926149446	17956.8987601342	15967.2409811796	408.068909	418.377996	746.135792	987.928014	1174.690444	1008.14109	1038.460848	1046.408794	825.322952	71.6369466212249
50171369	0	-3.2772	10.74003984	76.9113	63.788997	6	6	58	29	29	0	19	3	6	1	0	0	0	0	0	0	5922.72390800001	6575.438599	8901.098007	10014.726873	10104.258454	9849.42316	9281.45805199998	8228.899252	6694.06606500002	11573.3141399521	14891.2973419814	22048.4224351508	25728.1739937071	26551.9442597179	25609.094776074	24247.8116602392	22219.5626587974	18618.6338510021	457.564313	476.672796	884.408932	1174.553574	1272.088932	1327.426208	1191.025646	1117.463176	1044.474214	81.7820982406208
50184047	1	-2.2269	4.95908361	53.227	76.6337899999999	18	19	65	35	30	0	27	2	5	1	0	0	0	0	0	0	6625.68889000001	7399.750894	9964.440114	10899.713459	11096.996067	10881.644654	10202.351445	9674.853428	8528.75382999998	14532.8281481916	18565.2477594603	27294.216877229	31541.8110993998	31462.4540772971	30943.3990845574	29349.6318525401	27581.1131197889	25082.1167245937	501.053553	527.420904	921.739837999999	1279.840948	1424.210246	1439.410902	1357.389116	1244.43735	1178.890246	102.68470714547
50796688	1	-0.1004	0.01008016	39.8415	51.834274	12	13	44	26	18	0	17	2	6	1	0	0	0	0	0	0	5426.82291300001	5705.442591	7654.41218	8460.68378099999	8666.91071299999	6905.50029200001	5294.884716	5431.898656	4274.25755500001	10141.0449744915	12513.4562675904	18245.0975650876	21155.7660983638	20800.6110896308	18173.4326229162	15045.8591045109	13775.5588759789	11660.1363554158	358.378541	359.946204	605.289414000001	810.436396	953.900342	877.503682000001	687.90746	569.101604	606.195854000001	70.1035562872819
50801818	1	-2.2258	4.95418563999999	61.5394	66.770618	12	13	58	32	26	0	22	2	7	1	0	0	0	0	0	0	6412.24003100001	6939.92765	9342.401973	10451.590604	10642.128807	9734.614634	8328.17902399998	8231.82061199999	7847.405244	12723.69021565	15975.135408813	23321.3329025184	27812.337758152	28232.8648791686	26158.1263187713	22850.6130685949	20757.6255285436	19176.2917754462	463.180549	476.337408000001	840.936826	1090.555104	1297.04143	1295.778022	1139.60919	957.797334	875.238278	88.2481635260738
51461719	1	-1.9584	3.83533055999999	128.0395	92.800341	6	6	83	46	37	0	26	5	9	2	0	3	1	0	0	4	11468.3614404493	9929.1706445056	14203.0964839549	15724.9796630112	18478.340024608	19233.2957015584	17968.1259299248	14488.2735597824	15815.461386288	17554.2832972074	21485.690201534	30757.8747003516	36369.8736816261	38628.3159845634	38507.180682305	38586.47550337	38039.8254601373	38704.7205253724	693.373531000001	671.689098	1196.893856	1618.542932	1913.471276	1854.753419	1939.671702	1912.572556	1985.375764	123.304060479413
50150646	0	-1.8104	3.27754816	66.8904	56.941067	11	11	48	29	19	0	16	5	6	2	0	0	0	0	0	0	6016.42712400001	6506.347691	8961.86622499999	10436.463957	10760.126001	9871.152523	9144.15179099999	8081.90456400001	7247.09581800001	10902.0712385875	13479.5028081875	19811.9553592396	23527.9929529725	24828.1691871782	23480.3670031004	21839.2409126043	19010.6484895838	15608.9017218403	395.701913	408.124644	704.354036	880.304614	1087.382296	1088.238226	989.503806000001	959.061924000002	778.25351	74.1781691921309
51461714	1	0.2834	0.0803155600000001	41.5109	50.980895	12	12	42	27	15	0	17	1	4	1	0	3	1	0	0	4	7055.16314244932	6163.0466765056	9136.17191695492	9506.3732310112	10865.059810608	10021.7180475584	9547.0312149248	6558.4346037824	6546.522796288	10406.8009895079	12672.7965470382	18395.2428263445	20628.2436594783	19940.0093601925	17958.3125144758	17069.9565126935	15447.1524638715	14443.4502947039	361.393706	348.975182	612.833178	788.578898000001	900.342672000001	814.989969000001	778.247206	663.350802	649.858478	71.9564565727349
50431221	0	-2.7283	7.44362088999999	77.955	88.5477549999999	19	21	76	41	35	0	30	5	5	1	0	0	0	0	0	0	7652.14972000002	8427.814944	11542.244587	12405.995281	12414.306393	13094.580005	12700.871372	12648.266923	12396.970345	16688.7400952593	21160.002501821	31110.8237505685	35492.5524257977	35186.8682348348	34106.4941347252	34170.6454954418	34837.3086707929	34955.1139283025	587.872329	614.470856	1066.632306	1445.969882	1628.331416	1570.610626	1638.62791	1615.727766	1660.81309	116.904471669715
50184012	1	-1.9075	3.63855625	80.1722	93.1741339999999	18	19	81	43	38	0	32	2	8	1	0	0	0	0	0	0	8123.04201000002	8912.18189400001	11945.93052	13359.141488	14217.118391	14725.679198	14537.03776	14562.073519	13886.559485	17548.2549432787	22192.6028269042	32188.5502498395	37987.647213552	39569.481357568	40530.6361504832	41078.0921267699	41546.662334929	40036.6032354337	632.558993000001	657.22192	1166.61063	1538.50512	1802.043902	1900.145822	1832.562592	1915.138204	1920.734028	122.115722384262
51461723	1	-2.2356	4.99790735999999	113.8405	82.717583	6	6	73	42	31	0	23	5	8	2	0	3	1	0	0	4	10773.5046924493	9227.5518605056	13278.5190189549	14505.8493530112	16562.265314608	16883.0496775584	15481.3219729248	11366.4053437824	12257.546307288	15880.8393484095	19256.7132817321	27387.5166774604	32138.8514456581	33740.0518721028	32673.6522146905	31439.0743239734	28980.7164791865	28040.6294480939	617.089483000001	593.974338	1053.142324	1397.784972	1623.771932	1577.692611	1605.27441	1525.779884	1416.27287	111.626479050319
50149117	0	-3.1704	10.05143616	64.4673	53.550239	6	6	49	26	23	0	15	3	7	1	0	0	0	0	0	0	5595.53904100001	6007.537383	7839.952525	8999.78656699999	9197.274941	8688.873663	7583.39127200001	5990.44668700001	4686.91387100001	9909.13484333355	12371.2062680445	17774.0776480068	20634.7653211506	21427.3507507349	20377.8584473632	18450.1692727676	15697.6728648835	12649.2956383376	400.443181	409.129468	724.857036	894.756302	1027.363872	1006.328622	974.352636000001	804.706286000001	756.552098000001	68.602024811527
50796710	1	-1.5466	2.39197156	57.6743	75.923411	18	19	62	35	27	0	26	2	5	1	0	0	0	1	0	1	12863.025793	7986.728464	11073.944177	11753.173848	10587.70838	9956.85350199999	10074.15938	10114.136267	8703.234072	14719.4684758789	18040.5985903906	25834.5359533676	28828.1005406996	27271.7394571424	25522.7138834833	23837.3560979876	22620.9339049701	20849.5102833792	483.719606	497.332982	845.968102	1160.076564	1217.206222	1195.164386	1086.389978	1016.081542	960.417584000001	107.864468430923
50650098	0	-1.0408	1.08326464	58.3633	65.639239	12	12	57	34	23	0	22	2	6	1	0	3	0	0	0	3	7236.04181044932	7508.2182245056	11444.4608048397	12419.1428885056	12390.4885300112	10633.0628375648	8920.1446970592	8338.57979239039	7008.16357850561	12945.1802224393	16621.6027104375	24321.5988407863	29268.3236479126	30718.341368995	28033.7051783924	23831.2103896318	20359.5160685718	17422.1860077741	477.673441	485.7554	872.204986	1123.892088	1346.261094	1406.9662	1158.067822	983.65706	833.623604000001	87.2018678115268
50650099	0	-0.443000000000001	0.196249000000001	65.8824	67.774825	12	12	60	35	25	0	22	2	7	1	0	3	0	0	0	3	7494.04193944932	7628.2321365056	11637.8105178397	12583.6779925056	12652.5798950112	11185.8025845648	9069.15987505921	8417.96530939038	8169.52404950562	13223.7384882655	16609.5011438316	24628.7007265771	29743.1809274246	30993.8777787188	28910.6453057653	25302.931802548	21258.6474332496	18429.5985283431	504.462085	504.9774	914.09295	1153.356656	1420.085562	1460.909204	1223.382492	1131.666966	923.590794000001	88.7342976212248
50796660	1	-0.7258	0.526785640000001	42.1501	51.990274	12	13	43	25	18	0	18	2	4	1	0	0	0	0	0	0	5059.15103200001	5401.510726	7134.406366	7976.532131	8170.463163	6629.16657900001	5030.84690300001	4947.747006	3777.810005	10131.7803223121	12478.0573034563	17949.2712063382	20847.422776499	20235.6390744481	17837.3683478133	14966.4235227259	13467.215554114	11095.164340233	339.215625	344.144968	578.180238000001	783.05946	906.426638	843.649454000001	674.150000000001	541.724668	558.72215	71.6060482872819
51462724	0	-0.818400000000002	0.669778560000003	85.4496	73.458583	11	11	63	32	31	0	23	3	4	2	0	0	0	0	0	0	5250.56116000001	5489.494785	7458.597511	8147.297652	8889.13884399999	10545.260584	10857.687666	10631.954924	9581.372437	13147.0242486146	16347.9047841447	23260.0479238436	26123.9340767844	27749.7304962112	30416.1464019848	32862.4034452005	33513.8703690103	31578.0854490611	480.797056	493.082308	840.126356000001	1135.731496	1311.814688	1373.576104	1522.76932	1602.59644	1576.498748	89.7083160503188
50184090	1	-1.8168	3.30076223999999	81.1567	79.9469619999999	12	13	71	37	34	0	26	2	8	1	0	0	0	0	0	0	7253.39302800002	7853.904695	10494.445603	11839.252999	12219.269959	11577.941671	10019.933737	9843.79687199999	9294.646116	14882.8185550591	18769.0380491768	27251.6989220291	32650.3605321316	33832.1344813432	32070.882409419	28865.2686310124	27402.5287875564	26276.3224690729	560.442041	575.96778	1033.81997	1341.659356	1595.737438	1661.233618	1446.583058	1309.891478	1296.713118	103.603870764866
51035686	0	-2.064	4.260096	39.9658	64.259446	18	18	53	31	22	0	23	2	5	1	0	0	0	0	0	0	6040.50389400001	6755.759742	9250.153964	10759.898464	11059.779855	10760.147222	8867.036917	7352.43760900001	6093.10718600001	12590.0905857469	15907.7860938346	23430.7588797187	27384.7689189243	27518.4289257645	26913.2428227319	25469.1585270371	22668.3997067369	18665.2247907539	417.143777	440.79356	751.10596	1000.07165	1146.009498	1142.149834	1078.064894	1016.852098	864.324930000001	87.9722039066779
50171502	0	-2.9329	8.60190240999999	73.1964	58.210239	6	6	51	28	23	0	16	3	7	2	0	0	0	0	0	0	6767.64676200001	7481.67693	9751.29168299999	10578.095329	10146.472631	9789.349603	9672.14907699999	8927.062508	8093.86454600001	10929.4289818495	14051.0564249381	21439.9108579284	25296.6841534199	25245.1494248617	23492.3752167876	22405.0395782191	20710.1149525991	17555.0059697474	416.727546	429.127288	798.513408	1085.948936	1214.915498	1206.163696	1087.950486	1040.153675	922.345586000001	79.8009248115269
50251654	0	-2.064	4.260096	39.9658	64.259446	18	18	53	31	22	0	23	2	5	1	0	0	0	0	0	0	6040.50389400001	6755.759742	9250.153964	10759.898464	11059.779855	10760.147222	8867.036917	7352.43760900001	6093.10718600001	12590.0905857469	15907.7860938346	23430.7588797187	27384.7689189243	27518.4289257645	26913.2428227319	25469.1585270371	22668.3997067369	18665.2247907539	417.143777	440.79356	751.10596	1000.07165	1146.009498	1142.149834	1078.064894	1016.852098	864.324930000001	87.9722039066779
50235662	1	-0.812300000000001	0.659831290000001	43.2673	53.692653	12	13	46	25	21	0	18	1	5	1	0	0	0	0	0	0	5121.97117600001	5509.65777	7257.661314	8068.745027	8247.07351899999	6727.80746700002	5145.09033100002	5039.95990200001	3854.420361	10198.1081593476	12683.1988738381	18149.4950527776	21089.624896008	20998.3793256819	18749.5505165055	15358.0675596933	13709.417673623	11857.9045914669	362.521097	369.254392	630.505662	811.645748	951.550022000001	925.606758000002	739.570208000001	570.310956000001	603.845534000001	72.3730910018289
50796794	1	0.1283	0.0164608899999999	44.5506	52.180274	12	13	42	24	18	0	17	1	4	1	0	0	0	1	0	1	11103.340078	6048.735472	8597.093935	9407.853911	8758.084008	7248.15321300001	6493.534472	6379.068786	4365.43085000001	10168.3577100705	12279.3371044419	17872.8411894415	20516.2425992716	19608.2363653018	17464.7157989976	14889.9935058292	13136.0353768867	10467.7616310867	331.835434	336.673102	572.007230000001	770.56776	876.078384	819.619892000001	667.976992000001	529.232968	528.373896	76.9096482872819
50796817	1	-0.812300000000001	0.659831290000001	43.2673	53.692653	12	13	46	25	21	0	18	1	5	1	0	0	0	0	0	0	5121.97117600001	5509.65777	7257.661314	8068.745027	8247.07351899999	6727.80746700002	5145.09033100002	5039.95990200001	3854.420361	10198.1081593476	12683.1988738381	18149.4950527776	21089.624896008	20998.3793256819	18749.5505165055	15358.0675596933	13709.417673623	11857.9045914669	362.521097	369.254392	630.505662	811.645748	951.550022000001	925.606758000002	739.570208000001	570.310956000001	603.845534000001	72.3730910018289
50171370	0	-3.3949	11.52534601	63.8652	56.799825	6	6	51	26	25	0	17	3	5	1	0	0	0	0	0	0	5374.16340900001	5998.418148	8213.65749599999	9375.31639	9364.818794	8927.40933099998	8319.22716699998	7122.31453700001	5258.379233	10385.5545817654	13403.3749705984	20258.3424663325	23991.3788859846	24473.5059699035	22936.4857173372	21326.0927786315	19446.9842111323	16321.6963858383	402.257709	420.593984	776.868688	1049.400714	1185.530404	1198.625468	1067.339082	1003.765238	901.160684000001	73.7826426212249
50171381	0	-3.3603	11.29161609	78.357	66.080583	6	6	60	29	31	0	20	3	5	1	0	0	0	0	0	0	5813.05215600001	6503.853039	8798.80301099999	9931.65443699999	10073.150142	9766.06503199999	9168.71945599998	8225.845596	6586.73510100002	11842.6077535989	15362.3453740695	22966.2608155745	27034.1828116547	27861.5006557157	26558.261411087	24970.9413167801	22963.1243304475	19538.1114727398	465.190041	485.921324	907.410748	1227.238974	1354.141556	1399.898884	1237.129702	1166.918808	1058.40403	84.8170200503188
50171396	0	-3.6553	13.36121809	55.3152	63.216653	12	17	54	33	21	0	20	5	7	1	0	0	0	0	0	0	6707.21961600001	7323.792184	10450.092241	11699.030067	11694.779259	11224.615724	10995.002693	10735.000883	8409.46141399999	12451.1802096617	15545.7333309325	23288.8871186742	27024.7029401749	27529.8764615649	26893.0349903259	25748.5215608073	23036.613929825	19066.199563761	445.112105	465.938896	797.498932	1051.379094	1208.20884	1183.185264	1144.117822	1126.23669	878.401604	84.0772990018289
51035730	0	-3.6553	13.36121809	55.3152	63.216653	12	17	54	33	21	0	20	5	7	1	0	0	0	0	0	0	6707.21961600001	7323.792184	10450.092241	11699.030067	11694.779259	11224.615724	10995.002693	10735.000883	8409.46141399999	12451.1802096617	15545.7333309325	23288.8871186742	27024.7029401749	27529.8764615649	26893.0349903259	25748.5215608073	23036.613929825	19066.199563761	445.112105	465.938896	797.498932	1051.379094	1208.20884	1183.185264	1144.117822	1126.23669	878.401604	84.0772990018289
50171347	0	-3.3026	10.90716676	65.3057	57.503446	6	11	51	29	22	0	17	4	7	1	0	0	0	0	0	0	6079.24726800001	6566.630755	9340.368654	10657.196433	10871.445758	10217.039225	9870.65978999999	9674.53693099999	6987.05797800001	10968.399075623	13747.8984797909	20649.7625201399	24401.1526427091	25494.8927878836	24322.5639203008	22486.999058159	20277.9627512785	16923.6892530154	419.007385	432.893532	761.902400000001	991.235854	1141.114268	1156.843636	1086.478786	1021.005328	828.99264	74.9452119066779
50364468	1	-0.0162000000000004	0.000262440000000012	41.5671	51.310274	12	13	42	24	18	0	17	1	4	1	0	0	1	0	0	1	5975.39336200001	5514.798478	7529.219947	8250.36065899999	8134.52775	6714.21621900001	5425.66048400001	5221.575534	3741.874592	9968.92020575421	12195.5259284342	17705.2188374261	20303.2090218273	19479.0139638652	17380.9046229899	14722.3711538138	12923.0017994423	10338.5392296501	333.549098	337.376078	573.413182000001	773.300816	878.108464	820.322868000001	669.382944000001	531.966024	530.403976	72.3595482872819
50796670	1	-0.0162000000000004	0.000262440000000012	41.5671	51.310274	12	13	42	24	18	0	17	1	4	1	0	0	1	0	0	1	5975.39336200001	5514.798478	7529.219947	8250.36065899999	8134.52775	6714.21621900001	5425.66048400001	5221.575534	3741.874592	9968.92020575421	12195.5259284342	17705.2188374261	20303.2090218273	19479.0139638652	17380.9046229899	14722.3711538138	12923.0017994423	10338.5392296501	333.549098	337.376078	573.413182000001	773.300816	878.108464	820.322868000001	669.382944000001	531.966024	530.403976	72.3595482872819
51461713	1	-2.1097	4.45083409	132.7534	96.327134	6	6	86	48	38	0	27	6	9	2	0	3	1	0	0	4	11809.8376744493	10253.7839625056	14744.7800189549	16080.4230810112	19118.734704608	20371.7954155584	19088.8639559248	15472.0196297824	17318.305078288	18252.1981166094	22322.1362035911	31943.1262484662	37793.2323982546	40346.2310129438	40729.9306023885	41196.3446663312	41216.0225751587	42571.7454828994	717.834147000002	695.086866	1234.004996	1677.723556	1979.8277	1940.188819	2038.260142	2020.959068	2145.103356	127.747573384262
51035361	0	-3.3026	10.90716676	65.3057	57.503446	6	11	51	29	22	0	17	4	7	1	0	0	0	0	0	0	6079.24726800001	6566.630755	9340.368654	10657.196433	10871.445758	10217.039225	9870.65978999999	9674.53693099999	6987.05797800001	10968.399075623	13747.8984797909	20649.7625201399	24401.1526427091	25494.8927878836	24322.5639203008	22486.999058159	20277.9627512785	16923.6892530154	419.007385	432.893532	761.902400000001	991.235854	1141.114268	1156.843636	1086.478786	1021.005328	828.99264	74.9452119066779
50511280	1	-0.9754	0.95140516	55.7878	59.24986	13	15	50	30	20	0	20	2	7	1	0	0	0	0	0	0	6117.61540500001	6723.021001	9631.18303899999	10189.702671	10802.702307	9590.186192	7665.749945	7362.910954	6002.49554400001	11690.1539455657	14863.1988088406	22450.9239269912	25471.9398783281	25585.446945576	23329.7510688348	20656.0710183514	18500.5537883395	15843.6493494893	407.788733	426.0911	754.143082000001	963.694324	1080.948668	1034.682436	890.73456	747.733620000001	755.919266000001	80.0026860969799
50796667	1	0.3376	0.11397376	42.3861	52.561274	12	13	45	27	18	0	18	1	4	1	0	3	0	0	0	3	5945.77295544932	5917.8421115056	8733.55572395491	9009.1949020112	9289.7901645648	7232.16219505921	5547.17828850561	5980.4097770112	4897.13700656481	10419.5981661369	12978.5273900398	18980.8733099681	21848.362949666	21507.7478554891	18609.0070422708	15466.8936093094	14468.155727281	12367.2731212741	377.013989	368.326244	650.361514000001	831.422012	1000.439494	913.481034000002	698.331276	590.087220000001	652.735006000001	71.3267952872819
50184035	1	-2.2668	5.13838224	52.4916	62.441825	12	13	54	29	25	0	21	1	6	1	0	0	0	0	0	0	5814.79579600001	6331.326499	8534.79690499999	9419.577514	9612.57983799999	9090.23378699998	8238.75142899999	7162.40519600001	5309.04274500001	11809.3846192837	15106.2194626483	22383.9607202563	26088.9567493356	25620.4050292879	23669.5174442565	20877.3384608241	18829.2478445554	16498.092592771	425.368217	440.274404	776.839466	1080.85072	1197.585714	1171.832314	1005.507768	851.248220000001	783.323630000001	83.1614466212248
200497	0	-3.966	15.729156	40.0888	59.544274	18	18	51	33	18	0	22	0	11	0	0	0	0	0	0	0	6007.74782500001	6066.293456	9423.831758	11344.853888	10439.886009	9777.485278	9671.43635200001	10133.399095	10105.262505	12257.1777848499	15479.8474759292	23171.625241571	27113.1114279749	25748.8756570675	24387.6384786439	24610.8784804069	25680.50683419	25076.6135245144	433.69258	450.818024	697.794392	1007.89748	1135.330716	1073.18752	996.843448	1009.625212	1013.1027	76.4340762872819
50171385	0	-3.9933	15.94644489	75.5581	61.497411	6	6	56	29	27	0	18	3	7	1	0	0	0	0	0	0	6032.39566000001	6410.980206	8848.813319	10575.826684	10980.178167	10960.546841	10435.422714	9670.24873599998	8070.031698	11304.0205263053	14205.584221746	20859.0679014988	25156.9276437665	27492.5007453188	28077.9055562066	27141.1353801234	24257.2357404707	20709.8504198901	449.938585	457.250552	817.051932	1086.758786	1256.147072	1358.180532	1424.808436	1372.98425	1135.689128	78.7471764309228
50801860	1	-1.2945	1.67573025	75.3432	76.0513759999999	12	13	67	35	32	0	25	2	7	1	0	0	0	0	0	0	6851.12877800001	7445.362541	10418.365503	11211.132215	11768.994381	10799.771264	9472.141094	9015.88988699998	8422.69151099997	14180.7433874835	17934.1058122841	26473.1632360377	31542.060384587	31469.0357591837	29531.626280779	27772.3883388122	25872.0747421379	22505.2355942495	526.112881	541.664748	969.615994	1305.181644	1545.662422	1458.06547	1275.053886	1333.838082	1183.627826	99.2825409551678
50184039	1	-1.8673	3.48680929	68.1442	71.624204	12	13	62	34	28	0	24	2	7	1	0	0	0	0	0	0	6702.80040100001	7396.934189	10225.40517	10989.853323	11445.066856	10996.464597	10078.861559	9961.343042	9350.42348099998	13632.8915080105	17475.159346802	26162.9261047224	30593.4617441667	31345.3341467328	30178.012733166	27059.9547585066	24873.7234385474	22735.9958545485	491.698509	513.19422	929.070822	1249.754452	1412.780362	1487.58229	1323.765972	1160.50208	1084.48942	94.7151893357718
50801863	1	-2.9795	8.87742025	77.4604	76.484583	12	13	67	36	31	0	25	3	7	1	0	0	0	0	0	0	7046.30876300001	7793.705563	10606.7025	11803.371819	11971.401218	11250.06293	9678.313951	9297.86199299998	8689.62596099998	14392.9738162743	18358.8834375604	27245.1417760625	32353.3836642978	32480.9690437917	30796.1763711051	28245.4305426997	25685.7134073444	22897.7407332909	529.596053	553.318772	1004.26359	1337.472796	1509.379274	1527.464838	1378.385818	1296.933258	1119.78983	100.047928050319
50796668	1	-1.8346	3.36575716	60.5859	79.016997	18	19	65	36	29	0	27	2	5	1	0	0	0	1	0	1	13009.322042	8155.206761	11267.652714	11949.930577	10784.465109	10127.664227	10208.091261	10207.490103	8389.77410899998	15205.1528664901	18693.588724881	26748.0830650299	29834.8988856547	28278.5378020975	26579.4379948789	24988.0581356341	23671.4015924353	21700.1351581827	504.69705	519.108762	888.69761	1222.961464	1280.091122	1257.77959	1148.897662	1091.19243	1032.577814	111.542594240621
50171330	0	-3.4343	11.79441649	68.7794	59.893411	6	6	54	27	27	0	18	3	5	1	0	0	0	0	0	0	5520.45965800001	6166.896445	8451.245997	9293.328549	9578.665324	9254.205285	8500.05277199998	7148.54168900001	5276.82208700002	10871.2389723766	14056.3651050887	21083.8251640664	23900.1108330156	24536.922873375	23931.6285420086	22425.7992828507	20002.1770190155	16086.2658910248	423.235153	442.369764	819.738028	1102.376478	1168.963116	1174.992388	1109.23755	1042.80335	898.476510000001	77.4607684309229
50650100	0	0.301699999999999	0.0910228899999996	72.0568	69.872825	12	12	60	35	25	0	22	2	6	2	0	3	0	0	0	3	8265.9175384493	8014.0494785056	12939.0279212253	13001.8743105056	12877.8675420112	11442.7625235648	9262.06854605921	8803.78265139038	8587.72036750559	13604.1249480678	17009.517641818	25416.6660153939	30251.5674557021	31302.256058003	29053.6110230216	25502.9400515412	21658.663931236	18937.9850566205	499.854218	501.149476	901.901026	1145.915484	1414.558352	1458.362366	1221.46853	1127.839042	916.149622000001	96.5010936212248
50171406	0	-3.6839	13.57111921	72.0554	61.399032	6	11	55	31	24	0	18	4	8	1	0	0	0	0	0	0	6481.51151800001	6975.172909	9746.34069999999	11132.058859	11310.298472	10775.894508	10585.844954	10270.200634	7714.88664700001	11670.4742431985	14582.8307166836	21702.4242051528	25634.589545039	26745.8007241029	25554.6099519227	24156.0882545689	22332.7421438356	18674.7594007641	453.336545	467.196564	826.433472	1043.750486	1229.963348	1238.940944	1134.250626	1101.449076	936.925330000001	79.2665417163759
51035240	0	-3.6839	13.57111921	72.0554	61.399032	6	11	55	31	24	0	18	4	8	1	0	0	0	0	0	0	6481.51151800001	6975.172909	9746.34069999999	11132.058859	11310.298472	10775.894508	10585.844954	10270.200634	7714.88664700001	11670.4742431985	14582.8307166836	21702.4242051528	25634.589545039	26745.8007241029	25554.6099519227	24156.0882545689	22332.7421438356	18674.7594007641	453.336545	467.196564	826.433472	1043.750486	1229.963348	1238.940944	1134.250626	1101.449076	936.925330000001	79.2665417163759
50184027	1	-1.9191	3.68294481	75.46	76.8533759999999	12	13	68	36	32	0	25	2	8	1	0	0	0	0	0	0	7107.09677900001	7663.46441	10184.726177	11139.131387	11605.982092	11125.924901	9587.53495499999	9320.425945	8427.40395799998	14397.1341644479	18190.7839938338	26279.9885932768	30819.2956483106	31297.4294221797	29545.770126518	26836.8867603846	25597.2666977614	24091.170676898	539.464597	554.123008	987.982266	1296.583196	1473.183922	1513.312586	1280.76181	1197.92209	1205.837908	99.9257449551678
50171465	0	-4.0934	16.75592356	76.0483	68.3721689999999	6	6	62	29	33	0	21	3	4	1	0	0	0	0	0	0	5703.38040400001	6432.267479	8736.368075	9916.27176899999	10061.616898	9690.45956799999	9099.34053599998	8106.65134400001	6382.44254500002	12111.9013672458	15833.3934061575	23828.7577678147	27964.2436237548	28404.8903606379	27062.0324289201	25835.2870619681	23912.0915107041	20573.505509083	472.815769	495.169852	928.19886	1297.142918	1421.953596	1406.793876	1264.229494	1243.92762	1086.058294	87.8519418600168
50801812	1	-1.9754	3.90220516	65.8332	69.864204	12	13	61	33	28	0	23	2	7	1	0	0	0	0	0	0	6558.53628000001	7108.405947	9579.990474	10638.224997	11008.606089	10089.666844	8709.49971399999	8493.17703699999	8039.16733300001	13209.3746062612	16628.1255433034	24146.8156002523	28553.6614019928	29031.834805962	27282.6263061072	24491.204825334	22462.441933075	20285.9397150473	484.157993	498.113188	883.806166	1159.702276	1319.448918	1349.873838	1184.757422	1083.14425	978.034794	91.9262893357718
50150583	0	-2.0902	4.36893604	54.5176	45.759067	6	6	41	22	19	0	13	3	5	1	0	0	0	0	0	0	4791.01054100001	5204.455015	6965.155201	8243.52522799999	8166.12242700001	7419.37722900001	5700.21991300001	3819.16799	2583.955228	8504.98450818245	10597.3707636286	15576.3267060228	19101.2667564213	19437.4300974812	17248.2883353387	14671.448273169	11652.3115696235	8129.44783254404	331.784861	340.185612	603.346516	762.669746	948.951624	916.594346000001	740.096182000001	679.032360000001	503.643008	59.959365192131
50460428	0	-0.9901	0.980298010000001	81.6776	53.046997	0	0	52	23	29	0	15	3	5	0	0	0	0	0	0	0	4061.855823	3930.29505	5664.86091500001	6922.598146	7424.48534500002	7613.78358900001	6253.59298900001	5868.29996400002	5445.96590900001	9066.07851922378	11306.2352467425	16514.8208995888	20663.1403936126	21660.8209881612	21566.2990764922	20939.5748713204	19439.9342359553	17524.1590679676	405.306684	400.748272	704.362836000001	992.203503999999	1310.72494	1158.586428	1208.482244	1211.816024	1120.456948	61.573294240621
50484588	0	-2.437	5.938969	59.1736	66.324997	12	12	59	30	29	0	23	3	4	0	0	0	0	0	0	0	4960.00079000001	5176.752367	6877.476771	7456.98692800001	7244.70963800001	8249.99712699998	8313.21519199998	8149.25182700001	7991.01046500001	12237.8229562541	15271.397747905	21441.6453391225	24164.8042418118	23861.0372049955	24543.447075341	25579.5001910593	25992.9189162151	25112.5588209955	452.279095999999	463.766012	783.090436	1083.608544	1171.56008	1188.407284	1243.92264	1246.64766	1254.88042	83.2412902406208
50735187	0	-2.8636	8.20020496	64.7511	52.216653	6	6	47	26	21	0	15	3	7	1	0	0	0	0	0	0	5593.50691300001	5949.425279	7953.575418	9587.304207	9932.967466	9911.81887899999	8563.543889	6614.66495800001	5167.75202000001	9846.96735447169	12158.5494043464	17590.3078443018	21604.0610832517	22602.4402915127	21435.0671069843	19722.3078929653	17392.1451136399	14135.4838317758	387.006253	392.063044	695.070128	857.793677999999	1064.436366	1076.712128	954.091452000001	896.99913	793.083472	67.712799001829
[truncated: 1,827 more columns]
