# Supplementary material for: Pharmacological assessment of Coffea arabica compounds as potential therapeutics for cervical cancer
Source: Bioinform Adv. 2025 Jun 5;5(1):vbaf132. doi: 10.1093/bioadv/vbaf132 (PMC12212767; doi:10.1093/bioadv/vbaf132)
Supplement: vbaf132_Supplementary_Data [file vbaf132_supplementary_data.zip › Supplementary_file_5.csv]

	ATSC1m	ATSC4v	ATSC4p	AATSC4p	MATS6e	MATS4p	MATS1s	GATS4e	GATS1s	nsssCH	maxHBint3	maxHBint8	maxHBint10	maxHaaCH	MDEC-33	RDF25u	RDF80u	RDF25v	RDF25p	P1v	pIC50
(+)-Gamma-cadinene	0.56671540376249	-0.350958845391904	-0.374218687905867	0.185008867882807	-0.0920396264282987	0.223829024492718	-0.802442811540528	0.148412786565473	1.74227273613046	1.45717209494266	-0.542873099365824	-0.261484939885706	-0.250978519185312	-0.70671318259815	1.36630646460946	0.365993755909306	-0.0269290635801295	1.09198728633939	0.985223041749684	-1.96264577961676	6.33858612459588
(E) beta-OCIMENE	-0.367607832764879	0.240047434065582	0.239201211267435	0.252854626245226	0.399269396379307	0.287382150080473	-1.07374353558097	-0.0673101645975215	1.71332907235981	-0.60076393387987	-0.542873099365824	-0.261484939885706	-0.250978519185312	-0.70671318259815	-0.632993633942234	-0.126181759210326	-0.229437716262279	-0.222784660011459	-0.241495419213696	0.732764254032653	5.5229060003721
(Z) beta-OCIMENE	-0.367607832764879	0.240047434065582	0.239201211267435	0.252854626245226	0.399269396379307	0.287382150080473	-1.07374353558097	-0.0673101645975215	1.71332907235981	-0.60076393387987	-0.542873099365824	-0.261484939885706	-0.250978519185312	-0.70671318259815	-0.632993633942234	-0.126181759210326	-0.229437716262279	-0.222784660011459	-0.241495419213696	0.732764254032653	5.5229060003721
16-O-Methylcafestol	1.78518395086726	-3.01352238487806	-3.03799142342403	-0.644819180604608	-0.0193339453366809	-0.577759617655729	0.896407138642517	-0.705324140470722	-0.126735651108432	0.94268808773703	0.306342392887472	-0.261484939885706	1.27960375276227	1.23619585291672	0.341420314232585	1.28208287450628	0.661567191169713	2.14124131983328	1.95988763639865	-0.209148374175692	6.41535890352002
1-Hexanol	-0.577446360990692	0.551438914862161	0.516807288849567	0.69610384252606	-0.171303158013506	0.668900538224052	0.188243489025949	-0.669561503104149	0.36480777237375	-0.60076393387987	-0.542873099365824	-0.261484939885706	-0.250978519185312	-0.70671318259815	-0.706500271887567	-0.33532174912703	-0.259596365248475	-0.568157619937628	-0.511985350321492	0.996002427728253	5.62800298348778
1-Octadecanesulphonyl chloride	9.84134669182421	0.618774528905537	0.638066347595384	0.930837973665584	-0.0488658272057944	0.917270415255893	-0.543927024348978	-1.19897923086886	-0.626354210394625	-0.60076393387987	-0.542873099365824	-0.261484939885706	-0.250978519185312	-0.70671318259815	-0.706500271887567	2.29496460065347	-0.307179559316675	0.971675454307543	1.25643205748497	1.82266629836724	6.18368140296127
1-Octen-3-Ol	-0.550538394234448	0.407348704324649	0.506002425855235	0.728778087372865	-0.109075876889757	0.716865964967795	-0.277835175750014	0.553638543768142	0.629564258022389	-0.0862799266742369	-0.542873099365824	-0.261484939885706	-0.250978519185312	-0.70671318259815	-0.706500271887567	-0.173222830765302	-0.270068417325546	-0.34808862454629	-0.310424506000412	1.18338316332989	5.7333210518181
1-Pentanol	-0.574133847026738	0.545916711124436	0.501134672648291	0.580396958531039	-1.0600614283244	0.534589760311811	0.0847870307374028	-0.420442614259111	0.382576772094534	-0.60076393387987	-0.542873099365824	-0.261484939885706	-0.250978519185312	-0.70671318259815	-0.706500271887567	-0.540179922097033	-0.453697532869315	-0.677915074610181	-0.636746584321679	0.712251460610795	5.63303298871854
1-Penten-3-Ol	-0.525819002125172	0.194929179739166	0.448434990337426	0.319886148551457	0.693522670066556	0.28295832406509	-0.911961091341185	1.95896341872412	0.766279036666279	-0.0862799266742369	-0.542873099365824	-0.261484939885706	-0.250978519185312	-0.70671318259815	-0.706500271887567	-0.738674577151239	-0.453697532869315	-0.671013459131218	-0.670394420495893	0.232024456616115	5.50469684277054
2-(2-Furfuryl)furan	0.622814940843544	0.364211609355696	0.223308010502697	-0.476840427068872	-1.20389684962077	-0.391303113393374	1.37653812593712	-2.12769948454563	-0.618076484195522	-0.60076393387987	-0.542873099365824	-0.261484939885706	-0.250978519185312	1.62102717824129	-0.5594869959969	-0.755304014008576	-0.0109374892200531	-0.442773085318863	-0.514559939217917	0.328692718324659	5.18218038398351
2,2,4,6,6-Pentamethylheptane	-0.477948074751778	3.9140986235801	4.05258896799038	3.25735981427204	1.26539895335212	3.31250439254298	-4.39180977116492	-1.64766349112687	3.98820977839636	-0.0862799266742369	-0.542873099365824	-0.261484939885706	-0.250978519185312	-0.70671318259815	-0.706500271887567	0.86618097597544	-0.0923443457480568	1.05795677756619	1.10168911146398	-0.0617957827615977	6.45260539192132
2,3,5-Trimethylphenol	-0.111045816666964	-0.920123080116697	-1.04376356340958	-2.3814487249849	0.582421061560273	-2.16957003120444	-0.430103867008236	0.719542605108432	0.40002773792757	-0.60076393387987	-0.542873099365824	-0.261484939885706	-0.250978519185312	1.0314838604879	0.332229535122204	-0.668073292920569	-0.453697532869315	-0.408581595029414	-0.438579548230645	-1.16921542252992	5.25389004730436
2,3-Hexanedione	-0.227987999711756	0.20377855321399	0.425876025984694	0.254280142771366	-0.591429889850468	0.224672562101616	0.870764545103668	1.96244075861715	-1.23172724296728	-0.60076393387987	-0.542873099365824	-0.261484939885706	-0.250978519185312	-0.70671318259815	-0.412473720106234	-0.726786815785667	-0.45369752724015	-0.592249527382665	-0.622352943072819	0.713246110990449	5.50973665671514
2,4-Decadienal	-0.314240003535784	0.67126390819237	0.623522171070649	0.962273525308516	0.0539131384703328	0.953566608732325	1.41348377794846	-1.44016421183005	-1.33216141064017	-0.60076393387987	-0.542873099365824	-0.261484939885706	-0.250978519185312	-0.70671318259815	-0.706500271887567	0.128726591971825	-0.267666952854466	-0.254665756212657	-0.209524635880434	1.28849884313342	5.69953428187493
2,6-Dimethyl-5-heptenal	-0.346682415989677	0.820112410126708	0.977059892385584	1.53547121822625	0.125994642714149	1.52419452197155	1.07746302625351	0.727301280761607	-1.19525990708676	-0.0862799266742369	-0.542873099365824	-0.261484939885706	-0.250978519185312	-0.70671318259815	-0.632993633942234	-0.0161481420785383	-0.218567952900083	-0.267355043148114	-0.254587612214704	0.919477023822556	5.73647519038992
2,6-Dimethylnaphthalene	0.407953447555697	0.223101017450314	0.22161211021587	0.208550466031933	-0.99290138253393	0.280386841175028	-0.562324595135246	0.0248183043589611	0.738117381860284	-0.60076393387987	-0.542873099365824	-0.261484939885706	-0.250978519185312	0.830274537022574	0.0359357760091411	-0.421409274617962	-0.42089669002994	-0.244856848615142	-0.243023660175521	0.374234740123601	5.32704664123785
2,6-Dimethylpyridine	0.21563816430128	-0.0387177195957823	-0.0185516094844676	-1.46167473218019	1.57735488629374	-1.36706905864874	-0.101720372134947	-1.31117564417466	0.314740995893841	-0.60076393387987	-0.542873099365824	-0.261484939885706	-0.250978519185312	0.987469320979857	-0.5594869959969	-0.952071532184037	-0.453697532869315	-0.787404166519227	-0.797895350961812	-1.07830304389436	5.41074014364742
24-Methylenecycloartanol	1.79198545315052	-5.22731957762517	-4.9497508269684	-0.540743960614163	0.0368817517928409	-0.483978868088056	-0.446513285064237	0.644548896724185	0.844735262359058	2.48614010935393	-0.542873099365824	-0.261484939885706	-0.250978519185312	-0.70671318259815	0.566712667348586	2.94300347819345	6.35024313551013	3.69527973705006	3.63977901922674	-0.413170316215589	5.92969588813307
2-Acetyl-3-methylpyrazine	0.280437084291858	-0.32460493600416	-0.257152218183178	-2.3829222986839	0.836730361427351	-2.52099782365001	0.563107725584053	0.014928972675688	-1.12171234020333	-0.60076393387987	-0.542873099365824	-0.261484939885706	-0.250978519185312	1.64944799518076	-0.00639318548116037	-0.843861856302183	-0.453697532869315	-0.722108838029841	-0.740984951284695	-1.25786557780723	5.02266569971732
2-Acetylpyrazine	0.256938797172657	0.0732777643093193	0.152934089235878	-1.64946895416354	0.0187638515563964	-1.81883622848036	0.585356491901217	0.180218362703161	-1.16209880461431	-0.60076393387987	-0.542873099365824	-0.261484939885706	-0.250978519185312	1.74678300540711	-0.412473720106234	-0.840222883367584	-0.453697532869315	-0.692554382591053	-0.722336669430336	0.0183079308196382	5.02208990827384
2-Butylfuran	0.347330399249322	0.459884689256708	0.480187816212515	0.573049148637882	-0.930316210282882	0.580804869303437	2.05794109043315	-0.376109708060656	-0.385394502449599	-0.60076393387987	-0.542873099365824	-0.261484939885706	-0.250978519185312	1.46572643102785	-0.706500271887567	-0.53252692491229	-0.236579889961644	-0.424589777578133	-0.447789656972411	0.819983530226796	5.51882076559634
2-Ethyl-3,6-dimethylpyrazine	0.336297655910892	-0.44484394467277	-0.0812209285340594	-0.902444003964614	0.465078477029073	-0.937335945520857	0.571498997627523	2.88529376381535	0.0701764859088417	-0.60076393387987	-0.542873099365824	-0.261484939885706	-0.250978519185312	1.35844901111904	-0.221073130274911	-0.875609309233165	-0.353719485067318	-0.694361642117017	-0.725066832484447	-0.919776182548453	5.43601009734249
2-Ethyl-3-Methylpyrazine	0.326566466861901	-0.70848329698339	-0.446708506635828	-2.71330126124478	1.15488023149234	-2.80233983552365	1.24440023389498	2.17784405385658	-0.288190115758633	-0.60076393387987	-0.542873099365824	-0.261484939885706	-0.250978519185312	1.4590536728517	-0.412473720106234	-0.855076765676425	-0.453697532869315	-0.681496888497825	-0.705905135721766	-1.11671055044963	5.22389895628312
2-Ethylphenol	-0.120766088452923	-0.54447578864342	-0.45919740503732	-2.3264694479693	0.620768734449457	-2.1032541790281	-0.164751785677438	2.12598487471226	0.249172346779597	-0.60076393387987	-0.542873099365824	-0.261484939885706	-0.250978519185312	1.13208852222056	-0.412473720106234	-0.812358137334524	-0.453697532869315	-0.68106619812214	-0.690801847862891	-0.857739876893723	5.30045521030016
2-Heptanol	-0.579944143853042	0.663418351469452	0.626524230450166	0.968409981987578	-0.0979084648962916	0.96787630825926	-0.220691538629872	-0.960265218356907	0.556197610344452	-0.0862799266742369	-0.542873099365824	-0.261484939885706	-0.250978519185312	-0.70671318259815	-0.706500271887567	-0.243517598853207	-0.205265466911322	-0.416974054271386	-0.382391819375368	0.948182130704801	5.6198832600048
2-Heptanone	-0.374471437399565	0.597678396174645	0.579041210832192	0.865156919968412	-0.181690323353081	0.857429775397015	0.930109441040264	-0.706867765022897	-1.21184181919356	-0.60076393387987	-0.542873099365824	-0.261484939885706	-0.250978519185312	-0.70671318259815	-0.706500271887567	-0.357259280500654	-0.150564866544919	-0.498813802360764	-0.465762835309972	1.08019438759852	5.5772782045411
2-Hexanol	-0.577446360990692	0.657805606233128	0.611937897091622	0.946809785982934	-0.693437690119312	0.945112188655633	-0.320587438341467	-0.85312978481421	0.572300210861639	-0.0862799266742369	-0.542873099365824	-0.261484939885706	-0.250978519185312	-0.70671318259815	-0.706500271887567	-0.44837577182321	-0.453697171776836	-0.526731508943938	-0.507153053375555	0.627496560277451	5.55769627939997
2-Hexanone	-0.363242704100186	0.600050658947271	0.576675668423471	0.848111758911148	-1.10017929677882	0.839415669011565	0.885915192667329	-0.493862712267282	-1.20934425917628	-0.60076393387987	-0.542873099365824	-0.261484939885706	-0.250978519185312	-0.70671318259815	-0.706500271887567	-0.562117453470654	-0.453696384239226	-0.608571257033316	-0.59052406931016	0.815960038308424	5.58780488543632
2-Hydroxybenzoic acid	-0.520108825958866	0.00897671059494776	-0.0988315000336235	-1.87440413126144	-0.365442461957314	-1.8191854377533	-0.821505289663856	0.140639121228666	-0.0737035302897063	-0.60076393387987	-0.542873099365824	-0.261484939885706	-0.250978519185312	1.48898355971717	-0.00639318548116037	-0.896602000764019	-0.453697532869315	-0.817071398703206	-0.837058056609451	-1.19576594162209	4.63895671452989
2-Methyl-1-butanol	-0.574133847026738	0.185462808909428	0.252844882035861	-0.00947580188036239	0.602170506096692	-0.127894104764814	-0.192886731962851	1.18731789782444	0.503620075363492	-0.0862799266742369	-0.542873099365824	-0.261484939885706	-0.250978519185312	-0.70671318259815	-0.706500271887567	-0.456723072093361	-0.453697532869315	-0.527250215270962	-0.486803045688455	-0.825832157228202	5.53722078945842
2-Methylbutanoic acid	-0.470826580665834	-0.0614113492401213	0.18792284371982	-0.379972566586195	0.899060896764768	-0.524169700078128	0.250418587584771	2.16241427799811	-0.511507074823981	-0.0862799266742369	-0.542873099365824	-0.261484939885706	-0.250978519185312	-0.70671318259815	-0.412473720106234	-0.570145657311245	-0.453697532869315	-0.543568411990883	-0.531426576826341	-1.04123671312404	5.30385552544448
2-Pentylfuran	0.353617792744165	0.466324387223087	0.482034076651235	0.642767505204624	-0.199653549239405	0.646568424093302	2.22041082415344	-0.593972870316686	-0.380435849176387	-0.60076393387987	-0.542873099365824	-0.261484939885706	-0.250978519185312	1.45157890047169	-0.706500271887567	-0.327668751942288	-0.411370633709538	-0.314832322905581	-0.323028422972224	1.1077765862039	5.48678204477575
3,4-Dihydroxybenzoic acid	-0.882764336189293	0.0624481162978844	0.0214105214300492	-1.0866157049397	1.54219631238442	-1.11427817487649	-1.39571000581309	1.31358457285807	0.269416162487636	-0.60076393387987	2.07500914386302	-0.261484939885706	-0.250978519185312	1.79079754491515	0.158432564538922	-0.86929425128978	-0.453697532869315	-0.828769922032526	-0.822765521548867	-0.368339892465709	4.85747373365526
3-Carene	0.566715403762503	0.218864413296495	0.217214834952976	0.410331860870453	-1.05460424254116	0.434895726624017	-1.60694244849227	-0.252827644062084	2.1602715156528	0.428204080531396	-0.542873099365824	-0.261484939885706	-0.250978519185312	-0.70671318259815	-0.221073130274911	-0.15322948468341	-0.45369753286077	0.223545071129033	0.200385039704066	-0.700637168528031	5.55011183072013
3-Ethyl-2-hydroxy-2-cyclopenten-1-one	-0.129295289611196	-0.588262398756529	-0.194708639754658	-1.51551421104285	-0.575728995598248	-1.49785809145708	0.502270204435597	2.21676193889005	-0.702995645851663	-0.60076393387987	2.28532284364958	-0.261484939885706	-0.250978519185312	-0.70671318259815	-0.00639318548116037	-0.750382505441374	-0.453697532869315	-0.591383809514308	-0.61405004586703	-0.962484475210676	5.53586850554291
3-Hexanol	-0.577446360990692	0.339368081609191	0.459502049164526	0.568448762977677	0.314987290618976	0.528258398983747	-0.291911932102852	1.52981136164498	0.562103354139434	-0.0862799266742369	-0.542873099365824	-0.261484939885706	-0.250978519185312	-0.70671318259815	-0.706500271887567	-0.472019977036851	-0.453697171776836	-0.523354262983198	-0.5125853335289	0.616534331144896	5.64910615001968
3-Hexenol	-0.536497984097822	0.415985984763517	0.360420705271447	0.00155423712230919	-0.202253257867476	-0.0438698741315021	-0.0921905552815926	-1.00856331276095	0.432022619426316	-0.60076393387987	-0.542873099365824	-0.261484939885706	-0.250978519185312	-0.70671318259815	-0.706500271887567	-0.242250478767033	-0.234580390382551	-0.531866030795013	-0.497360237466213	0.98434936516253	5.47477188290593
3-Methylbenzoic acid	-0.166848773926425	0.426080780562113	0.293673883200603	-0.0180730468003774	-2.82495403749623	0.0288824266503906	-0.0660763818262941	0.316342221581039	-0.54329099218771	-0.60076393387987	-0.542873099365824	-0.261484939885706	-0.250978519185312	1.28299551481955	-0.221073130274911	-0.822894714878863	-0.453697532869315	-0.73673820525037	-0.727240709901628	-0.714321330962103	5.29234979804281
3'-O-Methyl-(-)-epicatechin 7-O-glucuronide	-0.939110276495918	-0.421187732219739	-0.25637810236225	0.356911284462484	0.138915193299653	0.339347876920981	-0.794614099567333	-0.0826415470547567	0.293452367814471	3.00062411655956	1.42558987541298	2.40171162309166	4.13296671977459	-0.70671318259815	6.15390492812355	1.6691010744063	2.28614490001694	1.79382934045945	1.78200256220299	0.336806550614652	5.01938704989743
4-Ethylphenol	-0.120766088452923	-0.303962017002612	-0.285867125304173	-1.79501739208594	-0.61025912054856	-1.60962607426573	-0.20174190773966	-0.364972066836388	0.262256607546665	-0.60076393387987	-0.542873099365824	-0.261484939885706	-0.250978519185312	1.13208852222056	-0.608491421293789	-0.806159539754518	-0.45369753286929	-0.684944887961566	-0.687320004658318	-0.0386770513228051	5.3205944942598
4-Hydroxybenzoic acid	-0.520108825958866	0.181544419140386	0.105970806847008	-1.05323981884988	5.59827378661053	-1.01626727379741	-0.835899042912644	0.988843488566735	-0.0686651626711155	-0.60076393387987	-0.542873099365824	-0.261484939885706	-0.250978519185312	1.48898355971717	-0.321216494262644	-0.850677563892963	-0.453697532869315	-0.848167374798774	-0.832903733908737	-0.103203225902441	4.83856643740009
4-Hydroxybenzoic acid 4-O-glucoside	-0.873214563446317	-0.143293061087388	0.0759972775075478	0.332723202776291	0.270702478568366	0.296076249852867	-0.888367415861228	0.56513318966084	0.296634234563421	1.9716561021483	1.45787459001259	1.91762407631741	5.16963346858133	1.62278006048525	1.81830569614665	-0.222168540490247	0.515181417794119	-0.284763188091604	-0.342134513163825	0.633288920523632	4.36933355817508
4-O-beta-D-glucosyl-4-coumaric acid	-0.815966867694218	0.04144889752932	0.425588276767812	0.73063088101368	-0.477885546036194	0.719401506270334	-0.82214241355681	0.195373285130211	0.271423895597291	1.9716561021483	1.429510121176	2.12784670816759	2.81631319198472	-0.70671318259815	1.5870286718512	0.924081874129792	0.655909839017117	0.69232448995869	0.805462379373217	0.332696428290958	6.44326528109102
4-O-Methylglucuronic acid	-1.03865878076172	0.205269622907662	0.27487326291673	0.381769516736121	-0.405902572339798	0.257946496006176	-0.834401185725575	-0.191189064966447	0.169812760646638	1.45717209494266	2.32178176038913	-0.261484939885706	-0.250978519185312	-0.70671318259815	0.962465007867365	-0.195133947410217	-0.444119201904116	-0.144167728671702	-0.244770946813611	-0.165298693519325	5.94381898747961
4-Terpineol, (+-)-	-0.0756291417498542	-1.02573757817476	-0.652558043403431	-0.466756605455857	-0.453589141780826	-0.46333494259314	-0.471765762582324	1.75636271329336	0.581182867077809	-0.0862799266742369	-0.542873099365824	-0.261484939885706	-0.250978519185312	-0.70671318259815	-0.632993633942234	-0.210425141546912	-0.194843839432592	0.0475945252237711	0.00598229235810446	-0.206037437177078	5.47375118116438
4-Vinylphenol	-0.146686073623716	-0.0571894957861624	-0.0210959887680892	-1.38679318865514	-0.279599707767266	-1.19562221192327	-1.01027023746628	-0.12202061344924	0.520201129110664	-0.60076393387987	-0.542873099365824	-0.261484939885706	-0.250978519185312	1.22489632266894	-0.608491421293789	-0.879543288136515	-0.453668476546174	-0.859166079142517	-0.838975640568584	-0.0101951731976689	5.32895486480367
5,5-dimethyl-4-propan-2-ylidene-1H-pyrazole	0.297835836705933	0.013432747007572	-0.0513543407279636	-0.0878583828678947	1.27469005017721	-0.137238160005047	0.112972288930745	-0.28647986178315	0.701030848816938	-0.60076393387987	-0.542873099365824	-0.261484939885706	-0.250978519185312	-0.70671318259815	-0.412473720106234	-0.198559544361853	-0.239028869582305	-0.354052815959741	-0.361098504590159	-0.242547275776903	5.39717783345508
5-ethyl-2(5H)-furanone	0.302853754029908	0.33976663023778	0.542486146029728	0.67047553591998	-1.97893789778518	0.666111685519555	0.667313887171616	0.569403396333989	-1.12378964027708	-0.0862799266742369	-0.542873099365824	-0.261484939885706	-0.250978519185312	-0.70671318259815	-0.5594869959969	-0.898519967345981	-0.453697532869315	-0.689794843085906	-0.732337795078211	-0.523663073544815	5.76157347951249
6-Methyl-5-hepten-2-one	-0.334147930725788	0.775797750842411	0.759180571110464	1.26077765917752	0.543949058721079	1.25142281482459	0.688063525765553	-0.892745696735279	-1.09318965859706	-0.60076393387987	-0.542873099365824	-0.261484939885706	-0.250978519185312	-0.70671318259815	-0.632993633942234	-0.156825733444327	-0.18273223709567	-0.412779734872386	-0.363941600794217	0.838407997602254	5.64367455038411
Allantoic acid	-1.14328728358135	0.629397456151821	0.358971267563729	0.202654478035776	-0.850897234707617	-0.18959245313739	-1.37974701858321	0.334411971177032	-0.0134456132060306	-0.0862799266742369	2.29159479600963	-0.261484939885706	-0.250978519185312	-0.70671318259815	0.0640672833622793	-0.65903842486909	-0.251605791022167	-0.605841297773485	-0.680284192762857	0.216142118306414	5.43490924014033
Allantoin	-0.578419615223243	0.718408544087168	0.671892987439962	1.22847514740286	0.0838934236892512	1.37168277949803	-0.305001567182321	-0.115444953488622	-0.68226162060245	-0.0862799266742369	2.26983315932322	-0.261484939885706	-0.250978519185312	-0.70671318259815	0.11794012229145	-0.791587242035858	-0.453697246906336	-0.62017000109799	-0.706112018845003	-0.623444593065603	6.23677829375337
alpha-Curcumene	0.0995537854988002	-0.115279558145609	-0.129601380704723	0.13915591665208	0.285881042197829	0.19378870191301	-0.344273379357249	0.0657779178835843	1.37228406309688	-0.0862799266742369	-0.542873099365824	-0.261484939885706	-0.250978519185312	-0.70671318259815	-0.206096090907746	0.352906759703889	-0.16963312853314	0.269733458050425	0.416453445663274	0.110187591589402	5.32294795123205
alpha-Gurjunene	1.03387702202618	-0.28105487685392	-0.301663646068163	0.26565656927514	-0.916892195693147	0.299374108204094	-1.7171676039421	0.143677071953215	2.3765945630819	1.45717209494266	-0.542873099365824	-0.261484939885706	-0.250978519185312	-0.70671318259815	1.72063543617571	0.336203511457933	-0.278313261071061	0.830454146452771	0.78990595209289	-1.8455254337865	6.439829181795
alpha-PINENE	0.566715403762503	-0.922900406157207	-0.967850848396161	-0.992010283578089	2.15394447783497	-0.878719576296773	-1.72578009955157	0.289694890860647	2.20293587632033	0.428204080531396	-0.542873099365824	-0.261484939885706	-0.250978519185312	-0.70671318259815	-0.221073130274911	-0.221265470638495	-0.453697532869315	0.0838031148984136	0.0759482663722305	-2.07227054646766	5.37549315161424
alpha-Terpinene	0.0995537854988117	-0.501358292852407	-0.5303219597385	-0.797183005316847	0.506889468041903	-0.696219110798024	-0.81571405300517	0.316901276444253	1.72387125063208	-0.0862799266742369	-0.542873099365824	-0.261484939885706	-0.250978519185312	-0.70671318259815	-0.321216494262644	-0.596061666095784	-0.453693058314961	-0.372147480418373	-0.372314987352277	-0.0542550910657905	5.13255545348117
Alpha-Terpineol	-0.0756291417498548	-0.226929415936421	-0.27276677551195	-0.0499928521660413	0.488096917848298	-0.0495758529786407	-0.497516792313054	-0.266627420212226	0.59046609804996	-0.0862799266742369	-0.542873099365824	-0.261484939885706	-0.250978519185312	-0.70671318259815	-0.608491421293789	-0.208787978100957	-0.194843839432592	0.0154979286293263	0.00286401404373963	-0.144418647201246	5.40376818680348
Alpha-Tocopherol	0.652948732141106	-0.632702699560956	-0.558447875280402	0.460492338467662	0.0267312014222933	0.465996219323571	0.13724683222214	1.29712668029759	0.551702105999646	0.94268808773703	-0.542873099365824	-0.261484939885706	-0.250978519185312	-0.70671318259815	1.56440892318773	2.70464878735637	2.89161241730048	2.50201874471566	2.54061068616383	1.22906728191718	6.33195563656182
ar-Turmerone	0.0995537854988034	0.62952699281465	0.288441677944306	0.562291440891315	0.071639229058021	0.582165292061323	0.560419861932393	-0.479474452320282	-0.980272818717781	-0.0862799266742369	-0.542873099365824	-0.261484939885706	-0.250978519185312	-0.70671318259815	0.193666915676544	0.323279802362023	-0.105142394963906	0.274154491890466	0.332904762418967	0.0350976057956655	6.26119588519117
Batimastat	0.147750280116744	1.13308544106635	1.03177123376408	1.16763645800882	-0.220787709651923	1.15679326056393	0.898465005901672	0.990983945961432	-0.740639631000048	1.45717209494266	2.14603817273152	3.30152766227496	-0.250978519185312	0.876981093143933	2.34283092791217	1.35514572045275	2.6924045631278	1.73325875023524	1.6025934600248	0.362434689923641	7.11841153526982
Benzyl acetate	0.297031251290496	0.187893618939796	0.180481889840078	-0.328979710138053	-0.764773990752781	-0.263631173851597	0.597502801708862	0.313914978306995	-1.08646047517689	-0.60076393387987	-0.542873099365824	-0.261484939885706	-0.250978519185312	1.06770153871165	-0.608491421293789	-0.585702189972584	-0.164857687692188	-0.651405155937782	-0.645825863314565	0.495357254792698	5.72742038481389
Benzyl salicylate	0.16361502126242	0.304881190863257	0.307115828097324	0.386085272337811	-0.963286036011488	0.414692509992178	0.11722673726225	1.29487980162421	-0.577119366758408	-0.60076393387987	-0.542873099365824	-0.261484939885706	-0.250978519185312	1.45326890480208	0.087841851409086	-0.489916676530872	-0.0129135230056308	-0.434595279543945	-0.435820371070261	0.303723910422828	5.62948890992037
beta-Farnesene	-0.367607832764891	0.15319704891233	0.149057068378166	0.427814514320679	0.637175991839014	0.451272244436585	-0.738673246571057	-0.0343857974677486	1.6423370609145	-0.60076393387987	-0.542873099365824	-0.261484939885706	-0.250978519185312	-0.70671318259815	-0.531473500285966	0.607770552552224	-0.174653035571047	0.400205830232305	0.505603799885501	0.535249871579627	5.92210755553527
beta-Pinene	0.566715403762503	-0.732253219235439	-0.769973461566065	-0.733152497406251	2.15394447783497	-0.636239842986582	-1.27202500160932	0.174902706722361	1.84944100083238	0.428204080531396	-0.542873099365824	-0.261484939885706	-0.250978519185312	-0.70671318259815	-0.221073130274911	-0.11844261795573	-0.453697532869315	-0.058502860302127	-0.0099121621103991	-2.17991627713946	5.33647802461471
Beta-Sitosterol	1.35460141135658	-3.38325373970199	-3.51892689294865	-0.335133432188832	0.0452524839149111	-0.296545838599031	-0.201751076546741	-1.09842294337298	0.694245457631167	3.5151081237652	-0.542873099365824	-0.261484939885706	-0.250978519185312	-0.70671318259815	1.79655098592347	3.00456791723812	4.91681928792244	3.43321691306848	3.42163232684435	-1.00293193835296	6.0147279723902
Cafestol	1.28721448502051	-2.17875059697555	-2.09742034733515	-0.288263370280605	-0.0355024867258524	-0.23634937709855	0.428147463018174	-0.728601982747682	0.00572674988217937	0.94268808773703	1.20176150723201	-0.261484939885706	1.44853478351822	1.24367884428526	0.341420314232585	1.11735597225463	0.571913581615199	2.07181829744342	1.86493167185073	-0.197116866540694	6.56250154904677
Caffeic Acid	-0.823402877552698	0.222194561609098	0.278362730298138	0.0365888963084858	-1.45188030874077	0.0453991832343604	-1.07031415506754	-0.0180462361072868	0.160206347219443	-0.60076393387987	2.02373601858074	3.91800020374657	-0.250978519185312	-0.70671318259815	-0.0882862643188677	-0.331964344939083	-0.17407941446906	-0.496194634823772	-0.500564239029113	-0.0219303563462907	4.54003673001294
Campesterol	1.34554270552189	-3.32747063043649	-3.47072271372461	-0.353160949827285	-0.0168660199357967	-0.312509941708512	-0.239513996048883	-1.1357148262985	0.69493569285636	3.5151081237652	-0.542873099365824	-0.261484939885706	-0.250978519185312	-0.70671318259815	1.79655098592347	3.00438345428436	4.16887378567595	3.31370440904989	3.33328162906849	-0.708776224374302	6.00721351583798
Capric Acid	-0.525819002125187	0.603202832982278	0.573363907100421	0.871561186766351	-0.13273122905498	0.86361969302631	0.824191735285407	-0.98678669254971	-0.693414214150985	-0.60076393387987	-0.542873099365824	-0.261484939885706	-0.250978519185312	-0.70671318259815	-0.706500271887567	0.396666140464155	-0.317833284701155	-0.127784239056854	-0.0415530093284685	1.52805233633723	5.7547828265104
Caproic Acid	-0.48755957820181	0.614022796666442	0.560154690276066	0.804615892747639	-0.733912540581628	0.789648042067536	0.585879727710315	-0.44301725421584	-0.626576720308434	-0.60076393387987	-0.542873099365824	-0.261484939885706	-0.250978519185312	-0.70671318259815	-0.706500271887567	-0.422766551415856	-0.365774086353877	-0.566814057747065	-0.54059794532922	0.924380897969196	5.66276496171673
Carnosic acid	0.0862571272755922	0.0621743121922616	-0.987865703029446	0.100151733304329	-0.574700846272587	0.122556914406669	0.285264254368187	-0.25554683652579	-0.271863267034672	0.428204080531396	0.960670545762659	-0.261484939885706	-0.250978519185312	0.771821175399536	2.62930403210406	1.28301594479197	1.36430055990214	1.80770240262299	1.70967586971213	-0.0218343215382309	7.03025131138969
Carnosol	0.756137736329724	0.235152053093778	-0.57990505864458	0.279482849757577	-0.556627175205697	0.302392693944821	0.377878553613806	-0.0820470152447277	-0.432363005426649	0.94268808773703	0.971283216129171	-0.261484939885706	-0.250978519185312	0.866138045773906	3.60364836186976	1.47570125092873	1.35377642924956	2.34052575709593	2.10797205888372	-0.0682368984614855	7.32900437353426
Caryophyllene	0.566715403762491	0.407393298141354	0.412893584151631	0.77240014754246	-0.174461061447135	0.774055783930639	-0.937002804829996	-0.078901514822984	1.78832657494323	0.428204080531396	-0.542873099365824	-0.261484939885706	-0.250978519185312	-0.70671318259815	0.11794012229145	0.408648969864627	-0.393761099171087	0.5859296770192	0.635560560781558	-1.54398486782895	6.40189994146305
Chlorogenic Acid	-1.3654954116851	0.178999096140052	0.419805242866075	0.750881884036897	-0.193025575938	0.740252127053091	-0.709572101587058	0.572531001398501	0.13247759070411	0.94268808773703	2.08422383488053	4.10352515807621	4.36265503391785	-0.70671318259815	1.24653393472658	0.950135528636582	1.00846599750467	0.926291360667886	0.93957547734883	0.222239142703672	6.5970036576628
cis-Cadin-4-en-7-ol	0.385017595750052	-1.04678158700771	-0.749931420626219	0.0464923727016758	-0.568526175290645	0.0625939237013337	-0.338872596616322	1.89573154950466	0.585550028646716	1.45717209494266	-0.542873099365824	-0.261484939885706	-0.250978519185312	-0.70671318259815	0.558338889840038	0.737525819346359	-0.00725266475419909	1.34204662803155	1.23494507247649	-2.20994585314855	6.16475743283779
Citral	-0.314240003535784	0.623078713849306	0.37787631062011	0.549548930105994	-0.0350409595201042	0.555969207641854	1.07647317918333	-1.89901525077335	-1.19614063176136	-0.60076393387987	-0.542873099365824	-0.261484939885706	-0.250978519185312	-0.70671318259815	-0.632993633942234	-0.00888662030237533	-0.203158348505557	-0.23318002862078	-0.225096384120641	0.786482511414502	5.70590371189535
Crocetin	-0.646834566617954	-0.0842029829343794	0.72728771424669	1.02970260832288	0.0178559731501446	1.0159052493626	0.0308526163278866	0.773790411879669	-0.449574258210597	-0.60076393387987	-0.542873099365824	-0.261484939885706	-0.250978519185312	-0.70671318259815	0.0152009323418504	1.28046283865825	0.316513364496793	0.803806113998282	0.931688709250138	0.402266983161104	6.46752031738007
Damascenone	0.0995537854988045	0.550383682167732	0.0300261428158877	0.268986938256176	0.22115173761241	0.306593494140552	0.489657128650218	0.0499080424926476	-0.979905738487057	-0.60076393387987	-0.542873099365824	-0.261484939885706	-0.250978519185312	-0.70671318259815	-0.00639318548116037	0.115944902748388	-0.148697553229096	0.00060704296223531	-0.0650517611962564	-0.0105115431213186	5.55549554516016
D-Galactose	-1.03775573263995	-0.224142968117576	-0.102864127820209	-0.251515078454795	-0.0833656752078557	-0.573269561664716	-1.49827000863431	0.177982247705974	0.804682491991324	1.9716561021483	1.84038420960343	-0.261484939885706	-0.250978519185312	-0.70671318259815	1.08225242484823	-0.61178980974456	-0.453697532869315	-0.603414129327306	-0.638978275867336	-1.81089585438166	5.22076552614623
D-Glucose	-1.03775573263995	-0.224142968117576	-0.102864127820209	-0.251515078454795	-0.0833656752078557	-0.573269561664716	-1.49827000863431	0.177982247705974	0.804682491991324	1.9716561021483	1.84038420960343	-0.261484939885706	-0.250978519185312	-0.70671318259815	1.08225242484823	-0.61178980974456	-0.453697532869315	-0.603414129327306	-0.638978275867336	-1.81089585438166	5.22076552614623
D-Glucuronic Acid	-1.26555720864559	0.177570397217508	0.0834716568773079	-0.00036103972922002	-0.261392417292139	-0.245485895232935	-1.52160990335792	0.0861041800316439	0.58644101201026	1.9716561021483	1.89725563225792	-0.261484939885706	-0.250978519185312	-0.70671318259815	1.67452941655334	-0.784629302734765	-0.453697532869315	-0.655020396142774	-0.693775747987742	-1.39928348839815	5.26322573738499
Dimethyl anthranilate	0.268407086685224	-0.301021947575591	-0.209808967560138	-1.09284813299753	-1.17639601588594	-1.08707801660877	0.51429317817149	1.02476884478303	-1.02235596431781	-0.60076393387987	-0.542873099365824	-0.261484939885706	-0.250978519185312	1.30336795882041	-0.00639318548116037	-0.811729742423616	-0.344000623048619	-0.79194304015605	-0.768226145618705	-0.85887486307285	5.43999641461705
D-Mannose	-1.03775573263995	-0.224142968117576	-0.102864127820209	-0.251515078454795	-0.0833656752078557	-0.573269561664716	-1.49827000863431	0.177982247705974	0.804682491991324	1.9716561021483	1.84038420960343	-0.261484939885706	-0.250978519185312	-0.70671318259815	1.08225242484823	-0.61178980974456	-0.453697532869315	-0.603414129327306	-0.638978275867336	-1.81089585438166	5.22076552614623
D-Xylose	-0.773685205856159	0.117794667416584	0.353944117203775	0.380669920898486	0.201233965544332	0.23198896497706	-1.50024194347086	0.286411009654129	0.771257538042022	1.45717209494266	1.95355566646473	-0.261484939885706	-0.250978519185312	-0.70671318259815	0.45943451492862	-0.572092559426629	-0.453697532869315	-0.582232027742723	-0.602376124424591	-2.05547250560811	5.73279085109012
Epicatechin	-0.947987107486588	-0.11263479223219	-0.183609635572893	0.0200476540047787	-0.0625269758285996	0.0366682375319975	-1.00573453529445	-0.271486015676775	0.484612061870983	0.428204080531396	1.88377098322203	-0.261484939885706	4.38053482376403	1.6424701057296	2.67302832551887	-0.324417047016738	0.277673447049818	0.0141190843758921	-0.108090346040486	0.29885492024822	4.58284278442837
Ethyl Acetate	-0.00122021073373752	0.0424231524424033	0.137223891525824	-3.06081114426019	1.01565663003416	-3.60282691792752	0.541566726922515	-0.135879452372565	-1.00998481530375	-0.60076393387987	-0.542873099365824	-0.261484939885706	-0.250978519185312	-0.70671318259815	-0.706500271887567	-0.940234693561815	-0.453697532869315	-0.842387779670893	-0.87185070506693	0.349536342520597	5.73374407499288
Ethyl benzoate	0.297031251290496	0.20898330531536	0.230658901923282	-0.318853174128461	-0.267301168828051	-0.254095986611319	0.585519511680814	2.84792902804458	-1.08219928130433	-0.60076393387987	-0.542873099365824	-0.261484939885706	-0.250978519185312	1.25784434938638	-0.412473720106234	-0.736930239041384	-0.0991805593274129	-0.754248358558889	-0.752621284607612	0.64285228999652	5.57694746983513
Eucalyptol	0.82778881200965	-0.98867501418319	-0.817374441426147	-0.54139120010818	0.707261932715247	-0.537431458168999	-1.32246596334812	-1.02421683588502	1.13861218955836	-0.0862799266742369	-0.542873099365824	-0.261484939885706	-0.250978519185312	-0.70671318259815	-0.706500271887567	-0.162793283127722	-0.453697532869315	0.146849152525945	0.0491901609574609	-2.09564104339485	5.26262301703825
Ferulic acid	-0.316808857427774	-0.15117559354769	-0.143271481839045	-0.844606760841279	-0.676003071304768	-0.811441435278969	-0.51726540137827	-0.21881008005934	-0.137178376309558	-0.60076393387987	0.756633533616445	3.9988905528373	-0.250978519185312	-0.70671318259815	-0.0882862643188677	-0.269801748892564	-0.186497239045185	-0.354644599513205	-0.388667382672504	-0.0338924576343458	4.4694901796103
Fucosterol	1.30590899461132	-3.90168338262799	-4.04109213849099	-0.568178379107786	0.0529622982242841	-0.506420209743798	-0.144089461598964	-1.04809743524611	0.651758877647125	3.00062411655956	-0.542873099365824	-0.261484939885706	-0.250978519185312	-0.70671318259815	1.79655098592347	2.86812714230895	3.45705863078877	3.33712506246411	3.43565949800324	0.0662374007379434	5.94174510316892
Furfuryl alcohol	0.0152974062224488	0.205523736759588	0.111328861803145	-2.68776665018842	1.28110016650825	-2.67184331807998	-0.574932153372515	-0.0336265231963173	0.237064779128981	-0.60076393387987	0.965429168175426	-0.261484939885706	-0.250978519185312	1.65422671661307	-0.706500271887567	-0.991223986352426	-0.453697532869315	-0.85141356163009	-0.868115343759353	-0.3443426079599	5.39466798399205
Furfuryl formate	0.392422770747124	0.535801980178021	0.307703357611505	-0.587775621162935	-0.541403276480498	-0.59668892457808	1.00611462837141	-0.0644426044632591	-1.19984619819791	-0.60076393387987	-0.542873099365824	-0.261484939885706	-0.250978519185312	1.72814034564114	-0.706500271887567	-0.894564795130559	-0.453697519764758	-0.797158669278499	-0.796479725431684	0.56872905557764	5.40204698177504
Furfuryl methyl ether	0.506153722561001	0.61432332703152	0.310318843879098	-0.381829840570905	0.449271421976282	-0.376713972830612	1.20142114642742	-1.06345999198034	-0.412638260265193	-0.60076393387987	-0.542873099365824	-0.261484939885706	-0.250978519185312	1.6290755511799	-0.706500271887567	-0.861844627632697	-0.392653906273387	-0.674035525617651	-0.705911452969447	0.587369897047982	5.29020121540229
Furfuryl methyl sulfide	0.312982180405358	0.737305660637231	0.618253331153072	1.01389261286541	0.153956119048752	0.998892224601044	0.71516095676203	-2.14727854917907	0.238557759496536	-0.60076393387987	-0.542873099365824	-0.261484939885706	-0.250978519185312	1.19446341249481	-0.706500271887567	-0.818406832689885	-0.426853489478156	-0.547167520075003	-0.597090609854574	0.634730866517948	5.76712594194187
gamma-Curcumene	0.0995537854988003	-0.314947710084459	-0.336841848171295	0.0268022988702142	0.348628140863876	0.0756322588886583	-0.297044155989365	0.120817649527548	1.56865449252731	-0.0862799266742369	-0.542873099365824	-0.261484939885706	-0.250978519185312	-0.70671318259815	-0.206096090907746	0.540163385675091	-0.168499311382736	0.548975318693399	0.652631781286766	0.181895555578278	5.61952038408155
gamma-Terpinene	0.0995537854988117	-0.501358292852407	-0.5303219597385	-0.797183005316847	0.506889468041903	-0.696219110798024	-1.28235568822542	0.316901276444253	1.89140205294983	-0.0862799266742369	-0.542873099365824	-0.261484939885706	-0.250978519185312	-0.70671318259815	-0.321216494262644	-0.542255709726776	-0.274973408592487	-0.374597300791753	-0.344198516584961	-0.191115775799815	5.14277819725049
Gamma-Valerolactone	0.316407085265315	0.332342444600443	0.31522464098884	-0.548571607969948	-0.00565562241816399	-0.618937351749653	0.877853260085777	-0.544791767064363	-1.20226737953381	-0.0862799266742369	-0.542873099365824	-0.261484939885706	-0.250978519185312	-0.70671318259815	-0.5594869959969	-1.01734491727172	-0.453697532869315	-0.850098679135146	-0.869788750283585	-0.610270638816573	5.51939748843878
Geraniol	-0.531933452945375	0.370008499810034	0.13020685935377	0.190486154510808	0.0493601365825019	0.189169417186014	-0.197448424256388	-1.8604282156437	0.548470064505126	-0.60076393387987	-0.542873099365824	-0.261484939885706	-0.250978519185312	-0.70671318259815	-0.632993633942234	0.106976601528495	-0.212424615790386	-0.200394964627444	-0.187204055053626	0.832318349092133	5.41710939916784
Geranyl formate	-0.0343691962523879	0.512821752739582	0.268354615393379	0.442651976963483	0.0854028493178466	0.440598065749474	1.15318963316421	-1.51124800349721	-1.11507998211719	-0.60076393387987	-0.542873099365824	-0.261484939885706	-0.250978519185312	-0.70671318259815	-0.632993633942234	0.145364065000384	-0.184978517532595	-0.127921167268032	-0.134733127950461	0.699442634461116	5.7632074474278
Geranylacetone	-0.346087264108708	0.598076839087757	0.608853683017393	0.919034281701185	0.408125177524433	0.912042793928325	0.691999092058399	-1.07335973956792	-0.987073852091133	-0.60076393387987	-0.542873099365824	-0.261484939885706	-0.250978519185312	-0.70671318259815	-0.531473500285966	0.388184307906037	-0.169990869302111	0.124776265272163	0.223342430108212	0.663654295072336	5.83852265097511
Guaiacol	0.035122436640418	-0.17799800966082	-0.0960070821838585	-1.86307949738943	0.872566879391136	-1.75790942294882	-0.47326846656822	1.29003672999253	0.241584283205115	-0.60076393387987	0.828994963925585	-0.261484939885706	-0.250978519185312	1.35844901111904	-0.412473720106234	-0.820513573722945	-0.453697532869315	-0.801392641270122	-0.826589170382153	-0.919373931219213	5.36537982952201
Heptanal	-0.374471437399565	0.597678396174645	0.579041210832192	0.865156919968412	-0.181690323353081	0.857429775397016	1.47622459544775	-0.706867765022897	-1.41879852335428	-0.60076393387987	-0.542873099365824	-0.261484939885706	-0.250978519185312	-0.70671318259815	-0.706500271887567	-0.21421053731256	-0.177953553593013	-0.475070844468575	-0.412185489080818	1.21179603228871	5.40928674998784
Hexanal	-0.363242704100186	0.600050658947271	0.576675668423471	0.848111758911148	-0.360197139332831	0.839415669011565	1.45569308949086	-0.493862712267281	-1.42015657827512	-0.60076393387987	-0.542873099365824	-0.261484939885706	-0.250978519185312	-0.70671318259815	-0.706500271887567	-0.419068710282564	-0.28230205006033	-0.584828299141128	-0.536946723081006	1.03348386757699	5.44882277341296
Hypoxanthine	-0.0153680199138785	0.320927654771903	0.521002453617505	0.457633431284166	3.13691576031842	0.321520585610178	0.132688294105565	1.74348053512444	-1.05951373506474	-0.60076393387987	2.19233509809227	-0.261484939885706	-0.250978519185312	1.89643243973445	-0.00639318548116037	-0.961121048024492	-0.453697532869315	-0.798142151531261	-0.86023808844031	-0.833785103587943	5.7485519702436
Ilomastat	0.132532033348204	1.0016893847236	1.17399268936001	1.2934274194882	-0.0918859599059085	1.30180399317305	0.775272817970574	0.641140913920397	-0.973524576977232	0.94268808773703	2.87599272266811	4.69185828624823	3.18267225399935	1.20131723822885	2.1947773273884	0.903760226344345	1.47018141669533	1.0174153835415	0.92917812874939	0.353652954198001	7.34910884237767
Indole	0.290545816298472	0.0594621559304102	0.0823816761283884	-1.22974460756268	2.11886287253765	-1.12486073510636	0.157815021154508	0.268366360682294	0.114333033282184	-0.60076393387987	-0.542873099365824	-0.261484939885706	-0.250978519185312	1.14944282636944	-0.412473720106234	-0.954727302700431	-0.453697532869315	-0.836729959803672	-0.843167645098789	-0.632555427359077	5.3792952261176
Isovaleric acid	-0.470826580665834	1.25832465912529	0.718675666536547	1.26365829968938	0.899060896764768	1.29632967534784	0.241338031953328	-1.0920040940848	-0.508316065985595	-0.0862799266742369	-0.542873099365824	-0.261484939885706	-0.250978519185312	-0.70671318259815	-0.5594869959969	-0.672124365673422	-0.453697532869315	-0.563265879467312	-0.572024438986717	-0.912292491639666	5.66097290435762
Kahweol	1.16279754194273	-1.74980698976452	-1.71116979044482	-0.186733309136309	-0.0842225911823608	-0.127899363820474	0.330039065222808	-0.79047189519345	0.0295352601891079	0.94268808773703	1.23093565609851	-0.261484939885706	1.45355203723292	1.33648664473364	0.341420314232585	1.08847457342315	0.600160916976205	2.07779294387092	1.86764918776103	-0.152782600814232	6.62740425110678
L-(+)-Arabinose	-0.773685205856159	0.117794667416584	0.353944117203775	0.380669920898486	0.201233965544332	0.23198896497706	-1.50024194347086	0.286411009654129	0.771257538042022	1.45717209494266	1.95355566646473	-0.261484939885706	-0.250978519185312	-0.70671318259815	0.45943451492862	-0.572092559426629	-0.453697532869315	-0.582232027742723	-0.602376124424591	-2.05547250560811	5.73279085109012
Limonene	0.0995537854988117	-0.374260168237895	-0.398403701851769	-0.496650121707545	0.79031127167513	-0.414701082902387	-0.703906162455718	0.16386903407505	1.60243143544361	-0.0862799266742369	-0.542873099365824	-0.261484939885706	-0.250978519185312	-0.70671318259815	-0.321216494262644	-0.415004593572575	-0.190687013784604	-0.169152969233825	-0.167756342137677	0.0453553849112383	5.17649848788655
Linalool oxide B	0.167369204410641	0.197897206487716	0.580296740008177	0.885654889297195	-0.226517561553399	0.878928953657	-0.92471147696031	0.412857855032142	0.744134151633176	-0.0862799266742369	0.437045136623903	-0.261484939885706	-0.250978519185312	-0.70671318259815	-0.706500271887567	-0.604259113193247	-0.433222595275424	-0.318607979606097	-0.376931320095235	-0.770060905037084	6.23516974108047
Linalool, (+-)-	-0.531933452945375	0.34403304343466	0.436052955795521	0.687522896118393	0.487655341601591	0.682622765969685	-0.871151277894141	-0.126097139863508	0.868213904143234	-0.60076393387987	-0.542873099365824	-0.261484939885706	-0.250978519185312	-0.70671318259815	-0.706500271887567	-0.031881227312999	-0.215019325692106	-0.157598136346576	-0.145668351075354	0.511232760482675	5.83781735133094
L-Rhamnose	-0.698663915032814	-0.397273861664165	-0.112155512037953	-0.325247106440272	-0.017008246997481	-0.610478364596415	-1.3529090611052	0.303607030161184	0.730094724263746	1.9716561021483	1.83669127911698	-0.261484939885706	-0.250978519185312	-0.70671318259815	1.08225242484823	-0.635953953553523	-0.453697532869315	-0.614374765910949	-0.648910620209177	-1.79029813810221	5.22267295770869
Maltol	-0.0546908718168599	-0.400953444894214	-0.0530482202833096	-2.16194112040107	1.61589655063042	-2.17347742298023	-0.274531597876082	0.893530320250788	-0.451254317606659	-0.60076393387987	2.64645019104837	-0.261484939885706	-0.250978519185312	-0.70671318259815	-0.00639318548116037	-1.00681596201201	-0.453697532869315	-0.793069934695406	-0.82973390756169	-1.19939992334689	5.64010620288029
Marimastat	-0.562622760292414	2.64196026900457	2.0395180649484	1.78718454956907	-0.728677420068601	1.9049778600625	0.419818301880534	-0.086490319241967	-0.639588019049676	1.45717209494266	2.91943590893708	4.74800670055435	-0.250978519185312	-0.70671318259815	1.58276135753576	1.21911828175944	1.66936681485659	1.57910169647008	1.4129906599523	-0.12554242309153	7.74126295477027
Melatonin	0.510436566311592	-0.878442121119625	-0.869919161453856	-1.24799315387658	-0.297640567414268	-1.24278754099303	0.672844125765373	-0.587672135612842	-1.00712106691356	-0.60076393387987	-0.542873099365824	-0.261484939885706	-0.250978519185312	1.22257753920273	0.341420314232585	-0.358337445033784	-0.0982060830791568	-0.367618688297284	-0.378800406879546	-0.210640482821323	5.30576524890814
Methional	-0.267581673825405	0.638550056113626	0.632907699724253	1.13033024496651	-2.52180547685366	1.12162648510098	0.964842376802253	0.435373166021935	-0.777675512053667	-0.60076393387987	-0.542873099365824	-0.261484939885706	-0.250978519185312	-0.70671318259815	-0.706500271887567	-0.789251539029524	-0.453697532869315	-0.720036693398577	-0.711050719378391	0.933188277357823	5.58894626663373
Methyl Anthranilate	0.0140536142753941	-0.170858162008814	-0.147942431524247	-1.24587997731071	-0.488904449332337	-1.25091948955325	-0.2024101493499	1.17024807562996	-0.555120170069601	-0.60076393387987	-0.542873099365824	-0.261484939885706	-0.250978519185312	1.33958563704417	-0.00639318548116037	-0.808425123979082	-0.385116913153732	-0.773818552490582	-0.778812063367052	-0.256853511566928	5.33678374393993
Methyl benzoate	0.280264868637559	0.261267412934165	0.436923689988493	0.318482800235875	-0.143318893614492	0.345871765935906	0.581456369142268	2.82250346787485	-1.12429055581218	-0.60076393387987	-0.542873099365824	-0.261484939885706	-0.250978519185312	1.28299551481955	-0.412473720106234	-0.856172048651733	-0.385116913153732	-0.821531222775194	-0.830000648675607	0.347087713124373	5.69047361593913
Methyl isovalerate	-0.0404459356378272	0.864906329340596	0.577205742234875	0.860601103304428	0.153401809929492	0.850628874251799	0.805025648131835	0.181405476188697	-1.04701358557119	-0.0862799266742369	-0.542873099365824	-0.261484939885706	-0.250978519185312	-0.70671318259815	-0.5594869959969	-0.66415564574867	-0.453697532869315	-0.551394295231511	-0.564838689387151	0.244729620437704	5.82147025252164
Methyl linoleate	-0.081472436014045	0.228862823612308	0.445450863521335	0.778990161387703	-0.0662441161140887	0.773454827080601	1.28160385152176	0.03711694075733	-1.05813381011318	-0.60076393387987	-0.542873099365824	-0.261484939885706	-0.250978519185312	-0.70671318259815	-0.706500271887567	1.69723366444888	0.0338048542446086	0.758716541502497	0.931803325831318	1.33568775089492	6.00443666416326
Methyl n-formylanthranilate	0.190180299286101	0.01154986996444	-0.000319059053129489	-0.646529658144464	0.37852697043121	-0.663949472571189	0.697917379483419	0.500364289462403	-1.18761033564448	-0.60076393387987	-0.542873099365824	-0.261484939885706	-0.250978519185312	1.44019029877683	-0.00639318548116037	-0.801737469274516	-0.385116913153732	-0.761371165854997	-0.770456189072381	-1.16323025933759	5.02495205280281
Methyl oleate	-0.0962002182035865	0.2244490683594	0.41826239187787	0.768117472349593	-0.0447664156384884	0.760464690946641	1.32895515288351	-0.107814164826306	-1.08981818724603	-0.60076393387987	-0.542873099365824	-0.261484939885706	-0.250978519185312	-0.70671318259815	-0.706500271887567	1.8458318648494	0.00367542321806634	0.718225980870314	0.949667192649124	1.51500633876204	6.01583122731228
Methyl palmitate	-0.105985491283967	0.243409430675676	0.414241313941952	0.758935517725555	-0.031991165546841	0.748271939756036	1.33942186131384	-0.192855779201446	-1.13333474659104	-0.60076393387987	-0.542873099365824	-0.261484939885706	-0.250978519185312	-0.70671318259815	-0.706500271887567	1.63378389820892	-0.113019624212683	0.542632073214261	0.714200144272228	1.80994706694046	5.88343973677198
Methyl Stearate	-0.110356319651179	0.243545418035678	0.41480182525884	0.776283458286619	-0.02437766863875	0.766560221345273	1.35227562300313	-0.249713179940751	-1.11818480893146	-0.60076393387987	-0.542873099365824	-0.261484939885706	-0.250978519185312	-0.70671318259815	-0.706500271887567	2.04350024414893	-0.113005935892158	0.76214698255937	0.963722612272606	1.83903728634872	6.01962171101317
Myrcene	-0.367607832764879	0.345962537911008	0.349133092839711	0.469041110518699	0.750204412670443	0.489890414665186	-1.1604217169888	-0.174842614849979	1.73634813027431	-0.60076393387987	-0.542873099365824	-0.261484939885706	-0.250978519185312	-0.70671318259815	-0.632993633942234	-0.0642082069682164	-0.239191238221565	-0.243319521448385	-0.233435129075077	0.739191794383362	5.74218058790347
Myristic Acid	-0.544424344786816	0.597678396174643	0.579041210832194	0.88660602187856	-0.0525982093341442	0.879669237279591	0.91793980698788	-1.13982803312238	-0.706539135548366	-0.60076393387987	-0.542873099365824	-0.261484939885706	-0.250978519185312	-0.70671318259815	-0.706500271887567	1.21609883234416	-0.317805908060107	0.311245579633354	0.457491926672285	1.72930733759387	5.81314138612973
Nerol	-0.531933452945375	0.370008499810034	0.13020685935377	0.190486154510808	0.0493601365825019	0.189169417186014	-0.197448424256388	-1.8604282156437	0.548470064505126	-0.60076393387987	-0.542873099365824	-0.261484939885706	-0.250978519185312	-0.70671318259815	-0.632993633942234	0.106976601528495	-0.212424615790386	-0.200394964627444	-0.187204055053626	0.832318349092133	5.41710939916784
Neryl formate	-0.0343691962523879	0.512821752739582	0.268354615393379	0.442651976963483	0.0854028493178466	0.440598065749474	1.15318963316421	-1.51124800349721	-1.11507998211719	-0.60076393387987	-0.542873099365824	-0.261484939885706	-0.250978519185312	-0.70671318259815	-0.632993633942234	0.145364065000384	-0.184978517532595	-0.127921167268032	-0.134733127950461	0.699442634461116	5.7632074474278
Nicotinic acid	-0.151385374308358	0.421510545297858	0.524967578098766	0.525980859359331	-2.15872206839781	0.50851158687959	-0.3449577735666	1.02259608987529	-0.454157719920908	-0.60076393387987	-0.542873099365824	-0.261484939885706	-0.250978519185312	1.77193417084028	-0.412473720106234	-0.888222934892082	-0.453697532869315	-0.787309637695751	-0.792444371376285	-0.773896892025576	5.32333360821595
Nonanal	-0.389925711587205	0.594351447936019	0.582193656253604	0.881163758504714	-0.0720405193768436	0.874192739228194	1.49930223569436	-0.923796757190489	-1.40769040689781	-0.60076393387987	-0.542873099365824	-0.261484939885706	-0.250978519185312	-0.70671318259815	-0.706500271887567	0.195505808627444	-0.317840165511913	-0.25555593512347	-0.162663021080443	1.46297150588602	5.64233300307209
Nonanoic Acid	-0.518960400831138	0.605199186146184	0.571157002607152	0.863810167776541	-0.181147932777942	0.85523879872808	0.786312872823765	-0.913892490179303	-0.684591112505628	-0.60076393387987	-0.542873099365824	-0.261484939885706	-0.250978519185312	-0.70671318259815	-0.706500271887567	0.191807967494154	-0.317840128861417	-0.237541693729407	-0.166314243328656	1.43562587552873	5.70020369396551
Norharman	0.44623549493006	-0.00823217263242936	0.018279177351509	-0.526710541232263	-0.0154081707589642	-0.528618581442246	0.537069816410823	0.284123452056871	-0.317892192745683	-0.60076393387987	-0.542873099365824	-0.261484939885706	-0.250978519185312	1.47640797700059	0.540948739793304	-0.656291552685065	-0.445943236847695	-0.383113193920971	-0.437778691409733	-0.0364932257865745	5.04472905437657
n-Pentylpyrrole	0.364843445050224	0.579515954186878	0.588383773670025	0.890251592267263	-0.538249837941194	0.883969421277947	2.23296099308186	-0.639542411924534	0.234889677744071	-0.60076393387987	-0.542873099365824	-0.261484939885706	-0.250978519185312	0.912400791498216	-0.706500271887567	-0.307206685855396	-0.41820750290274	-0.310668419855752	-0.305570296536437	0.995977628798869	5.91094354160425
Octanal	-0.383095290031126	0.595830548558644	0.580814799109491	0.874976138819646	-0.109075876889757	0.867734696650841	1.48987994959231	-0.837786798189962	-1.41427273054068	-0.60076393387987	-0.542873099365824	-0.261484939885706	-0.250978519185312	-0.70671318259815	-0.706500271887567	-0.00935236434255779	-0.336120810353935	-0.365313389796022	-0.28742425508063	1.36190980417335	5.4798258103432
Octanoic Acid	-0.510668992491134	0.607581395497178	0.568400460315299	0.852414387792144	-0.261084561521431	0.842809184833812	0.737904254198408	-0.813079871761209	-0.671846019033365	-0.60076393387987	-0.542873099365824	-0.261484939885706	-0.250978519185312	-0.70671318259815	-0.706500271887567	-0.0130502054758508	-0.336120773703436	-0.34729914840196	-0.291075477328844	1.31886414940345	5.66619696146694
Oleic acid	-0.540454944266679	0.591778122187207	0.59661362031661	0.902965706467108	-0.0510926175116297	0.89655865272387	0.934107875869299	-1.10457823577983	-0.680236487576111	-0.60076393387987	-0.542873099365824	-0.261484939885706	-0.250978519185312	-0.70671318259815	-0.706500271887567	1.59255359085179	-0.166890979345411	0.699847461007537	0.877546180383885	1.58763248368937	5.91937699364893
p-Coumaric acid	-0.485599032180128	0.339619789540099	0.337604721805432	0.116624332844777	-1.5037395559375	0.143719157475389	-0.62054663602847	-0.684250271902189	-0.131865446733071	-0.60076393387987	-0.542873099365824	3.90066721045362	-0.250978519185312	-0.70671318259815	-0.473131243085432	-0.388040277065436	-0.174524666544307	-0.520208597299851	-0.564728063828192	0.222901770703037	4.49369123163729
p-Cymene	0.0995537854988121	-0.291513993358655	-0.312519419373425	-0.756195959487785	0.191793529604962	-0.617165101461917	-0.976963297660751	0.279092878678848	1.46378021086648	-0.0862799266742369	-0.542873099365824	-0.261484939885706	-0.250978519185312	0.693452197066156	-0.321216494262644	-0.667168435188468	-0.45363945008653	-0.371929070788184	-0.393821814367905	0.0600636356310507	5.13284799641532
Pentadecanoic Acid	-0.547666820776648	0.59670032891776	0.57998721328341	0.888498875813581	-0.0439459270189736	0.881662569419563	0.933015271244232	-1.15963914576223	-0.706542115415207	-0.60076393387987	-0.542873099365824	-0.261484939885706	-0.250978519185312	-0.70671318259815	-0.706500271887567	1.42095700531416	-0.317799063899845	0.421003034305905	0.582253160672473	1.7575409332743	5.82249698695955
Phenylacetonitrile	0.099553785498815	0.533240075759521	0.430581519191823	0.248301831066286	-1.91303027726254	0.275940291966357	1.92609864015191	-1.335915983789	-1.65123475300719	-0.60076393387987	-0.542873099365824	-0.261484939885706	-0.250978519185312	0.987720832634188	-0.706500271887567	-0.863414784699103	-0.453697532869315	-0.730197010156256	-0.728849055094107	-0.477857686035154	5.01532441784871
Phytol	-0.577895481055257	0.602905125189915	0.364360253956574	0.773371184978087	0.0919124794880715	0.7654925416691	0.0122455510432486	-1.8684387815864	0.69594444032062	0.94268808773703	-0.542873099365824	-0.261484939885706	-0.250978519185312	-0.70671318259815	-0.41501657518352	2.03567526330776	0.25441445118602	1.20371580458951	1.25608673991224	1.0326337344627	6.44624540329146
Piceatannol	-0.907383558602208	0.433529264102419	0.187659934957671	0.239709632788386	-0.198292375185039	0.268542279859905	-1.16414925714695	-0.742657209316042	0.531006104434906	-0.60076393387987	1.93808747715374	-0.261484939885706	4.36195571745871	-0.70671318259815	0.484260418346755	0.069601397999771	0.00442150119863296	-0.17197560452803	-0.219805870382775	0.160641490660297	5.10571762563258
Propylpyrazine	0.326566466861901	0.429840448084588	0.464098421203371	0.451698205280065	-0.597073488757651	0.435010502447206	2.28564787493154	0.0630938053370117	-0.678033425168212	-0.60076393387987	-0.542873099365824	-0.261484939885706	-0.250978519185312	1.49716538781931	-0.706500271887567	-0.722324912467127	-0.382218720146385	-0.621431673900105	-0.633215442872389	0.571336125044841	5.53296542904018
Pyrogallol	-0.802483664320673	-0.0131504428744899	0.194095903770526	-0.833244305983023	1.61589655063042	-0.842566628751844	-1.83248425598299	1.28517054593981	0.723083341408254	-0.60076393387987	2.09413372737892	-0.261484939885706	-0.250978519185312	1.50331972401407	-0.00639318548116037	-0.879011105682238	-0.453697532869315	-0.829933159524417	-0.837402481061508	-1.95921042375404	4.797924327696
Rosmarinic acid	-1.1792279444924	-0.164672457254961	-0.150691393913712	0.0924695151476041	-0.934857861707108	0.100293483237996	-0.665691635813415	0.386231541602526	0.0227799514501766	-0.0862799266742369	1.93226839410734	4.11308280108798	5.05835609480277	-0.70671318259815	1.54206161792261	1.02536321800269	0.922373303373731	0.796076007828164	0.752158847058357	0.206170543883411	4.86974209505602
Sabinene	0.566715403762503	-1.15591363461715	-1.20970098785517	-1.47882423509931	-0.185622297439294	-1.33473258205656	-1.15760007846031	0.52066677292665	1.80836087052799	0.428204080531396	-0.542873099365824	-0.261484939885706	-0.250978519185312	-0.70671318259815	-0.221073130274911	-0.483372803220142	-0.453680429800747	-0.198970372895959	-0.215828282415971	-0.580992261588196	5.34699877575414
Scopoletin	0.161162142477117	-0.304779536432657	-0.254285186440733	-1.25454738675594	0.395426658552709	-1.19825007227151	-0.178628664770382	0.0328859219504107	-0.487750380737635	-0.60076393387987	0.756009215962245	-0.261484939885706	-0.250978519185312	1.80513370921206	0.566528373168845	-0.651247795233682	-0.203915350688949	-0.328550335251669	-0.454096739831047	-0.0312280356601608	4.93444123606344
Serotonin	-0.162663754329948	-0.112650165875947	-0.23918566553029	-0.736967538803278	-1.09921608763168	-0.740535956234603	-0.747799286272682	-0.560156994333365	0.60760509332958	-0.60076393387987	-0.542873099365824	-0.261484939885706	-0.250978519185312	1.25200440275953	0.264354011337745	-0.713306641562094	-0.322985333848643	-0.517966778204438	-0.551241147277925	-0.515216698194126	5.09372361576013
Stearic Acid	-0.555396827574558	0.594351447936018	0.582193656253607	0.892300578757618	-0.0277839214043865	0.885642920911556	0.967504544162124	-1.19737426848815	-0.702288533969308	-0.60076393387987	-0.542873099365824	-0.261484939885706	-0.250978519185312	-0.70671318259815	-0.706500271887567	2.03553152422418	-0.31777853141906	0.750275398323568	0.95653686267304	1.81901295447496	5.99453748828606
Stigmast-7-en-3-ol	1.35460141135658	-2.93393339392484	-2.99588455477337	-0.177997342910081	0.0580755968452984	-0.145136278239249	-0.208692875977631	-0.837663817082967	0.696804949110711	3.5151081237652	-0.542873099365824	-0.261484939885706	-0.250978519185312	-0.70671318259815	1.79655098592347	3.05778790841519	2.09507400231457	3.68155243449823	3.63093507097041	0.984230081316886	5.87399573191929
Stigmasterol	1.30590899461132	-3.22221201830847	-3.34714333955975	-0.348291102174611	0.0209668874132134	-0.29674418807023	-0.217623729866257	-1.07908115338396	0.68358518662507	3.5151081237652	-0.542873099365824	-0.261484939885706	-0.250978519185312	-0.70671318259815	1.79655098592347	2.83703941595996	3.29146741539641	3.23983347152927	3.32855404341272	0.120635357679795	5.96934274694858
Syringic acid	-0.184529780361847	-0.614272600076376	-0.778886000602912	-2.20921428050767	0.0661731225657702	-2.29325613748917	-0.558097735285317	0.463926913470386	-0.104715722073861	-0.60076393387987	0.714275821489983	-0.261484939885706	-0.250978519185312	1.81770929192864	0.788823289689368	-0.719637420215988	-0.453697532392158	-0.671440652183712	-0.714759479987593	-1.64523810498099	4.80700312040869
Terpinolene	0.0995537854988117	-0.723780010927804	-0.76117891104028	-1.11673991223812	0.643713787037254	-0.995557503177929	-0.503159720059228	0.450601228455127	1.64960083437789	-0.60076393387987	-0.542873099365824	-0.261484939885706	-0.250978519185312	-0.70671318259815	-0.321216494262644	-0.0860013343238137	-0.199608509736749	-0.187863646781362	-0.198445938573387	-0.0132710919860054	5.18832823359992
Tetradecanal	-0.410054127453519	0.589915708667491	0.586128619081092	0.893252700703789	-0.017877215608468	0.886698020883783	1.51810304130751	-1.08867395749327	-1.36039137086292	-0.60076393387987	-0.542873099365824	-0.261484939885706	-0.250978519185312	-0.70671318259815	-0.706500271887567	1.21979667347746	-0.317805944710604	0.293231338239291	0.461143148920497	1.7353697989658	5.83176869134984
TQI_ideal	2.4857644739978	-0.443954073196664	-1.63463224047312	-1.19204737783706	1.23158746387503	-0.57143636518144	-0.0930465460718738	0.153346440182572	-0.707549754019857	-0.0862799266742369	1.44305178146349	-0.261484939885706	-0.250978519185312	1.94797103688053	1.44843712806777	0.247817287940127	0.520692111442004	0.745439286573245	0.519092031856794	-1.16730030731619	5.47320934753648
trans-Linalool oxide	0.167369204410641	0.197897206487715	0.580296740008177	0.885654889297195	-0.226517561553399	0.878928953657	-0.924711476960311	0.412857855032142	0.744134151633176	-0.0862799266742369	0.437045136623903	-0.261484939885706	-0.250978519185312	-0.70671318259815	-0.706500271887567	-0.604259113193247	-0.433222595275424	-0.318607979606097	-0.376931320095235	-0.770060905037084	6.23516974108047
Trigonelline	0.25998378239313	0.670294200540026	0.693703201944426	1.22772945220566	-3.73625585643145	1.22438102069455	0.616244414047697	-0.276143592587261	-1.23295842143081	-0.60076393387987	-0.542873099365824	-0.261484939885706	-0.250978519185312	1.50155914243375	-0.412473720106234	-0.808393414591508	-0.453697532869315	-0.690585071688257	-0.684764152376403	-1.45199847138397	5.47749851134221
Valeraldehyde	-0.348022959788228	0.603202832982278	0.573363907100422	0.81417265956539	-2.54895482608531	0.803215834851024	1.42302154156667	-0.105795212527393	-1.41632554579845	-0.60076393387987	-0.542873099365824	-0.261484939885706	-0.250978519185312	-0.70671318259815	-0.706500271887567	-0.623926883252567	-0.453697532869315	-0.694585753813681	-0.661707957081195	0.741830866438185	5.43290338832766
Vanillic Acid	-0.355370021756693	-0.329141911625277	-0.395832943564588	-1.96371719979939	1.69993854437146	-1.97492320599086	-0.675403678261337	0.949014365180493	-0.0913193102150531	-0.60076393387987	0.777090427972034	-0.261484939885706	-0.250978519185312	1.73420742269053	0.158432564538922	-0.722825771210288	-0.453697532869315	-0.729122109377088	-0.735321543480561	-1.11806948445232	5.05413441151448
Vasicine	0.601401470514464	0.247886094543634	0.500486630384966	0.741840499622272	-0.0869488399195087	0.737831650013968	0.0299069622933957	0.648858810862712	0.0292219640515697	-0.0862799266742369	-0.0969962718154535	-0.261484939885706	-0.250978519185312	1.09285270414482	0.158432564538922	-0.526242989597608	0.203288504952163	-0.237336996589686	-0.315570814568377	0.108571894249575	6.16726896519457
xi-3,5-Dimethyl-2(5H)-furanone	0.302853754029908	0.0668533544072272	0.428802701291515	0.241169578503997	1.09833930697218	0.240673141084019	0.43258477245845	1.84928701979734	-1.0505721004435	-0.0862799266742369	-0.542873099365824	-0.261484939885706	-0.250978519185312	-0.70671318259815	-0.150824909161607	-0.895771556367846	-0.453697532869315	-0.722216563536398	-0.736424297571627	-1.30226790399776	5.66879530428306
