# Supplementary material for: Pharmacological assessment of Coffea arabica compounds as potential therapeutics for cervical cancer
Source: Bioinform Adv. 2025 Jun 5;5(1):vbaf132. doi: 10.1093/bioadv/vbaf132 (PMC12212767; doi:10.1093/bioadv/vbaf132)
Supplement: vbaf132_Supplementary_Data [file vbaf132_supplementary_data.zip › Supplementary_file_6.csv]

	docking score
(+)-Gamma-cadinene	-3.468
(E) beta-OCIMENE	-3.639
(Z) beta-OCIMENE	-2.925
1-Hexanol	-2.695
1-Octadecanesulphonyl chloride	-3.274
1-Octen-3-Ol	-3.278
1-Pentanol	-2.705
1-Penten-3-Ol	-2.834
16-O-Methylcafestol	-3.939
2,2,4,6,6-Pentamethylheptane	-3.534
2,3,5-Trimethylphenol	-4.482
2,3-Hexanedione	-3.479
2,4-Decadienal	-3.353
2,6-Dimethyl-5-heptenal	-3.606
2,6-Dimethylnaphthalene	-3.652
2,6-Dimethylpyridine	-2.257
2-(2-Furfuryl)furan	-4.222
2-Acetyl-3-methylpyrazine	-3.547
2-Acetylpyrazine	-3.222
2-Butylfuran	-3.991
2-Ethyl-3,6-dimethylpyrazine	-3.944
2-Ethyl-3-Methylpyrazine	-3.624
2-Ethylphenol	-4.302
2-Heptanol	-3.418
2-Heptanone	-3.096
2-Hexanol	-3.125
2-Hexanone	-3.194
2-Hydroxybenzoic acid	-4.101
2-Methyl-butanol	-3.137
2-Methylbutanoic acid	-2.862
2-Pentylfuran	-3.925
24-Methylenecycloartanol	-5.196
3'-O-Methyl-(-)-epicatechin 7-O-glucuronide	-7.426
3,4-Dihydroxybenzoic acid	-7.289
3-Carene	-3.13
3-Ethyl-2-hydroxy-2-cyclopenten-one	-3.888
3-Hexanol	-3.65
3-Hexenol	-3.265
3-Methylbenzoic acid	-4.279
4-Ethylphenol	-4.685
4-Hydroxybenzoic acid	-4.083
4-Hydroxybenzoic acid 4-O-glucoside	-6.385
4-O-Methylglucuronic acid	-6.847
4-O-beta-D-glucosyl-4-coumaric acid	-7.046
4-Terpineol, (+-)-	-4.914
4-Vinylphenol	-4.236
5,5-dimethyl-4-propan-2-ylideneH-pyrazole	-3.962
5-ethyl-2(5H)-furanone	-3.004
6-Methyl-5-hepten-2-one	-3.604
Allantoic acid	-3.87
Allantoin	-2.63
Alpha-Terpineol	-4.159
Alpha-Tocopherol	-4.653
Batimastat	-3.236
Benzyl acetate	-4.026
Benzyl salicylate	-0.547
Beta-Sitosterol	-5.13
Cafestol	-4.084
Caffeic Acid	-6.122
Campesterol	-4.348
Capric Acid	-1.654
Caproic Acid	-2.579
Carnosic acid	-3.707
Carnosol	-5.668
Caryophyllene	-2.733
Chlorogenic Acid	-3.768
Citral	-3.95
Crocetin	-2.626
D-Galactose	-7.641
D-Glucose	-7.547
D-Glucuronic Acid	-5.963
D-Mannose	-7.421
D-Xylose	-5.711
Damascenone	-4.016
Dimethyl anthranilate	-4.533
Epicatechin	-6.654
Ethyl Acetate	-2.631
Ethyl benzoate	-3.84
Eucalyptol	-3.22
Ferulic acid	-4.439
Fucosterol	-3.045
Furfuryl alcohol	-4.377
Furfuryl formate	-3.829
Furfuryl methyl ether	-3.758
Furfuryl methyl sulfide	-3.88
Gamma-Valerolactone	-3.09
Geraniol	-4.313
Geranyl formate	-4.111
Geranylacetone	-4.49
Guaiacol	-4.302
Heptanal	-2.764
Hexanal	-2.667
Hypoxanthine	-3.367
Indole	-4.153
Isovaleric acid	-3.027
Kahweol	-4.232
L-(+)-Arabinose	-5.488
L-Rhamnose	-6.697
Limonene	-3.74
Linalool oxide B	-4.964
Linalool, (+-)-	-3.795
Maltol	-1.781
Melatonin	-5.064
Methional	-2.269
Methyl Anthranilate	-3.938
Methyl Stearate	-2.881
Methyl benzoate	-4.286
Methyl isovalerate	-3.375
Methyl linoleate	-0.839
Methyl n-formylanthranilate	-5.226
Methyl oleate	-1.985
Methyl palmitate	3.033
Myrcene	-3.046
Myristic Acid	-0.452
Nerol	-4.368
Neryl formate	-3.704
Nicotinic acid	-2.306
Nonanal	-2.953
Nonanoic Acid	-2.814
Norharman	-3.439
Octanal	-3.097
Octanoic Acid	-2.982
Oleic acid	-2.696
Pentadecanoic Acid	-0.916
Phenylacetonitrile	-4.235
Phytol	-3.13
Piceatannol	-7.808
Propylpyrazine	-3.831
Pyrogallol	-5.618
Rosmarinic acid	-8.405
Sabinene	-4.386
Scopoletin	-1.928
Serotonin	-6.641
Stearic Acid	-2.573
Stigmast-7-en-3-ol	-4.415
Stigmasterol	-4.442
Syringic acid	-4.596
TQI_ideal	-7.187
Terpinolene	-3.789
Tetradecanal	-1.529
Trigonelline	-4.837
Valeraldehyde	-2.612
Vanillic Acid	-4.562
Vasicine	-3.286
alpha-Curcumene	-4.538
alpha-Gurjunene	-2.984
alpha-PINENE	-3.415
alpha-Terpinene	-3.942
ar-Turmerone	-4.441
beta-Farnesene	-2.727
beta-Pinene	-3.116
cis-Cadin-4-en-7-ol	-3.876
gamma-Curcumene	-3.026
gamma-Terpinene	-3.456
n-Pentylpyrrole	-3.805
p-Coumaric acid	-3.809
p-Cymene	-4.076
trans-Linalool oxide	-5.193
xi-3,5-Dimethyl-2(5H)-furanone	-3.445
